# Supplementary material for: Loop Catalog: a comprehensive HiChIP database of human and mouse samples
Source: Genome Biol. 2025 Jun 20;26:175. doi: 10.1186/s13059-025-03615-5 (PMC12180236; doi:10.1186/s13059-025-03615-5)
Supplement: Supplementary file 13 — Additional file 13: Table S12. GWAS SGL Statistics for RA, AD, T1D, and PS. [file 13059_2025_3615_MOESM13_ESM.xlsx]

## Sheet: README
Table S12. GWAS SGL Statistics for RA, AD, T1D, and PS. Each tab contains SGLs for a given mesh term and combined across all corresponding GWASes (i.e. CA104 with Arthritis, Rheumatoid)
ChrA	Chromosome for the left anchor
StartA	Start position for the left anchor
EndA	End position for the left anchor
ChrB	Chromosome for the right anchor
StartB	Start position for the right anchor
EndB	End position for the right anchor
-log10(Q values)	Transformed Q-value for 5kb FC loops
Sample Name	Standardized sample name from HiCPro sample names
SNP Pos	Position of the GWAS finemapped SNP
SNP Anchor	Anchor in which the SNP falls into
Gene Name	Gene symbol
Gene ID	Gene Ensembl ID
Mesh Term	Mesh term for the given GWAS trait
Author	Authors of the GWAS study
CAUSALdb Study ID	Study ID assigned by the CAUSALdb

## Sheet: Arthritis, Rheumatoid
ChrA	StartA	EndA	ChrB	StartB	EndB	-log10(Q values)	Sample Name	SNP Pos	SNP Anchor	Gene Name	Gene ID	Mesh Term	Author	CAUSALdb Study ID
chr2	191065000	191070000	chr2	191150000	191155000	12.62928078	CD4_Naive_1800-RH-1.phs001703v3p1.Homo_Sapiens.H3K27ac.b1	191068528	AnchorA	STAT4	ENSG00000138378	Arthritis, Rheumatoid	Eyre S	CA104
chr6	30210000	30215000	chr6	30325000	30330000	23.16006598	CD4_Naive_1800-RH-1.phs001703v3p1.Homo_Sapiens.H3K27ac.b1	30211645	AnchorA	TRIM39	ENSG00000204599	Arthritis, Rheumatoid	Eyre S	CA104
chr6	30210000	30215000	chr6	30325000	30330000	23.16006598	CD4_Naive_1800-RH-1.phs001703v3p1.Homo_Sapiens.H3K27ac.b1	30211645	AnchorA	HCG18	ENSG00000231074	Arthritis, Rheumatoid	Eyre S	CA104
chr6	30210000	30215000	chr6	30325000	30330000	23.16006598	CD4_Naive_1800-RH-1.phs001703v3p1.Homo_Sapiens.H3K27ac.b1	30211645	AnchorA	TRIM39-RPP21	ENSG00000248167	Arthritis, Rheumatoid	Eyre S	CA104
chr6	30210000	30215000	chr6	30325000	30330000	23.16006598	CD4_Naive_1800-RH-1.phs001703v3p1.Homo_Sapiens.H3K27ac.b1	30211645	AnchorA	HCG17	ENSG00000270604	Arthritis, Rheumatoid	Eyre S	CA104
chr6	30210000	30215000	chr6	30345000	30350000	7.347760294	CD4_Naive_1800-RH-1.phs001703v3p1.Homo_Sapiens.H3K27ac.b1	30211645	AnchorA	RPP21	ENSG00000241370	Arthritis, Rheumatoid	Eyre S	CA104
chr6	30210000	30215000	chr6	30615000	30620000	22.32060622	CD4_Naive_1800-RH-1.phs001703v3p1.Homo_Sapiens.H3K27ac.b1	30211645	AnchorA	MRPS18B	ENSG00000204568	Arthritis, Rheumatoid	Eyre S	CA104
chr6	30210000	30215000	chr6	30615000	30620000	22.32060622	CD4_Naive_1800-RH-1.phs001703v3p1.Homo_Sapiens.H3K27ac.b1	30211645	AnchorA	PPP1R10	ENSG00000204569	Arthritis, Rheumatoid	Eyre S	CA104
chr6	30210000	30215000	chr6	31970000	31975000	12.34934923	CD4_Naive_1800-RH-1.phs001703v3p1.Homo_Sapiens.H3K27ac.b1	30211645	AnchorA	STK19	ENSG00000204344	Arthritis, Rheumatoid	Eyre S	CA104
chr6	30210000	30215000	chr6	31970000	31975000	12.34934923	CD4_Naive_1800-RH-1.phs001703v3p1.Homo_Sapiens.H3K27ac.b1	30211645	AnchorA	DXO	ENSG00000204348	Arthritis, Rheumatoid	Eyre S	CA104
chr6	32850000	32855000	chr6	33310000	33315000	12.86213008	CD4_Naive_1800-RH-1.phs001703v3p1.Homo_Sapiens.H3K27ac.b1	33312852	AnchorB	TAP1	ENSG00000168394	Arthritis, Rheumatoid	Eyre S	CA104
chr6	32850000	32855000	chr6	33310000	33315000	12.86213008	CD4_Naive_1800-RH-1.phs001703v3p1.Homo_Sapiens.H3K27ac.b1	33314225	AnchorB	TAP1	ENSG00000168394	Arthritis, Rheumatoid	Eyre S	CA104
chr6	32850000	32855000	chr6	33310000	33315000	12.86213008	CD4_Naive_1800-RH-1.phs001703v3p1.Homo_Sapiens.H3K27ac.b1	33314404	AnchorB	TAP1	ENSG00000168394	Arthritis, Rheumatoid	Eyre S	CA104
chr6	32965000	32970000	chr6	33310000	33315000	7.225599348	CD4_Naive_1800-RH-1.phs001703v3p1.Homo_Sapiens.H3K27ac.b1	33312852	AnchorB	BRD2	ENSG00000204256	Arthritis, Rheumatoid	Eyre S	CA104
chr6	32965000	32970000	chr6	33310000	33315000	7.225599348	CD4_Naive_1800-RH-1.phs001703v3p1.Homo_Sapiens.H3K27ac.b1	33312852	AnchorB	HLA-DMA	ENSG00000204257	Arthritis, Rheumatoid	Eyre S	CA104
chr6	32965000	32970000	chr6	33310000	33315000	7.225599348	CD4_Naive_1800-RH-1.phs001703v3p1.Homo_Sapiens.H3K27ac.b1	33314225	AnchorB	BRD2	ENSG00000204256	Arthritis, Rheumatoid	Eyre S	CA104
chr6	32965000	32970000	chr6	33310000	33315000	7.225599348	CD4_Naive_1800-RH-1.phs001703v3p1.Homo_Sapiens.H3K27ac.b1	33314225	AnchorB	HLA-DMA	ENSG00000204257	Arthritis, Rheumatoid	Eyre S	CA104
chr6	32965000	32970000	chr6	33310000	33315000	7.225599348	CD4_Naive_1800-RH-1.phs001703v3p1.Homo_Sapiens.H3K27ac.b1	33314404	AnchorB	BRD2	ENSG00000204256	Arthritis, Rheumatoid	Eyre S	CA104
chr6	32965000	32970000	chr6	33310000	33315000	7.225599348	CD4_Naive_1800-RH-1.phs001703v3p1.Homo_Sapiens.H3K27ac.b1	33314404	AnchorB	HLA-DMA	ENSG00000204257	Arthritis, Rheumatoid	Eyre S	CA104
chr6	33195000	33200000	chr6	33310000	33315000	5.917995698	CD4_Naive_1800-RH-1.phs001703v3p1.Homo_Sapiens.H3K27ac.b1	33312852	AnchorB	RNY4P10	ENSG00000202441	Arthritis, Rheumatoid	Eyre S	CA104
chr6	33195000	33200000	chr6	33310000	33315000	5.917995698	CD4_Naive_1800-RH-1.phs001703v3p1.Homo_Sapiens.H3K27ac.b1	33314225	AnchorB	RNY4P10	ENSG00000202441	Arthritis, Rheumatoid	Eyre S	CA104
chr6	33195000	33200000	chr6	33310000	33315000	5.917995698	CD4_Naive_1800-RH-1.phs001703v3p1.Homo_Sapiens.H3K27ac.b1	33314404	AnchorB	RNY4P10	ENSG00000202441	Arthritis, Rheumatoid	Eyre S	CA104
chr6	33200000	33205000	chr6	33285000	33290000	7.484979077	CD4_Naive_1800-RH-1.phs001703v3p1.Homo_Sapiens.H3K27ac.b1	33286888	AnchorB	SLC39A7	ENSG00000112473	Arthritis, Rheumatoid	Eyre S	CA104
chr6	33200000	33205000	chr6	33285000	33290000	7.484979077	CD4_Naive_1800-RH-1.phs001703v3p1.Homo_Sapiens.H3K27ac.b1	33286888	AnchorB	HSD17B8	ENSG00000204228	Arthritis, Rheumatoid	Eyre S	CA104
chr6	33200000	33205000	chr6	33285000	33290000	7.484979077	CD4_Naive_1800-RH-1.phs001703v3p1.Homo_Sapiens.H3K27ac.b1	33286888	AnchorB	RXRB	ENSG00000204231	Arthritis, Rheumatoid	Eyre S	CA104
chr6	33200000	33205000	chr6	33285000	33290000	7.484979077	CD4_Naive_1800-RH-1.phs001703v3p1.Homo_Sapiens.H3K27ac.b1	33287592	AnchorB	SLC39A7	ENSG00000112473	Arthritis, Rheumatoid	Eyre S	CA104
chr6	33200000	33205000	chr6	33285000	33290000	7.484979077	CD4_Naive_1800-RH-1.phs001703v3p1.Homo_Sapiens.H3K27ac.b1	33287592	AnchorB	HSD17B8	ENSG00000204228	Arthritis, Rheumatoid	Eyre S	CA104
chr6	33200000	33205000	chr6	33285000	33290000	7.484979077	CD4_Naive_1800-RH-1.phs001703v3p1.Homo_Sapiens.H3K27ac.b1	33287592	AnchorB	RXRB	ENSG00000204231	Arthritis, Rheumatoid	Eyre S	CA104
chr6	33200000	33205000	chr6	33305000	33310000	5.537633485	CD4_Naive_1800-RH-1.phs001703v3p1.Homo_Sapiens.H3K27ac.b1	33305078	AnchorB	SLC39A7	ENSG00000112473	Arthritis, Rheumatoid	Eyre S	CA104
chr6	33200000	33205000	chr6	33305000	33310000	5.537633485	CD4_Naive_1800-RH-1.phs001703v3p1.Homo_Sapiens.H3K27ac.b1	33305078	AnchorB	HSD17B8	ENSG00000204228	Arthritis, Rheumatoid	Eyre S	CA104
chr6	33200000	33205000	chr6	33305000	33310000	5.537633485	CD4_Naive_1800-RH-1.phs001703v3p1.Homo_Sapiens.H3K27ac.b1	33305078	AnchorB	RXRB	ENSG00000204231	Arthritis, Rheumatoid	Eyre S	CA104
chr6	33200000	33205000	chr6	33310000	33315000	46.14473289	CD4_Naive_1800-RH-1.phs001703v3p1.Homo_Sapiens.H3K27ac.b1	33312852	AnchorB	SLC39A7	ENSG00000112473	Arthritis, Rheumatoid	Eyre S	CA104
chr6	33200000	33205000	chr6	33310000	33315000	46.14473289	CD4_Naive_1800-RH-1.phs001703v3p1.Homo_Sapiens.H3K27ac.b1	33312852	AnchorB	HSD17B8	ENSG00000204228	Arthritis, Rheumatoid	Eyre S	CA104
chr6	33200000	33205000	chr6	33310000	33315000	46.14473289	CD4_Naive_1800-RH-1.phs001703v3p1.Homo_Sapiens.H3K27ac.b1	33312852	AnchorB	RXRB	ENSG00000204231	Arthritis, Rheumatoid	Eyre S	CA104
chr6	33200000	33205000	chr6	33310000	33315000	46.14473289	CD4_Naive_1800-RH-1.phs001703v3p1.Homo_Sapiens.H3K27ac.b1	33314225	AnchorB	SLC39A7	ENSG00000112473	Arthritis, Rheumatoid	Eyre S	CA104
chr6	33200000	33205000	chr6	33310000	33315000	46.14473289	CD4_Naive_1800-RH-1.phs001703v3p1.Homo_Sapiens.H3K27ac.b1	33314225	AnchorB	HSD17B8	ENSG00000204228	Arthritis, Rheumatoid	Eyre S	CA104
chr6	33200000	33205000	chr6	33310000	33315000	46.14473289	CD4_Naive_1800-RH-1.phs001703v3p1.Homo_Sapiens.H3K27ac.b1	33314225	AnchorB	RXRB	ENSG00000204231	Arthritis, Rheumatoid	Eyre S	CA104
chr6	33200000	33205000	chr6	33310000	33315000	46.14473289	CD4_Naive_1800-RH-1.phs001703v3p1.Homo_Sapiens.H3K27ac.b1	33314404	AnchorB	SLC39A7	ENSG00000112473	Arthritis, Rheumatoid	Eyre S	CA104
chr6	33200000	33205000	chr6	33310000	33315000	46.14473289	CD4_Naive_1800-RH-1.phs001703v3p1.Homo_Sapiens.H3K27ac.b1	33314404	AnchorB	HSD17B8	ENSG00000204228	Arthritis, Rheumatoid	Eyre S	CA104
chr6	33200000	33205000	chr6	33310000	33315000	46.14473289	CD4_Naive_1800-RH-1.phs001703v3p1.Homo_Sapiens.H3K27ac.b1	33314404	AnchorB	RXRB	ENSG00000204231	Arthritis, Rheumatoid	Eyre S	CA104
chr6	33200000	33205000	chr6	33315000	33320000	12.28691609	CD4_Naive_1800-RH-1.phs001703v3p1.Homo_Sapiens.H3K27ac.b1	33315989	AnchorB	SLC39A7	ENSG00000112473	Arthritis, Rheumatoid	Eyre S	CA104
chr6	33200000	33205000	chr6	33315000	33320000	12.28691609	CD4_Naive_1800-RH-1.phs001703v3p1.Homo_Sapiens.H3K27ac.b1	33315989	AnchorB	HSD17B8	ENSG00000204228	Arthritis, Rheumatoid	Eyre S	CA104
chr6	33200000	33205000	chr6	33315000	33320000	12.28691609	CD4_Naive_1800-RH-1.phs001703v3p1.Homo_Sapiens.H3K27ac.b1	33315989	AnchorB	RXRB	ENSG00000204231	Arthritis, Rheumatoid	Eyre S	CA104
chr6	33200000	33205000	chr6	33320000	33325000	8.382398359	CD4_Naive_1800-RH-1.phs001703v3p1.Homo_Sapiens.H3K27ac.b1	33322625	AnchorB	SLC39A7	ENSG00000112473	Arthritis, Rheumatoid	Eyre S	CA104
chr6	33200000	33205000	chr6	33320000	33325000	8.382398359	CD4_Naive_1800-RH-1.phs001703v3p1.Homo_Sapiens.H3K27ac.b1	33322625	AnchorB	HSD17B8	ENSG00000204228	Arthritis, Rheumatoid	Eyre S	CA104
chr6	33200000	33205000	chr6	33320000	33325000	8.382398359	CD4_Naive_1800-RH-1.phs001703v3p1.Homo_Sapiens.H3K27ac.b1	33322625	AnchorB	RXRB	ENSG00000204231	Arthritis, Rheumatoid	Eyre S	CA104
chr6	33205000	33210000	chr6	33310000	33315000	13.97467793	CD4_Naive_1800-RH-1.phs001703v3p1.Homo_Sapiens.H3K27ac.b1	33312852	AnchorB	MIR219A1	ENSG00000199036	Arthritis, Rheumatoid	Eyre S	CA104
chr6	33205000	33210000	chr6	33310000	33315000	13.97467793	CD4_Naive_1800-RH-1.phs001703v3p1.Homo_Sapiens.H3K27ac.b1	33312852	AnchorB	RING1	ENSG00000204227	Arthritis, Rheumatoid	Eyre S	CA104
chr6	33205000	33210000	chr6	33310000	33315000	13.97467793	CD4_Naive_1800-RH-1.phs001703v3p1.Homo_Sapiens.H3K27ac.b1	33314225	AnchorB	MIR219A1	ENSG00000199036	Arthritis, Rheumatoid	Eyre S	CA104
chr6	33205000	33210000	chr6	33310000	33315000	13.97467793	CD4_Naive_1800-RH-1.phs001703v3p1.Homo_Sapiens.H3K27ac.b1	33314225	AnchorB	RING1	ENSG00000204227	Arthritis, Rheumatoid	Eyre S	CA104
chr6	33205000	33210000	chr6	33310000	33315000	13.97467793	CD4_Naive_1800-RH-1.phs001703v3p1.Homo_Sapiens.H3K27ac.b1	33314404	AnchorB	MIR219A1	ENSG00000199036	Arthritis, Rheumatoid	Eyre S	CA104
chr6	33205000	33210000	chr6	33310000	33315000	13.97467793	CD4_Naive_1800-RH-1.phs001703v3p1.Homo_Sapiens.H3K27ac.b1	33314404	AnchorB	RING1	ENSG00000204227	Arthritis, Rheumatoid	Eyre S	CA104
chr6	33245000	33250000	chr6	33310000	33315000	5.333867472	CD4_Naive_1800-RH-1.phs001703v3p1.Homo_Sapiens.H3K27ac.b1	33312852	AnchorB	HCG25	ENSG00000232940	Arthritis, Rheumatoid	Eyre S	CA104
chr6	33245000	33250000	chr6	33310000	33315000	5.333867472	CD4_Naive_1800-RH-1.phs001703v3p1.Homo_Sapiens.H3K27ac.b1	33312852	AnchorB	AL645940.1	ENSG00000272217	Arthritis, Rheumatoid	Eyre S	CA104
chr6	33245000	33250000	chr6	33310000	33315000	5.333867472	CD4_Naive_1800-RH-1.phs001703v3p1.Homo_Sapiens.H3K27ac.b1	33314225	AnchorB	HCG25	ENSG00000232940	Arthritis, Rheumatoid	Eyre S	CA104
chr6	33245000	33250000	chr6	33310000	33315000	5.333867472	CD4_Naive_1800-RH-1.phs001703v3p1.Homo_Sapiens.H3K27ac.b1	33314225	AnchorB	AL645940.1	ENSG00000272217	Arthritis, Rheumatoid	Eyre S	CA104
chr6	33245000	33250000	chr6	33310000	33315000	5.333867472	CD4_Naive_1800-RH-1.phs001703v3p1.Homo_Sapiens.H3K27ac.b1	33314404	AnchorB	HCG25	ENSG00000232940	Arthritis, Rheumatoid	Eyre S	CA104
chr6	33245000	33250000	chr6	33310000	33315000	5.333867472	CD4_Naive_1800-RH-1.phs001703v3p1.Homo_Sapiens.H3K27ac.b1	33314404	AnchorB	AL645940.1	ENSG00000272217	Arthritis, Rheumatoid	Eyre S	CA104
chr6	33270000	33275000	chr6	33310000	33315000	28.75433602	CD4_Naive_1800-RH-1.phs001703v3p1.Homo_Sapiens.H3K27ac.b1	33312852	AnchorB	VPS52	ENSG00000223501	Arthritis, Rheumatoid	Eyre S	CA104
chr6	33270000	33275000	chr6	33310000	33315000	28.75433602	CD4_Naive_1800-RH-1.phs001703v3p1.Homo_Sapiens.H3K27ac.b1	33312852	AnchorB	RPS18	ENSG00000231500	Arthritis, Rheumatoid	Eyre S	CA104
chr6	33270000	33275000	chr6	33310000	33315000	28.75433602	CD4_Naive_1800-RH-1.phs001703v3p1.Homo_Sapiens.H3K27ac.b1	33314225	AnchorB	VPS52	ENSG00000223501	Arthritis, Rheumatoid	Eyre S	CA104
chr6	33270000	33275000	chr6	33310000	33315000	28.75433602	CD4_Naive_1800-RH-1.phs001703v3p1.Homo_Sapiens.H3K27ac.b1	33314225	AnchorB	RPS18	ENSG00000231500	Arthritis, Rheumatoid	Eyre S	CA104
chr6	33270000	33275000	chr6	33310000	33315000	28.75433602	CD4_Naive_1800-RH-1.phs001703v3p1.Homo_Sapiens.H3K27ac.b1	33314404	AnchorB	VPS52	ENSG00000223501	Arthritis, Rheumatoid	Eyre S	CA104
chr6	33270000	33275000	chr6	33310000	33315000	28.75433602	CD4_Naive_1800-RH-1.phs001703v3p1.Homo_Sapiens.H3K27ac.b1	33314404	AnchorB	RPS18	ENSG00000231500	Arthritis, Rheumatoid	Eyre S	CA104
chr6	33270000	33275000	chr6	33315000	33320000	20.22512213	CD4_Naive_1800-RH-1.phs001703v3p1.Homo_Sapiens.H3K27ac.b1	33315989	AnchorB	VPS52	ENSG00000223501	Arthritis, Rheumatoid	Eyre S	CA104
chr6	33270000	33275000	chr6	33315000	33320000	20.22512213	CD4_Naive_1800-RH-1.phs001703v3p1.Homo_Sapiens.H3K27ac.b1	33315989	AnchorB	RPS18	ENSG00000231500	Arthritis, Rheumatoid	Eyre S	CA104
chr6	33270000	33275000	chr6	33320000	33325000	7.287194783	CD4_Naive_1800-RH-1.phs001703v3p1.Homo_Sapiens.H3K27ac.b1	33322625	AnchorB	VPS52	ENSG00000223501	Arthritis, Rheumatoid	Eyre S	CA104
chr6	33270000	33275000	chr6	33320000	33325000	7.287194783	CD4_Naive_1800-RH-1.phs001703v3p1.Homo_Sapiens.H3K27ac.b1	33322625	AnchorB	RPS18	ENSG00000231500	Arthritis, Rheumatoid	Eyre S	CA104
chr6	33275000	33280000	chr6	33310000	33315000	10.11087577	CD4_Naive_1800-RH-1.phs001703v3p1.Homo_Sapiens.H3K27ac.b1	33312852	AnchorB	B3GALT4	ENSG00000235863	Arthritis, Rheumatoid	Eyre S	CA104
chr6	33275000	33280000	chr6	33310000	33315000	10.11087577	CD4_Naive_1800-RH-1.phs001703v3p1.Homo_Sapiens.H3K27ac.b1	33314225	AnchorB	B3GALT4	ENSG00000235863	Arthritis, Rheumatoid	Eyre S	CA104
chr6	33275000	33280000	chr6	33310000	33315000	10.11087577	CD4_Naive_1800-RH-1.phs001703v3p1.Homo_Sapiens.H3K27ac.b1	33314404	AnchorB	B3GALT4	ENSG00000235863	Arthritis, Rheumatoid	Eyre S	CA104
chr6	33275000	33280000	chr6	33315000	33320000	12.75705597	CD4_Naive_1800-RH-1.phs001703v3p1.Homo_Sapiens.H3K27ac.b1	33315989	AnchorB	B3GALT4	ENSG00000235863	Arthritis, Rheumatoid	Eyre S	CA104
chr6	33275000	33280000	chr6	33320000	33325000	9.017229369	CD4_Naive_1800-RH-1.phs001703v3p1.Homo_Sapiens.H3K27ac.b1	33322625	AnchorB	B3GALT4	ENSG00000235863	Arthritis, Rheumatoid	Eyre S	CA104
chr6	33285000	33290000	chr6	33310000	33315000	13.97222854	CD4_Naive_1800-RH-1.phs001703v3p1.Homo_Sapiens.H3K27ac.b1	33286888	AnchorA	TAPBP	ENSG00000231925	Arthritis, Rheumatoid	Eyre S	CA104
chr6	33285000	33290000	chr6	33310000	33315000	13.97222854	CD4_Naive_1800-RH-1.phs001703v3p1.Homo_Sapiens.H3K27ac.b1	33287592	AnchorA	TAPBP	ENSG00000231925	Arthritis, Rheumatoid	Eyre S	CA104
chr6	33285000	33290000	chr6	33310000	33315000	13.97222854	CD4_Naive_1800-RH-1.phs001703v3p1.Homo_Sapiens.H3K27ac.b1	33312852	AnchorB	PFDN6	ENSG00000204220	Arthritis, Rheumatoid	Eyre S	CA104
chr6	33285000	33290000	chr6	33310000	33315000	13.97222854	CD4_Naive_1800-RH-1.phs001703v3p1.Homo_Sapiens.H3K27ac.b1	33312852	AnchorB	WDR46	ENSG00000227057	Arthritis, Rheumatoid	Eyre S	CA104
chr6	33285000	33290000	chr6	33310000	33315000	13.97222854	CD4_Naive_1800-RH-1.phs001703v3p1.Homo_Sapiens.H3K27ac.b1	33312852	AnchorB	MIR6873	ENSG00000284517	Arthritis, Rheumatoid	Eyre S	CA104
chr6	33285000	33290000	chr6	33310000	33315000	13.97222854	CD4_Naive_1800-RH-1.phs001703v3p1.Homo_Sapiens.H3K27ac.b1	33314225	AnchorB	PFDN6	ENSG00000204220	Arthritis, Rheumatoid	Eyre S	CA104
chr6	33285000	33290000	chr6	33310000	33315000	13.97222854	CD4_Naive_1800-RH-1.phs001703v3p1.Homo_Sapiens.H3K27ac.b1	33314225	AnchorB	WDR46	ENSG00000227057	Arthritis, Rheumatoid	Eyre S	CA104
chr6	33285000	33290000	chr6	33310000	33315000	13.97222854	CD4_Naive_1800-RH-1.phs001703v3p1.Homo_Sapiens.H3K27ac.b1	33314225	AnchorB	MIR6873	ENSG00000284517	Arthritis, Rheumatoid	Eyre S	CA104
chr6	33285000	33290000	chr6	33310000	33315000	13.97222854	CD4_Naive_1800-RH-1.phs001703v3p1.Homo_Sapiens.H3K27ac.b1	33314404	AnchorB	PFDN6	ENSG00000204220	Arthritis, Rheumatoid	Eyre S	CA104
chr6	33285000	33290000	chr6	33310000	33315000	13.97222854	CD4_Naive_1800-RH-1.phs001703v3p1.Homo_Sapiens.H3K27ac.b1	33314404	AnchorB	WDR46	ENSG00000227057	Arthritis, Rheumatoid	Eyre S	CA104
chr6	33285000	33290000	chr6	33310000	33315000	13.97222854	CD4_Naive_1800-RH-1.phs001703v3p1.Homo_Sapiens.H3K27ac.b1	33314404	AnchorB	MIR6873	ENSG00000284517	Arthritis, Rheumatoid	Eyre S	CA104
chr6	33290000	33295000	chr6	33310000	33315000	5.499687521	CD4_Naive_1800-RH-1.phs001703v3p1.Homo_Sapiens.H3K27ac.b1	33290666	AnchorA	TAPBP	ENSG00000231925	Arthritis, Rheumatoid	Eyre S	CA104
chr6	33290000	33295000	chr6	33310000	33315000	5.499687521	CD4_Naive_1800-RH-1.phs001703v3p1.Homo_Sapiens.H3K27ac.b1	33312852	AnchorB	MIR6834	ENSG00000284064	Arthritis, Rheumatoid	Eyre S	CA104
chr6	33290000	33295000	chr6	33310000	33315000	5.499687521	CD4_Naive_1800-RH-1.phs001703v3p1.Homo_Sapiens.H3K27ac.b1	33314225	AnchorB	MIR6834	ENSG00000284064	Arthritis, Rheumatoid	Eyre S	CA104
chr6	33290000	33295000	chr6	33310000	33315000	5.499687521	CD4_Naive_1800-RH-1.phs001703v3p1.Homo_Sapiens.H3K27ac.b1	33314404	AnchorB	MIR6834	ENSG00000284064	Arthritis, Rheumatoid	Eyre S	CA104
chr6	33295000	33300000	chr6	33315000	33320000	16.95916847	CD4_Naive_1800-RH-1.phs001703v3p1.Homo_Sapiens.H3K27ac.b1	33315989	AnchorB	RGL2	ENSG00000237441	Arthritis, Rheumatoid	Eyre S	CA104
chr6	33295000	33300000	chr6	33320000	33325000	7.048475841	CD4_Naive_1800-RH-1.phs001703v3p1.Homo_Sapiens.H3K27ac.b1	33322625	AnchorB	RGL2	ENSG00000237441	Arthritis, Rheumatoid	Eyre S	CA104
chr6	33310000	33315000	chr6	33390000	33395000	10.89567347	CD4_Naive_1800-RH-1.phs001703v3p1.Homo_Sapiens.H3K27ac.b1	33312852	AnchorA	KIFC1	ENSG00000237649	Arthritis, Rheumatoid	Eyre S	CA104
chr6	33310000	33315000	chr6	33390000	33395000	10.89567347	CD4_Naive_1800-RH-1.phs001703v3p1.Homo_Sapiens.H3K27ac.b1	33314225	AnchorA	KIFC1	ENSG00000237649	Arthritis, Rheumatoid	Eyre S	CA104
chr6	33310000	33315000	chr6	33390000	33395000	10.89567347	CD4_Naive_1800-RH-1.phs001703v3p1.Homo_Sapiens.H3K27ac.b1	33314404	AnchorA	KIFC1	ENSG00000237649	Arthritis, Rheumatoid	Eyre S	CA104
chr6	33310000	33315000	chr6	33410000	33415000	15.61968851	CD4_Naive_1800-RH-1.phs001703v3p1.Homo_Sapiens.H3K27ac.b1	33312852	AnchorA	PHF1	ENSG00000112511	Arthritis, Rheumatoid	Eyre S	CA104
chr6	33310000	33315000	chr6	33410000	33415000	15.61968851	CD4_Naive_1800-RH-1.phs001703v3p1.Homo_Sapiens.H3K27ac.b1	33314225	AnchorA	PHF1	ENSG00000112511	Arthritis, Rheumatoid	Eyre S	CA104
chr6	33310000	33315000	chr6	33410000	33415000	15.61968851	CD4_Naive_1800-RH-1.phs001703v3p1.Homo_Sapiens.H3K27ac.b1	33314404	AnchorA	PHF1	ENSG00000112511	Arthritis, Rheumatoid	Eyre S	CA104
chr6	33310000	33315000	chr6	33415000	33420000	65.78246476	CD4_Naive_1800-RH-1.phs001703v3p1.Homo_Sapiens.H3K27ac.b1	33312852	AnchorA	CUTA	ENSG00000112514	Arthritis, Rheumatoid	Eyre S	CA104
chr6	33310000	33315000	chr6	33415000	33420000	65.78246476	CD4_Naive_1800-RH-1.phs001703v3p1.Homo_Sapiens.H3K27ac.b1	33312852	AnchorA	SYNGAP1	ENSG00000197283	Arthritis, Rheumatoid	Eyre S	CA104
chr6	33310000	33315000	chr6	33415000	33420000	65.78246476	CD4_Naive_1800-RH-1.phs001703v3p1.Homo_Sapiens.H3K27ac.b1	33314225	AnchorA	CUTA	ENSG00000112514	Arthritis, Rheumatoid	Eyre S	CA104
chr6	33310000	33315000	chr6	33415000	33420000	65.78246476	CD4_Naive_1800-RH-1.phs001703v3p1.Homo_Sapiens.H3K27ac.b1	33314225	AnchorA	SYNGAP1	ENSG00000197283	Arthritis, Rheumatoid	Eyre S	CA104
chr6	33310000	33315000	chr6	33415000	33420000	65.78246476	CD4_Naive_1800-RH-1.phs001703v3p1.Homo_Sapiens.H3K27ac.b1	33314404	AnchorA	CUTA	ENSG00000112514	Arthritis, Rheumatoid	Eyre S	CA104
chr6	33310000	33315000	chr6	33415000	33420000	65.78246476	CD4_Naive_1800-RH-1.phs001703v3p1.Homo_Sapiens.H3K27ac.b1	33314404	AnchorA	SYNGAP1	ENSG00000197283	Arthritis, Rheumatoid	Eyre S	CA104
chr6	33315000	33320000	chr6	33415000	33420000	10.82320204	CD4_Naive_1800-RH-1.phs001703v3p1.Homo_Sapiens.H3K27ac.b1	33315989	AnchorA	CUTA	ENSG00000112514	Arthritis, Rheumatoid	Eyre S	CA104
chr6	33315000	33320000	chr6	33415000	33420000	10.82320204	CD4_Naive_1800-RH-1.phs001703v3p1.Homo_Sapiens.H3K27ac.b1	33315989	AnchorA	SYNGAP1	ENSG00000197283	Arthritis, Rheumatoid	Eyre S	CA104
chr6	33320000	33325000	chr6	33415000	33420000	16.72808141	CD4_Naive_1800-RH-1.phs001703v3p1.Homo_Sapiens.H3K27ac.b1	33322625	AnchorA	CUTA	ENSG00000112514	Arthritis, Rheumatoid	Eyre S	CA104
chr6	33320000	33325000	chr6	33415000	33420000	16.72808141	CD4_Naive_1800-RH-1.phs001703v3p1.Homo_Sapiens.H3K27ac.b1	33322625	AnchorA	SYNGAP1	ENSG00000197283	Arthritis, Rheumatoid	Eyre S	CA104
chr2	191035000	191040000	chr2	191150000	191155000	10.33027509	CD4_Naive_1814-RH-1.phs001703v3p1.Homo_Sapiens.H3K27ac.b1	191035723	AnchorA	STAT4	ENSG00000138378	Arthritis, Rheumatoid	Eyre S	CA104
chr2	191035000	191040000	chr2	191150000	191155000	10.33027509	CD4_Naive_1814-RH-1.phs001703v3p1.Homo_Sapiens.H3K27ac.b1	191038032	AnchorA	STAT4	ENSG00000138378	Arthritis, Rheumatoid	Eyre S	CA104
chr2	191065000	191070000	chr2	191150000	191155000	7.677621318	CD4_Naive_1814-RH-1.phs001703v3p1.Homo_Sapiens.H3K27ac.b1	191068528	AnchorA	STAT4	ENSG00000138378	Arthritis, Rheumatoid	Eyre S	CA104
chr5	55995000	56000000	chr5	56140000	56145000	8.499784114	CD4_Naive_1814-RH-1.phs001703v3p1.Homo_Sapiens.H3K27ac.b1	56144903	AnchorB	IL6ST	ENSG00000134352	Arthritis, Rheumatoid	Eyre S	CA104
chr5	55995000	56000000	chr5	56140000	56145000	8.499784114	CD4_Naive_1814-RH-1.phs001703v3p1.Homo_Sapiens.H3K27ac.b1	56144903	AnchorB	AC016596.1	ENSG00000227908	Arthritis, Rheumatoid	Eyre S	CA104
chr6	28080000	28085000	chr6	28440000	28445000	5.538072386	CD4_Naive_1814-RH-1.phs001703v3p1.Homo_Sapiens.H3K27ac.b1	28443526	AnchorB	ZNF165	ENSG00000197279	Arthritis, Rheumatoid	Eyre S	CA104
chr6	28080000	28085000	chr6	28440000	28445000	5.538072386	CD4_Naive_1814-RH-1.phs001703v3p1.Homo_Sapiens.H3K27ac.b1	28443526	AnchorB	AL121944.1	ENSG00000272009	Arthritis, Rheumatoid	Eyre S	CA104
chr6	30065000	30070000	chr6	30210000	30215000	7.394466913	CD4_Naive_1814-RH-1.phs001703v3p1.Homo_Sapiens.H3K27ac.b1	30211645	AnchorB	PPP1R11	ENSG00000204619	Arthritis, Rheumatoid	Eyre S	CA104
chr6	30210000	30215000	chr6	30325000	30330000	9.69560791	CD4_Naive_1814-RH-1.phs001703v3p1.Homo_Sapiens.H3K27ac.b1	30211645	AnchorA	TRIM39	ENSG00000204599	Arthritis, Rheumatoid	Eyre S	CA104
chr6	30210000	30215000	chr6	30325000	30330000	9.69560791	CD4_Naive_1814-RH-1.phs001703v3p1.Homo_Sapiens.H3K27ac.b1	30211645	AnchorA	HCG18	ENSG00000231074	Arthritis, Rheumatoid	Eyre S	CA104
chr6	30210000	30215000	chr6	30325000	30330000	9.69560791	CD4_Naive_1814-RH-1.phs001703v3p1.Homo_Sapiens.H3K27ac.b1	30211645	AnchorA	TRIM39-RPP21	ENSG00000248167	Arthritis, Rheumatoid	Eyre S	CA104
chr6	30210000	30215000	chr6	30325000	30330000	9.69560791	CD4_Naive_1814-RH-1.phs001703v3p1.Homo_Sapiens.H3K27ac.b1	30211645	AnchorA	HCG17	ENSG00000270604	Arthritis, Rheumatoid	Eyre S	CA104
chr6	31970000	31975000	chr6	33310000	33315000	4.823244123	CD4_Naive_1814-RH-1.phs001703v3p1.Homo_Sapiens.H3K27ac.b1	33312852	AnchorB	STK19	ENSG00000204344	Arthritis, Rheumatoid	Eyre S	CA104
chr6	31970000	31975000	chr6	33310000	33315000	4.823244123	CD4_Naive_1814-RH-1.phs001703v3p1.Homo_Sapiens.H3K27ac.b1	33312852	AnchorB	DXO	ENSG00000204348	Arthritis, Rheumatoid	Eyre S	CA104
chr6	31970000	31975000	chr6	33310000	33315000	4.823244123	CD4_Naive_1814-RH-1.phs001703v3p1.Homo_Sapiens.H3K27ac.b1	33314225	AnchorB	STK19	ENSG00000204344	Arthritis, Rheumatoid	Eyre S	CA104
chr6	31970000	31975000	chr6	33310000	33315000	4.823244123	CD4_Naive_1814-RH-1.phs001703v3p1.Homo_Sapiens.H3K27ac.b1	33314225	AnchorB	DXO	ENSG00000204348	Arthritis, Rheumatoid	Eyre S	CA104
chr6	31970000	31975000	chr6	33310000	33315000	4.823244123	CD4_Naive_1814-RH-1.phs001703v3p1.Homo_Sapiens.H3K27ac.b1	33314404	AnchorB	STK19	ENSG00000204344	Arthritis, Rheumatoid	Eyre S	CA104
chr6	31970000	31975000	chr6	33310000	33315000	4.823244123	CD4_Naive_1814-RH-1.phs001703v3p1.Homo_Sapiens.H3K27ac.b1	33314404	AnchorB	DXO	ENSG00000204348	Arthritis, Rheumatoid	Eyre S	CA104
chr6	32850000	32855000	chr6	33315000	33320000	6.035413176	CD4_Naive_1814-RH-1.phs001703v3p1.Homo_Sapiens.H3K27ac.b1	33315989	AnchorB	TAP1	ENSG00000168394	Arthritis, Rheumatoid	Eyre S	CA104
chr6	32970000	32975000	chr6	33310000	33315000	14.20732571	CD4_Naive_1814-RH-1.phs001703v3p1.Homo_Sapiens.H3K27ac.b1	33312852	AnchorB	AL645941.1	ENSG00000223837	Arthritis, Rheumatoid	Eyre S	CA104
chr6	32970000	32975000	chr6	33310000	33315000	14.20732571	CD4_Naive_1814-RH-1.phs001703v3p1.Homo_Sapiens.H3K27ac.b1	33312852	AnchorB	AL645941.3	ENSG00000263756	Arthritis, Rheumatoid	Eyre S	CA104
chr6	32970000	32975000	chr6	33310000	33315000	14.20732571	CD4_Naive_1814-RH-1.phs001703v3p1.Homo_Sapiens.H3K27ac.b1	33314225	AnchorB	AL645941.1	ENSG00000223837	Arthritis, Rheumatoid	Eyre S	CA104
chr6	32970000	32975000	chr6	33310000	33315000	14.20732571	CD4_Naive_1814-RH-1.phs001703v3p1.Homo_Sapiens.H3K27ac.b1	33314225	AnchorB	AL645941.3	ENSG00000263756	Arthritis, Rheumatoid	Eyre S	CA104
chr6	32970000	32975000	chr6	33310000	33315000	14.20732571	CD4_Naive_1814-RH-1.phs001703v3p1.Homo_Sapiens.H3K27ac.b1	33314404	AnchorB	AL645941.1	ENSG00000223837	Arthritis, Rheumatoid	Eyre S	CA104
chr6	32970000	32975000	chr6	33310000	33315000	14.20732571	CD4_Naive_1814-RH-1.phs001703v3p1.Homo_Sapiens.H3K27ac.b1	33314404	AnchorB	AL645941.3	ENSG00000263756	Arthritis, Rheumatoid	Eyre S	CA104
chr6	33200000	33205000	chr6	33285000	33290000	10.11268918	CD4_Naive_1814-RH-1.phs001703v3p1.Homo_Sapiens.H3K27ac.b1	33286888	AnchorB	SLC39A7	ENSG00000112473	Arthritis, Rheumatoid	Eyre S	CA104
chr6	33200000	33205000	chr6	33285000	33290000	10.11268918	CD4_Naive_1814-RH-1.phs001703v3p1.Homo_Sapiens.H3K27ac.b1	33286888	AnchorB	HSD17B8	ENSG00000204228	Arthritis, Rheumatoid	Eyre S	CA104
chr6	33200000	33205000	chr6	33285000	33290000	10.11268918	CD4_Naive_1814-RH-1.phs001703v3p1.Homo_Sapiens.H3K27ac.b1	33286888	AnchorB	RXRB	ENSG00000204231	Arthritis, Rheumatoid	Eyre S	CA104
chr6	33200000	33205000	chr6	33285000	33290000	10.11268918	CD4_Naive_1814-RH-1.phs001703v3p1.Homo_Sapiens.H3K27ac.b1	33287592	AnchorB	SLC39A7	ENSG00000112473	Arthritis, Rheumatoid	Eyre S	CA104
chr6	33200000	33205000	chr6	33285000	33290000	10.11268918	CD4_Naive_1814-RH-1.phs001703v3p1.Homo_Sapiens.H3K27ac.b1	33287592	AnchorB	HSD17B8	ENSG00000204228	Arthritis, Rheumatoid	Eyre S	CA104
chr6	33200000	33205000	chr6	33285000	33290000	10.11268918	CD4_Naive_1814-RH-1.phs001703v3p1.Homo_Sapiens.H3K27ac.b1	33287592	AnchorB	RXRB	ENSG00000204231	Arthritis, Rheumatoid	Eyre S	CA104
chr6	33200000	33205000	chr6	33310000	33315000	15.34371281	CD4_Naive_1814-RH-1.phs001703v3p1.Homo_Sapiens.H3K27ac.b1	33312852	AnchorB	SLC39A7	ENSG00000112473	Arthritis, Rheumatoid	Eyre S	CA104
chr6	33200000	33205000	chr6	33310000	33315000	15.34371281	CD4_Naive_1814-RH-1.phs001703v3p1.Homo_Sapiens.H3K27ac.b1	33312852	AnchorB	HSD17B8	ENSG00000204228	Arthritis, Rheumatoid	Eyre S	CA104
chr6	33200000	33205000	chr6	33310000	33315000	15.34371281	CD4_Naive_1814-RH-1.phs001703v3p1.Homo_Sapiens.H3K27ac.b1	33312852	AnchorB	RXRB	ENSG00000204231	Arthritis, Rheumatoid	Eyre S	CA104
chr6	33200000	33205000	chr6	33310000	33315000	15.34371281	CD4_Naive_1814-RH-1.phs001703v3p1.Homo_Sapiens.H3K27ac.b1	33314225	AnchorB	SLC39A7	ENSG00000112473	Arthritis, Rheumatoid	Eyre S	CA104
chr6	33200000	33205000	chr6	33310000	33315000	15.34371281	CD4_Naive_1814-RH-1.phs001703v3p1.Homo_Sapiens.H3K27ac.b1	33314225	AnchorB	HSD17B8	ENSG00000204228	Arthritis, Rheumatoid	Eyre S	CA104
chr6	33200000	33205000	chr6	33310000	33315000	15.34371281	CD4_Naive_1814-RH-1.phs001703v3p1.Homo_Sapiens.H3K27ac.b1	33314225	AnchorB	RXRB	ENSG00000204231	Arthritis, Rheumatoid	Eyre S	CA104
chr6	33200000	33205000	chr6	33310000	33315000	15.34371281	CD4_Naive_1814-RH-1.phs001703v3p1.Homo_Sapiens.H3K27ac.b1	33314404	AnchorB	SLC39A7	ENSG00000112473	Arthritis, Rheumatoid	Eyre S	CA104
chr6	33200000	33205000	chr6	33310000	33315000	15.34371281	CD4_Naive_1814-RH-1.phs001703v3p1.Homo_Sapiens.H3K27ac.b1	33314404	AnchorB	HSD17B8	ENSG00000204228	Arthritis, Rheumatoid	Eyre S	CA104
chr6	33200000	33205000	chr6	33310000	33315000	15.34371281	CD4_Naive_1814-RH-1.phs001703v3p1.Homo_Sapiens.H3K27ac.b1	33314404	AnchorB	RXRB	ENSG00000204231	Arthritis, Rheumatoid	Eyre S	CA104
chr6	33200000	33205000	chr6	33315000	33320000	10.46485385	CD4_Naive_1814-RH-1.phs001703v3p1.Homo_Sapiens.H3K27ac.b1	33315989	AnchorB	SLC39A7	ENSG00000112473	Arthritis, Rheumatoid	Eyre S	CA104
chr6	33200000	33205000	chr6	33315000	33320000	10.46485385	CD4_Naive_1814-RH-1.phs001703v3p1.Homo_Sapiens.H3K27ac.b1	33315989	AnchorB	HSD17B8	ENSG00000204228	Arthritis, Rheumatoid	Eyre S	CA104
chr6	33200000	33205000	chr6	33315000	33320000	10.46485385	CD4_Naive_1814-RH-1.phs001703v3p1.Homo_Sapiens.H3K27ac.b1	33315989	AnchorB	RXRB	ENSG00000204231	Arthritis, Rheumatoid	Eyre S	CA104
chr6	33205000	33210000	chr6	33310000	33315000	6.574360913	CD4_Naive_1814-RH-1.phs001703v3p1.Homo_Sapiens.H3K27ac.b1	33312852	AnchorB	MIR219A1	ENSG00000199036	Arthritis, Rheumatoid	Eyre S	CA104
chr6	33205000	33210000	chr6	33310000	33315000	6.574360913	CD4_Naive_1814-RH-1.phs001703v3p1.Homo_Sapiens.H3K27ac.b1	33312852	AnchorB	RING1	ENSG00000204227	Arthritis, Rheumatoid	Eyre S	CA104
chr6	33205000	33210000	chr6	33310000	33315000	6.574360913	CD4_Naive_1814-RH-1.phs001703v3p1.Homo_Sapiens.H3K27ac.b1	33314225	AnchorB	MIR219A1	ENSG00000199036	Arthritis, Rheumatoid	Eyre S	CA104
chr6	33205000	33210000	chr6	33310000	33315000	6.574360913	CD4_Naive_1814-RH-1.phs001703v3p1.Homo_Sapiens.H3K27ac.b1	33314225	AnchorB	RING1	ENSG00000204227	Arthritis, Rheumatoid	Eyre S	CA104
chr6	33205000	33210000	chr6	33310000	33315000	6.574360913	CD4_Naive_1814-RH-1.phs001703v3p1.Homo_Sapiens.H3K27ac.b1	33314404	AnchorB	MIR219A1	ENSG00000199036	Arthritis, Rheumatoid	Eyre S	CA104
chr6	33205000	33210000	chr6	33310000	33315000	6.574360913	CD4_Naive_1814-RH-1.phs001703v3p1.Homo_Sapiens.H3K27ac.b1	33314404	AnchorB	RING1	ENSG00000204227	Arthritis, Rheumatoid	Eyre S	CA104
chr6	33245000	33250000	chr6	33310000	33315000	20.45708272	CD4_Naive_1814-RH-1.phs001703v3p1.Homo_Sapiens.H3K27ac.b1	33312852	AnchorB	HCG25	ENSG00000232940	Arthritis, Rheumatoid	Eyre S	CA104
chr6	33245000	33250000	chr6	33310000	33315000	20.45708272	CD4_Naive_1814-RH-1.phs001703v3p1.Homo_Sapiens.H3K27ac.b1	33312852	AnchorB	AL645940.1	ENSG00000272217	Arthritis, Rheumatoid	Eyre S	CA104
chr6	33245000	33250000	chr6	33310000	33315000	20.45708272	CD4_Naive_1814-RH-1.phs001703v3p1.Homo_Sapiens.H3K27ac.b1	33314225	AnchorB	HCG25	ENSG00000232940	Arthritis, Rheumatoid	Eyre S	CA104
chr6	33245000	33250000	chr6	33310000	33315000	20.45708272	CD4_Naive_1814-RH-1.phs001703v3p1.Homo_Sapiens.H3K27ac.b1	33314225	AnchorB	AL645940.1	ENSG00000272217	Arthritis, Rheumatoid	Eyre S	CA104
chr6	33245000	33250000	chr6	33310000	33315000	20.45708272	CD4_Naive_1814-RH-1.phs001703v3p1.Homo_Sapiens.H3K27ac.b1	33314404	AnchorB	HCG25	ENSG00000232940	Arthritis, Rheumatoid	Eyre S	CA104
chr6	33245000	33250000	chr6	33310000	33315000	20.45708272	CD4_Naive_1814-RH-1.phs001703v3p1.Homo_Sapiens.H3K27ac.b1	33314404	AnchorB	AL645940.1	ENSG00000272217	Arthritis, Rheumatoid	Eyre S	CA104
chr6	33270000	33275000	chr6	33310000	33315000	24.09954722	CD4_Naive_1814-RH-1.phs001703v3p1.Homo_Sapiens.H3K27ac.b1	33312852	AnchorB	VPS52	ENSG00000223501	Arthritis, Rheumatoid	Eyre S	CA104
chr6	33270000	33275000	chr6	33310000	33315000	24.09954722	CD4_Naive_1814-RH-1.phs001703v3p1.Homo_Sapiens.H3K27ac.b1	33312852	AnchorB	RPS18	ENSG00000231500	Arthritis, Rheumatoid	Eyre S	CA104
chr6	33270000	33275000	chr6	33310000	33315000	24.09954722	CD4_Naive_1814-RH-1.phs001703v3p1.Homo_Sapiens.H3K27ac.b1	33314225	AnchorB	VPS52	ENSG00000223501	Arthritis, Rheumatoid	Eyre S	CA104
chr6	33270000	33275000	chr6	33310000	33315000	24.09954722	CD4_Naive_1814-RH-1.phs001703v3p1.Homo_Sapiens.H3K27ac.b1	33314225	AnchorB	RPS18	ENSG00000231500	Arthritis, Rheumatoid	Eyre S	CA104
chr6	33270000	33275000	chr6	33310000	33315000	24.09954722	CD4_Naive_1814-RH-1.phs001703v3p1.Homo_Sapiens.H3K27ac.b1	33314404	AnchorB	VPS52	ENSG00000223501	Arthritis, Rheumatoid	Eyre S	CA104
chr6	33270000	33275000	chr6	33310000	33315000	24.09954722	CD4_Naive_1814-RH-1.phs001703v3p1.Homo_Sapiens.H3K27ac.b1	33314404	AnchorB	RPS18	ENSG00000231500	Arthritis, Rheumatoid	Eyre S	CA104
chr6	33270000	33275000	chr6	33315000	33320000	10.75623782	CD4_Naive_1814-RH-1.phs001703v3p1.Homo_Sapiens.H3K27ac.b1	33315989	AnchorB	VPS52	ENSG00000223501	Arthritis, Rheumatoid	Eyre S	CA104
chr6	33270000	33275000	chr6	33315000	33320000	10.75623782	CD4_Naive_1814-RH-1.phs001703v3p1.Homo_Sapiens.H3K27ac.b1	33315989	AnchorB	RPS18	ENSG00000231500	Arthritis, Rheumatoid	Eyre S	CA104
chr6	33270000	33275000	chr6	33320000	33325000	9.528281582	CD4_Naive_1814-RH-1.phs001703v3p1.Homo_Sapiens.H3K27ac.b1	33322625	AnchorB	VPS52	ENSG00000223501	Arthritis, Rheumatoid	Eyre S	CA104
chr6	33270000	33275000	chr6	33320000	33325000	9.528281582	CD4_Naive_1814-RH-1.phs001703v3p1.Homo_Sapiens.H3K27ac.b1	33322625	AnchorB	RPS18	ENSG00000231500	Arthritis, Rheumatoid	Eyre S	CA104
chr6	33275000	33280000	chr6	33310000	33315000	13.38634576	CD4_Naive_1814-RH-1.phs001703v3p1.Homo_Sapiens.H3K27ac.b1	33312852	AnchorB	B3GALT4	ENSG00000235863	Arthritis, Rheumatoid	Eyre S	CA104
chr6	33275000	33280000	chr6	33310000	33315000	13.38634576	CD4_Naive_1814-RH-1.phs001703v3p1.Homo_Sapiens.H3K27ac.b1	33314225	AnchorB	B3GALT4	ENSG00000235863	Arthritis, Rheumatoid	Eyre S	CA104
chr6	33275000	33280000	chr6	33310000	33315000	13.38634576	CD4_Naive_1814-RH-1.phs001703v3p1.Homo_Sapiens.H3K27ac.b1	33314404	AnchorB	B3GALT4	ENSG00000235863	Arthritis, Rheumatoid	Eyre S	CA104
chr6	33285000	33290000	chr6	33310000	33315000	6.155889951	CD4_Naive_1814-RH-1.phs001703v3p1.Homo_Sapiens.H3K27ac.b1	33286888	AnchorA	TAPBP	ENSG00000231925	Arthritis, Rheumatoid	Eyre S	CA104
chr6	33285000	33290000	chr6	33310000	33315000	6.155889951	CD4_Naive_1814-RH-1.phs001703v3p1.Homo_Sapiens.H3K27ac.b1	33287592	AnchorA	TAPBP	ENSG00000231925	Arthritis, Rheumatoid	Eyre S	CA104
chr6	33285000	33290000	chr6	33310000	33315000	6.155889951	CD4_Naive_1814-RH-1.phs001703v3p1.Homo_Sapiens.H3K27ac.b1	33312852	AnchorB	PFDN6	ENSG00000204220	Arthritis, Rheumatoid	Eyre S	CA104
chr6	33285000	33290000	chr6	33310000	33315000	6.155889951	CD4_Naive_1814-RH-1.phs001703v3p1.Homo_Sapiens.H3K27ac.b1	33312852	AnchorB	WDR46	ENSG00000227057	Arthritis, Rheumatoid	Eyre S	CA104
chr6	33285000	33290000	chr6	33310000	33315000	6.155889951	CD4_Naive_1814-RH-1.phs001703v3p1.Homo_Sapiens.H3K27ac.b1	33312852	AnchorB	MIR6873	ENSG00000284517	Arthritis, Rheumatoid	Eyre S	CA104
chr6	33285000	33290000	chr6	33310000	33315000	6.155889951	CD4_Naive_1814-RH-1.phs001703v3p1.Homo_Sapiens.H3K27ac.b1	33314225	AnchorB	PFDN6	ENSG00000204220	Arthritis, Rheumatoid	Eyre S	CA104
chr6	33285000	33290000	chr6	33310000	33315000	6.155889951	CD4_Naive_1814-RH-1.phs001703v3p1.Homo_Sapiens.H3K27ac.b1	33314225	AnchorB	WDR46	ENSG00000227057	Arthritis, Rheumatoid	Eyre S	CA104
chr6	33285000	33290000	chr6	33310000	33315000	6.155889951	CD4_Naive_1814-RH-1.phs001703v3p1.Homo_Sapiens.H3K27ac.b1	33314225	AnchorB	MIR6873	ENSG00000284517	Arthritis, Rheumatoid	Eyre S	CA104
chr6	33285000	33290000	chr6	33310000	33315000	6.155889951	CD4_Naive_1814-RH-1.phs001703v3p1.Homo_Sapiens.H3K27ac.b1	33314404	AnchorB	PFDN6	ENSG00000204220	Arthritis, Rheumatoid	Eyre S	CA104
chr6	33285000	33290000	chr6	33310000	33315000	6.155889951	CD4_Naive_1814-RH-1.phs001703v3p1.Homo_Sapiens.H3K27ac.b1	33314404	AnchorB	WDR46	ENSG00000227057	Arthritis, Rheumatoid	Eyre S	CA104
chr6	33285000	33290000	chr6	33310000	33315000	6.155889951	CD4_Naive_1814-RH-1.phs001703v3p1.Homo_Sapiens.H3K27ac.b1	33314404	AnchorB	MIR6873	ENSG00000284517	Arthritis, Rheumatoid	Eyre S	CA104
chr6	33290000	33295000	chr6	33310000	33315000	6.351960398	CD4_Naive_1814-RH-1.phs001703v3p1.Homo_Sapiens.H3K27ac.b1	33290666	AnchorA	TAPBP	ENSG00000231925	Arthritis, Rheumatoid	Eyre S	CA104
chr6	33290000	33295000	chr6	33310000	33315000	6.351960398	CD4_Naive_1814-RH-1.phs001703v3p1.Homo_Sapiens.H3K27ac.b1	33312852	AnchorB	MIR6834	ENSG00000284064	Arthritis, Rheumatoid	Eyre S	CA104
chr6	33290000	33295000	chr6	33310000	33315000	6.351960398	CD4_Naive_1814-RH-1.phs001703v3p1.Homo_Sapiens.H3K27ac.b1	33314225	AnchorB	MIR6834	ENSG00000284064	Arthritis, Rheumatoid	Eyre S	CA104
chr6	33290000	33295000	chr6	33310000	33315000	6.351960398	CD4_Naive_1814-RH-1.phs001703v3p1.Homo_Sapiens.H3K27ac.b1	33314404	AnchorB	MIR6834	ENSG00000284064	Arthritis, Rheumatoid	Eyre S	CA104
chr6	33295000	33300000	chr6	33315000	33320000	11.34876918	CD4_Naive_1814-RH-1.phs001703v3p1.Homo_Sapiens.H3K27ac.b1	33315989	AnchorB	RGL2	ENSG00000237441	Arthritis, Rheumatoid	Eyre S	CA104
chr6	33295000	33300000	chr6	33320000	33325000	5.804122949	CD4_Naive_1814-RH-1.phs001703v3p1.Homo_Sapiens.H3K27ac.b1	33322625	AnchorB	RGL2	ENSG00000237441	Arthritis, Rheumatoid	Eyre S	CA104
chr6	33310000	33315000	chr6	33390000	33395000	6.897191662	CD4_Naive_1814-RH-1.phs001703v3p1.Homo_Sapiens.H3K27ac.b1	33312852	AnchorA	KIFC1	ENSG00000237649	Arthritis, Rheumatoid	Eyre S	CA104
chr6	33310000	33315000	chr6	33390000	33395000	6.897191662	CD4_Naive_1814-RH-1.phs001703v3p1.Homo_Sapiens.H3K27ac.b1	33314225	AnchorA	KIFC1	ENSG00000237649	Arthritis, Rheumatoid	Eyre S	CA104
chr6	33310000	33315000	chr6	33390000	33395000	6.897191662	CD4_Naive_1814-RH-1.phs001703v3p1.Homo_Sapiens.H3K27ac.b1	33314404	AnchorA	KIFC1	ENSG00000237649	Arthritis, Rheumatoid	Eyre S	CA104
chr6	33310000	33315000	chr6	33410000	33415000	10.4493284	CD4_Naive_1814-RH-1.phs001703v3p1.Homo_Sapiens.H3K27ac.b1	33312852	AnchorA	PHF1	ENSG00000112511	Arthritis, Rheumatoid	Eyre S	CA104
chr6	33310000	33315000	chr6	33410000	33415000	10.4493284	CD4_Naive_1814-RH-1.phs001703v3p1.Homo_Sapiens.H3K27ac.b1	33314225	AnchorA	PHF1	ENSG00000112511	Arthritis, Rheumatoid	Eyre S	CA104
chr6	33310000	33315000	chr6	33410000	33415000	10.4493284	CD4_Naive_1814-RH-1.phs001703v3p1.Homo_Sapiens.H3K27ac.b1	33314404	AnchorA	PHF1	ENSG00000112511	Arthritis, Rheumatoid	Eyre S	CA104
chr6	33310000	33315000	chr6	33415000	33420000	63.45833433	CD4_Naive_1814-RH-1.phs001703v3p1.Homo_Sapiens.H3K27ac.b1	33312852	AnchorA	CUTA	ENSG00000112514	Arthritis, Rheumatoid	Eyre S	CA104
chr6	33310000	33315000	chr6	33415000	33420000	63.45833433	CD4_Naive_1814-RH-1.phs001703v3p1.Homo_Sapiens.H3K27ac.b1	33312852	AnchorA	SYNGAP1	ENSG00000197283	Arthritis, Rheumatoid	Eyre S	CA104
chr6	33310000	33315000	chr6	33415000	33420000	63.45833433	CD4_Naive_1814-RH-1.phs001703v3p1.Homo_Sapiens.H3K27ac.b1	33314225	AnchorA	CUTA	ENSG00000112514	Arthritis, Rheumatoid	Eyre S	CA104
chr6	33310000	33315000	chr6	33415000	33420000	63.45833433	CD4_Naive_1814-RH-1.phs001703v3p1.Homo_Sapiens.H3K27ac.b1	33314225	AnchorA	SYNGAP1	ENSG00000197283	Arthritis, Rheumatoid	Eyre S	CA104
chr6	33310000	33315000	chr6	33415000	33420000	63.45833433	CD4_Naive_1814-RH-1.phs001703v3p1.Homo_Sapiens.H3K27ac.b1	33314404	AnchorA	CUTA	ENSG00000112514	Arthritis, Rheumatoid	Eyre S	CA104
chr6	33310000	33315000	chr6	33415000	33420000	63.45833433	CD4_Naive_1814-RH-1.phs001703v3p1.Homo_Sapiens.H3K27ac.b1	33314404	AnchorA	SYNGAP1	ENSG00000197283	Arthritis, Rheumatoid	Eyre S	CA104
chr6	33315000	33320000	chr6	33415000	33420000	14.07194725	CD4_Naive_1814-RH-1.phs001703v3p1.Homo_Sapiens.H3K27ac.b1	33315989	AnchorA	CUTA	ENSG00000112514	Arthritis, Rheumatoid	Eyre S	CA104
chr6	33315000	33320000	chr6	33415000	33420000	14.07194725	CD4_Naive_1814-RH-1.phs001703v3p1.Homo_Sapiens.H3K27ac.b1	33315989	AnchorA	SYNGAP1	ENSG00000197283	Arthritis, Rheumatoid	Eyre S	CA104
chr6	33320000	33325000	chr6	33415000	33420000	8.79190691	CD4_Naive_1814-RH-1.phs001703v3p1.Homo_Sapiens.H3K27ac.b1	33322625	AnchorA	CUTA	ENSG00000112514	Arthritis, Rheumatoid	Eyre S	CA104
chr6	33320000	33325000	chr6	33415000	33420000	8.79190691	CD4_Naive_1814-RH-1.phs001703v3p1.Homo_Sapiens.H3K27ac.b1	33322625	AnchorA	SYNGAP1	ENSG00000197283	Arthritis, Rheumatoid	Eyre S	CA104
chr6	137685000	137690000	chr6	137865000	137870000	8.166587065	CD4_Naive_1814-RH-1.phs001703v3p1.Homo_Sapiens.H3K27ac.b1	137685367	AnchorA	TNFAIP3	ENSG00000118503	Arthritis, Rheumatoid	Eyre S	CA104
chr6	137685000	137690000	chr6	137865000	137870000	8.166587065	CD4_Naive_1814-RH-1.phs001703v3p1.Homo_Sapiens.H3K27ac.b1	137685367	AnchorA	AL357060.1	ENSG00000237499	Arthritis, Rheumatoid	Eyre S	CA104
chr2	191035000	191040000	chr2	191150000	191155000	5.948532735	CD4_Naive_1815-RH-1.phs001703v3p1.Homo_Sapiens.H3K27ac.b1	191035723	AnchorA	STAT4	ENSG00000138378	Arthritis, Rheumatoid	Eyre S	CA104
chr2	191035000	191040000	chr2	191150000	191155000	5.948532735	CD4_Naive_1815-RH-1.phs001703v3p1.Homo_Sapiens.H3K27ac.b1	191038032	AnchorA	STAT4	ENSG00000138378	Arthritis, Rheumatoid	Eyre S	CA104
chr2	191045000	191050000	chr2	191150000	191155000	7.22569396	CD4_Naive_1815-RH-1.phs001703v3p1.Homo_Sapiens.H3K27ac.b1	191048916	AnchorA	STAT4	ENSG00000138378	Arthritis, Rheumatoid	Eyre S	CA104
chr2	191065000	191070000	chr2	191150000	191155000	4.735452533	CD4_Naive_1815-RH-1.phs001703v3p1.Homo_Sapiens.H3K27ac.b1	191068528	AnchorA	STAT4	ENSG00000138378	Arthritis, Rheumatoid	Eyre S	CA104
chr6	29720000	29725000	chr6	29750000	29755000	6.69569667	CD4_Naive_1815-RH-1.phs001703v3p1.Homo_Sapiens.H3K27ac.b1	29753620	AnchorB	HLA-F	ENSG00000204642	Arthritis, Rheumatoid	Eyre S	CA104
chr6	29720000	29725000	chr6	29750000	29755000	6.69569667	CD4_Naive_1815-RH-1.phs001703v3p1.Homo_Sapiens.H3K27ac.b1	29753620	AnchorB	AL645939.1	ENSG00000225864	Arthritis, Rheumatoid	Eyre S	CA104
chr6	29720000	29725000	chr6	29750000	29755000	6.69569667	CD4_Naive_1815-RH-1.phs001703v3p1.Homo_Sapiens.H3K27ac.b1	29754738	AnchorB	HLA-F	ENSG00000204642	Arthritis, Rheumatoid	Eyre S	CA104
chr6	29720000	29725000	chr6	29750000	29755000	6.69569667	CD4_Naive_1815-RH-1.phs001703v3p1.Homo_Sapiens.H3K27ac.b1	29754738	AnchorB	AL645939.1	ENSG00000225864	Arthritis, Rheumatoid	Eyre S	CA104
chr6	30210000	30215000	chr6	30325000	30330000	5.664927346	CD4_Naive_1815-RH-1.phs001703v3p1.Homo_Sapiens.H3K27ac.b1	30211645	AnchorA	TRIM39	ENSG00000204599	Arthritis, Rheumatoid	Eyre S	CA104
chr6	30210000	30215000	chr6	30325000	30330000	5.664927346	CD4_Naive_1815-RH-1.phs001703v3p1.Homo_Sapiens.H3K27ac.b1	30211645	AnchorA	HCG18	ENSG00000231074	Arthritis, Rheumatoid	Eyre S	CA104
chr6	30210000	30215000	chr6	30325000	30330000	5.664927346	CD4_Naive_1815-RH-1.phs001703v3p1.Homo_Sapiens.H3K27ac.b1	30211645	AnchorA	TRIM39-RPP21	ENSG00000248167	Arthritis, Rheumatoid	Eyre S	CA104
chr6	30210000	30215000	chr6	30325000	30330000	5.664927346	CD4_Naive_1815-RH-1.phs001703v3p1.Homo_Sapiens.H3K27ac.b1	30211645	AnchorA	HCG17	ENSG00000270604	Arthritis, Rheumatoid	Eyre S	CA104
chr6	30210000	30215000	chr6	30570000	30575000	4.732226329	CD4_Naive_1815-RH-1.phs001703v3p1.Homo_Sapiens.H3K27ac.b1	30211645	AnchorA	ABCF1	ENSG00000204574	Arthritis, Rheumatoid	Eyre S	CA104
chr6	33200000	33205000	chr6	33285000	33290000	8.499783137	CD4_Naive_1815-RH-1.phs001703v3p1.Homo_Sapiens.H3K27ac.b1	33286888	AnchorB	SLC39A7	ENSG00000112473	Arthritis, Rheumatoid	Eyre S	CA104
chr6	33200000	33205000	chr6	33285000	33290000	8.499783137	CD4_Naive_1815-RH-1.phs001703v3p1.Homo_Sapiens.H3K27ac.b1	33286888	AnchorB	HSD17B8	ENSG00000204228	Arthritis, Rheumatoid	Eyre S	CA104
chr6	33200000	33205000	chr6	33285000	33290000	8.499783137	CD4_Naive_1815-RH-1.phs001703v3p1.Homo_Sapiens.H3K27ac.b1	33286888	AnchorB	RXRB	ENSG00000204231	Arthritis, Rheumatoid	Eyre S	CA104
chr6	33200000	33205000	chr6	33285000	33290000	8.499783137	CD4_Naive_1815-RH-1.phs001703v3p1.Homo_Sapiens.H3K27ac.b1	33287592	AnchorB	SLC39A7	ENSG00000112473	Arthritis, Rheumatoid	Eyre S	CA104
chr6	33200000	33205000	chr6	33285000	33290000	8.499783137	CD4_Naive_1815-RH-1.phs001703v3p1.Homo_Sapiens.H3K27ac.b1	33287592	AnchorB	HSD17B8	ENSG00000204228	Arthritis, Rheumatoid	Eyre S	CA104
chr6	33200000	33205000	chr6	33285000	33290000	8.499783137	CD4_Naive_1815-RH-1.phs001703v3p1.Homo_Sapiens.H3K27ac.b1	33287592	AnchorB	RXRB	ENSG00000204231	Arthritis, Rheumatoid	Eyre S	CA104
chr6	33200000	33205000	chr6	33310000	33315000	13.44236164	CD4_Naive_1815-RH-1.phs001703v3p1.Homo_Sapiens.H3K27ac.b1	33312852	AnchorB	SLC39A7	ENSG00000112473	Arthritis, Rheumatoid	Eyre S	CA104
chr6	33200000	33205000	chr6	33310000	33315000	13.44236164	CD4_Naive_1815-RH-1.phs001703v3p1.Homo_Sapiens.H3K27ac.b1	33312852	AnchorB	HSD17B8	ENSG00000204228	Arthritis, Rheumatoid	Eyre S	CA104
chr6	33200000	33205000	chr6	33310000	33315000	13.44236164	CD4_Naive_1815-RH-1.phs001703v3p1.Homo_Sapiens.H3K27ac.b1	33312852	AnchorB	RXRB	ENSG00000204231	Arthritis, Rheumatoid	Eyre S	CA104
chr6	33200000	33205000	chr6	33310000	33315000	13.44236164	CD4_Naive_1815-RH-1.phs001703v3p1.Homo_Sapiens.H3K27ac.b1	33314225	AnchorB	SLC39A7	ENSG00000112473	Arthritis, Rheumatoid	Eyre S	CA104
chr6	33200000	33205000	chr6	33310000	33315000	13.44236164	CD4_Naive_1815-RH-1.phs001703v3p1.Homo_Sapiens.H3K27ac.b1	33314225	AnchorB	HSD17B8	ENSG00000204228	Arthritis, Rheumatoid	Eyre S	CA104
chr6	33200000	33205000	chr6	33310000	33315000	13.44236164	CD4_Naive_1815-RH-1.phs001703v3p1.Homo_Sapiens.H3K27ac.b1	33314225	AnchorB	RXRB	ENSG00000204231	Arthritis, Rheumatoid	Eyre S	CA104
chr6	33200000	33205000	chr6	33310000	33315000	13.44236164	CD4_Naive_1815-RH-1.phs001703v3p1.Homo_Sapiens.H3K27ac.b1	33314404	AnchorB	SLC39A7	ENSG00000112473	Arthritis, Rheumatoid	Eyre S	CA104
chr6	33200000	33205000	chr6	33310000	33315000	13.44236164	CD4_Naive_1815-RH-1.phs001703v3p1.Homo_Sapiens.H3K27ac.b1	33314404	AnchorB	HSD17B8	ENSG00000204228	Arthritis, Rheumatoid	Eyre S	CA104
chr6	33200000	33205000	chr6	33310000	33315000	13.44236164	CD4_Naive_1815-RH-1.phs001703v3p1.Homo_Sapiens.H3K27ac.b1	33314404	AnchorB	RXRB	ENSG00000204231	Arthritis, Rheumatoid	Eyre S	CA104
chr6	33200000	33205000	chr6	33320000	33325000	12.68141647	CD4_Naive_1815-RH-1.phs001703v3p1.Homo_Sapiens.H3K27ac.b1	33322625	AnchorB	SLC39A7	ENSG00000112473	Arthritis, Rheumatoid	Eyre S	CA104
chr6	33200000	33205000	chr6	33320000	33325000	12.68141647	CD4_Naive_1815-RH-1.phs001703v3p1.Homo_Sapiens.H3K27ac.b1	33322625	AnchorB	HSD17B8	ENSG00000204228	Arthritis, Rheumatoid	Eyre S	CA104
chr6	33200000	33205000	chr6	33320000	33325000	12.68141647	CD4_Naive_1815-RH-1.phs001703v3p1.Homo_Sapiens.H3K27ac.b1	33322625	AnchorB	RXRB	ENSG00000204231	Arthritis, Rheumatoid	Eyre S	CA104
chr6	33205000	33210000	chr6	33285000	33290000	6.504664794	CD4_Naive_1815-RH-1.phs001703v3p1.Homo_Sapiens.H3K27ac.b1	33286888	AnchorB	MIR219A1	ENSG00000199036	Arthritis, Rheumatoid	Eyre S	CA104
chr6	33205000	33210000	chr6	33285000	33290000	6.504664794	CD4_Naive_1815-RH-1.phs001703v3p1.Homo_Sapiens.H3K27ac.b1	33286888	AnchorB	RING1	ENSG00000204227	Arthritis, Rheumatoid	Eyre S	CA104
chr6	33205000	33210000	chr6	33285000	33290000	6.504664794	CD4_Naive_1815-RH-1.phs001703v3p1.Homo_Sapiens.H3K27ac.b1	33287592	AnchorB	MIR219A1	ENSG00000199036	Arthritis, Rheumatoid	Eyre S	CA104
chr6	33205000	33210000	chr6	33285000	33290000	6.504664794	CD4_Naive_1815-RH-1.phs001703v3p1.Homo_Sapiens.H3K27ac.b1	33287592	AnchorB	RING1	ENSG00000204227	Arthritis, Rheumatoid	Eyre S	CA104
chr6	33205000	33210000	chr6	33310000	33315000	7.180808427	CD4_Naive_1815-RH-1.phs001703v3p1.Homo_Sapiens.H3K27ac.b1	33312852	AnchorB	MIR219A1	ENSG00000199036	Arthritis, Rheumatoid	Eyre S	CA104
chr6	33205000	33210000	chr6	33310000	33315000	7.180808427	CD4_Naive_1815-RH-1.phs001703v3p1.Homo_Sapiens.H3K27ac.b1	33312852	AnchorB	RING1	ENSG00000204227	Arthritis, Rheumatoid	Eyre S	CA104
chr6	33205000	33210000	chr6	33310000	33315000	7.180808427	CD4_Naive_1815-RH-1.phs001703v3p1.Homo_Sapiens.H3K27ac.b1	33314225	AnchorB	MIR219A1	ENSG00000199036	Arthritis, Rheumatoid	Eyre S	CA104
chr6	33205000	33210000	chr6	33310000	33315000	7.180808427	CD4_Naive_1815-RH-1.phs001703v3p1.Homo_Sapiens.H3K27ac.b1	33314225	AnchorB	RING1	ENSG00000204227	Arthritis, Rheumatoid	Eyre S	CA104
chr6	33205000	33210000	chr6	33310000	33315000	7.180808427	CD4_Naive_1815-RH-1.phs001703v3p1.Homo_Sapiens.H3K27ac.b1	33314404	AnchorB	MIR219A1	ENSG00000199036	Arthritis, Rheumatoid	Eyre S	CA104
chr6	33205000	33210000	chr6	33310000	33315000	7.180808427	CD4_Naive_1815-RH-1.phs001703v3p1.Homo_Sapiens.H3K27ac.b1	33314404	AnchorB	RING1	ENSG00000204227	Arthritis, Rheumatoid	Eyre S	CA104
chr6	33270000	33275000	chr6	33310000	33315000	13.9305321	CD4_Naive_1815-RH-1.phs001703v3p1.Homo_Sapiens.H3K27ac.b1	33312852	AnchorB	VPS52	ENSG00000223501	Arthritis, Rheumatoid	Eyre S	CA104
chr6	33270000	33275000	chr6	33310000	33315000	13.9305321	CD4_Naive_1815-RH-1.phs001703v3p1.Homo_Sapiens.H3K27ac.b1	33312852	AnchorB	RPS18	ENSG00000231500	Arthritis, Rheumatoid	Eyre S	CA104
chr6	33270000	33275000	chr6	33310000	33315000	13.9305321	CD4_Naive_1815-RH-1.phs001703v3p1.Homo_Sapiens.H3K27ac.b1	33314225	AnchorB	VPS52	ENSG00000223501	Arthritis, Rheumatoid	Eyre S	CA104
chr6	33270000	33275000	chr6	33310000	33315000	13.9305321	CD4_Naive_1815-RH-1.phs001703v3p1.Homo_Sapiens.H3K27ac.b1	33314225	AnchorB	RPS18	ENSG00000231500	Arthritis, Rheumatoid	Eyre S	CA104
chr6	33270000	33275000	chr6	33310000	33315000	13.9305321	CD4_Naive_1815-RH-1.phs001703v3p1.Homo_Sapiens.H3K27ac.b1	33314404	AnchorB	VPS52	ENSG00000223501	Arthritis, Rheumatoid	Eyre S	CA104
chr6	33270000	33275000	chr6	33310000	33315000	13.9305321	CD4_Naive_1815-RH-1.phs001703v3p1.Homo_Sapiens.H3K27ac.b1	33314404	AnchorB	RPS18	ENSG00000231500	Arthritis, Rheumatoid	Eyre S	CA104
chr6	33270000	33275000	chr6	33315000	33320000	5.4547117	CD4_Naive_1815-RH-1.phs001703v3p1.Homo_Sapiens.H3K27ac.b1	33315989	AnchorB	VPS52	ENSG00000223501	Arthritis, Rheumatoid	Eyre S	CA104
chr6	33270000	33275000	chr6	33315000	33320000	5.4547117	CD4_Naive_1815-RH-1.phs001703v3p1.Homo_Sapiens.H3K27ac.b1	33315989	AnchorB	RPS18	ENSG00000231500	Arthritis, Rheumatoid	Eyre S	CA104
chr6	33275000	33280000	chr6	33310000	33315000	20.48280408	CD4_Naive_1815-RH-1.phs001703v3p1.Homo_Sapiens.H3K27ac.b1	33312852	AnchorB	B3GALT4	ENSG00000235863	Arthritis, Rheumatoid	Eyre S	CA104
chr6	33275000	33280000	chr6	33310000	33315000	20.48280408	CD4_Naive_1815-RH-1.phs001703v3p1.Homo_Sapiens.H3K27ac.b1	33314225	AnchorB	B3GALT4	ENSG00000235863	Arthritis, Rheumatoid	Eyre S	CA104
chr6	33275000	33280000	chr6	33310000	33315000	20.48280408	CD4_Naive_1815-RH-1.phs001703v3p1.Homo_Sapiens.H3K27ac.b1	33314404	AnchorB	B3GALT4	ENSG00000235863	Arthritis, Rheumatoid	Eyre S	CA104
chr6	33275000	33280000	chr6	33320000	33325000	6.545564535	CD4_Naive_1815-RH-1.phs001703v3p1.Homo_Sapiens.H3K27ac.b1	33322625	AnchorB	B3GALT4	ENSG00000235863	Arthritis, Rheumatoid	Eyre S	CA104
chr6	33285000	33290000	chr6	33310000	33315000	10.55282689	CD4_Naive_1815-RH-1.phs001703v3p1.Homo_Sapiens.H3K27ac.b1	33286888	AnchorA	TAPBP	ENSG00000231925	Arthritis, Rheumatoid	Eyre S	CA104
chr6	33285000	33290000	chr6	33310000	33315000	10.55282689	CD4_Naive_1815-RH-1.phs001703v3p1.Homo_Sapiens.H3K27ac.b1	33287592	AnchorA	TAPBP	ENSG00000231925	Arthritis, Rheumatoid	Eyre S	CA104
chr6	33285000	33290000	chr6	33310000	33315000	10.55282689	CD4_Naive_1815-RH-1.phs001703v3p1.Homo_Sapiens.H3K27ac.b1	33312852	AnchorB	PFDN6	ENSG00000204220	Arthritis, Rheumatoid	Eyre S	CA104
chr6	33285000	33290000	chr6	33310000	33315000	10.55282689	CD4_Naive_1815-RH-1.phs001703v3p1.Homo_Sapiens.H3K27ac.b1	33312852	AnchorB	WDR46	ENSG00000227057	Arthritis, Rheumatoid	Eyre S	CA104
chr6	33285000	33290000	chr6	33310000	33315000	10.55282689	CD4_Naive_1815-RH-1.phs001703v3p1.Homo_Sapiens.H3K27ac.b1	33312852	AnchorB	MIR6873	ENSG00000284517	Arthritis, Rheumatoid	Eyre S	CA104
chr6	33285000	33290000	chr6	33310000	33315000	10.55282689	CD4_Naive_1815-RH-1.phs001703v3p1.Homo_Sapiens.H3K27ac.b1	33314225	AnchorB	PFDN6	ENSG00000204220	Arthritis, Rheumatoid	Eyre S	CA104
chr6	33285000	33290000	chr6	33310000	33315000	10.55282689	CD4_Naive_1815-RH-1.phs001703v3p1.Homo_Sapiens.H3K27ac.b1	33314225	AnchorB	WDR46	ENSG00000227057	Arthritis, Rheumatoid	Eyre S	CA104
chr6	33285000	33290000	chr6	33310000	33315000	10.55282689	CD4_Naive_1815-RH-1.phs001703v3p1.Homo_Sapiens.H3K27ac.b1	33314225	AnchorB	MIR6873	ENSG00000284517	Arthritis, Rheumatoid	Eyre S	CA104
chr6	33285000	33290000	chr6	33310000	33315000	10.55282689	CD4_Naive_1815-RH-1.phs001703v3p1.Homo_Sapiens.H3K27ac.b1	33314404	AnchorB	PFDN6	ENSG00000204220	Arthritis, Rheumatoid	Eyre S	CA104
chr6	33285000	33290000	chr6	33310000	33315000	10.55282689	CD4_Naive_1815-RH-1.phs001703v3p1.Homo_Sapiens.H3K27ac.b1	33314404	AnchorB	WDR46	ENSG00000227057	Arthritis, Rheumatoid	Eyre S	CA104
chr6	33285000	33290000	chr6	33310000	33315000	10.55282689	CD4_Naive_1815-RH-1.phs001703v3p1.Homo_Sapiens.H3K27ac.b1	33314404	AnchorB	MIR6873	ENSG00000284517	Arthritis, Rheumatoid	Eyre S	CA104
chr6	33290000	33295000	chr6	33310000	33315000	12.32105449	CD4_Naive_1815-RH-1.phs001703v3p1.Homo_Sapiens.H3K27ac.b1	33290666	AnchorA	TAPBP	ENSG00000231925	Arthritis, Rheumatoid	Eyre S	CA104
chr6	33290000	33295000	chr6	33310000	33315000	12.32105449	CD4_Naive_1815-RH-1.phs001703v3p1.Homo_Sapiens.H3K27ac.b1	33312852	AnchorB	MIR6834	ENSG00000284064	Arthritis, Rheumatoid	Eyre S	CA104
chr6	33290000	33295000	chr6	33310000	33315000	12.32105449	CD4_Naive_1815-RH-1.phs001703v3p1.Homo_Sapiens.H3K27ac.b1	33314225	AnchorB	MIR6834	ENSG00000284064	Arthritis, Rheumatoid	Eyre S	CA104
chr6	33290000	33295000	chr6	33310000	33315000	12.32105449	CD4_Naive_1815-RH-1.phs001703v3p1.Homo_Sapiens.H3K27ac.b1	33314404	AnchorB	MIR6834	ENSG00000284064	Arthritis, Rheumatoid	Eyre S	CA104
chr6	33295000	33300000	chr6	33315000	33320000	8.703415122	CD4_Naive_1815-RH-1.phs001703v3p1.Homo_Sapiens.H3K27ac.b1	33315989	AnchorB	RGL2	ENSG00000237441	Arthritis, Rheumatoid	Eyre S	CA104
chr6	33310000	33315000	chr6	33390000	33395000	7.677633549	CD4_Naive_1815-RH-1.phs001703v3p1.Homo_Sapiens.H3K27ac.b1	33312852	AnchorA	KIFC1	ENSG00000237649	Arthritis, Rheumatoid	Eyre S	CA104
chr6	33310000	33315000	chr6	33390000	33395000	7.677633549	CD4_Naive_1815-RH-1.phs001703v3p1.Homo_Sapiens.H3K27ac.b1	33314225	AnchorA	KIFC1	ENSG00000237649	Arthritis, Rheumatoid	Eyre S	CA104
chr6	33310000	33315000	chr6	33390000	33395000	7.677633549	CD4_Naive_1815-RH-1.phs001703v3p1.Homo_Sapiens.H3K27ac.b1	33314404	AnchorA	KIFC1	ENSG00000237649	Arthritis, Rheumatoid	Eyre S	CA104
chr6	33310000	33315000	chr6	33410000	33415000	14.24410887	CD4_Naive_1815-RH-1.phs001703v3p1.Homo_Sapiens.H3K27ac.b1	33312852	AnchorA	PHF1	ENSG00000112511	Arthritis, Rheumatoid	Eyre S	CA104
chr6	33310000	33315000	chr6	33410000	33415000	14.24410887	CD4_Naive_1815-RH-1.phs001703v3p1.Homo_Sapiens.H3K27ac.b1	33314225	AnchorA	PHF1	ENSG00000112511	Arthritis, Rheumatoid	Eyre S	CA104
chr6	33310000	33315000	chr6	33410000	33415000	14.24410887	CD4_Naive_1815-RH-1.phs001703v3p1.Homo_Sapiens.H3K27ac.b1	33314404	AnchorA	PHF1	ENSG00000112511	Arthritis, Rheumatoid	Eyre S	CA104
chr6	33310000	33315000	chr6	33415000	33420000	11.72909144	CD4_Naive_1815-RH-1.phs001703v3p1.Homo_Sapiens.H3K27ac.b1	33312852	AnchorA	CUTA	ENSG00000112514	Arthritis, Rheumatoid	Eyre S	CA104
chr6	33310000	33315000	chr6	33415000	33420000	11.72909144	CD4_Naive_1815-RH-1.phs001703v3p1.Homo_Sapiens.H3K27ac.b1	33312852	AnchorA	SYNGAP1	ENSG00000197283	Arthritis, Rheumatoid	Eyre S	CA104
chr6	33310000	33315000	chr6	33415000	33420000	11.72909144	CD4_Naive_1815-RH-1.phs001703v3p1.Homo_Sapiens.H3K27ac.b1	33314225	AnchorA	CUTA	ENSG00000112514	Arthritis, Rheumatoid	Eyre S	CA104
chr6	33310000	33315000	chr6	33415000	33420000	11.72909144	CD4_Naive_1815-RH-1.phs001703v3p1.Homo_Sapiens.H3K27ac.b1	33314225	AnchorA	SYNGAP1	ENSG00000197283	Arthritis, Rheumatoid	Eyre S	CA104
chr6	33310000	33315000	chr6	33415000	33420000	11.72909144	CD4_Naive_1815-RH-1.phs001703v3p1.Homo_Sapiens.H3K27ac.b1	33314404	AnchorA	CUTA	ENSG00000112514	Arthritis, Rheumatoid	Eyre S	CA104
chr6	33310000	33315000	chr6	33415000	33420000	11.72909144	CD4_Naive_1815-RH-1.phs001703v3p1.Homo_Sapiens.H3K27ac.b1	33314404	AnchorA	SYNGAP1	ENSG00000197283	Arthritis, Rheumatoid	Eyre S	CA104
chr6	33315000	33320000	chr6	33415000	33420000	11.01553707	CD4_Naive_1815-RH-1.phs001703v3p1.Homo_Sapiens.H3K27ac.b1	33315989	AnchorA	CUTA	ENSG00000112514	Arthritis, Rheumatoid	Eyre S	CA104
chr6	33315000	33320000	chr6	33415000	33420000	11.01553707	CD4_Naive_1815-RH-1.phs001703v3p1.Homo_Sapiens.H3K27ac.b1	33315989	AnchorA	SYNGAP1	ENSG00000197283	Arthritis, Rheumatoid	Eyre S	CA104
chr1	113830000	113835000	chr1	113925000	113930000	4.728738766	CD4_Naive_1815-RH-1.phs001703v3p1.Homo_Sapiens.H3K27ac.b2	113834946	AnchorA	HIPK1	ENSG00000163349	Arthritis, Rheumatoid	Eyre S	CA104
chr1	113830000	113835000	chr1	113925000	113930000	4.728738766	CD4_Naive_1815-RH-1.phs001703v3p1.Homo_Sapiens.H3K27ac.b2	113834946	AnchorA	HIPK1-AS1	ENSG00000235527	Arthritis, Rheumatoid	Eyre S	CA104
chr6	29720000	29725000	chr6	29750000	29755000	5.632155789	CD4_Naive_1815-RH-1.phs001703v3p1.Homo_Sapiens.H3K27ac.b2	29753620	AnchorB	HLA-F	ENSG00000204642	Arthritis, Rheumatoid	Eyre S	CA104
chr6	29720000	29725000	chr6	29750000	29755000	5.632155789	CD4_Naive_1815-RH-1.phs001703v3p1.Homo_Sapiens.H3K27ac.b2	29753620	AnchorB	AL645939.1	ENSG00000225864	Arthritis, Rheumatoid	Eyre S	CA104
chr6	29720000	29725000	chr6	29750000	29755000	5.632155789	CD4_Naive_1815-RH-1.phs001703v3p1.Homo_Sapiens.H3K27ac.b2	29754738	AnchorB	HLA-F	ENSG00000204642	Arthritis, Rheumatoid	Eyre S	CA104
chr6	29720000	29725000	chr6	29750000	29755000	5.632155789	CD4_Naive_1815-RH-1.phs001703v3p1.Homo_Sapiens.H3K27ac.b2	29754738	AnchorB	AL645939.1	ENSG00000225864	Arthritis, Rheumatoid	Eyre S	CA104
chr6	30210000	30215000	chr6	30325000	30330000	16.30468327	CD4_Naive_1815-RH-1.phs001703v3p1.Homo_Sapiens.H3K27ac.b2	30211645	AnchorA	TRIM39	ENSG00000204599	Arthritis, Rheumatoid	Eyre S	CA104
chr6	30210000	30215000	chr6	30325000	30330000	16.30468327	CD4_Naive_1815-RH-1.phs001703v3p1.Homo_Sapiens.H3K27ac.b2	30211645	AnchorA	HCG18	ENSG00000231074	Arthritis, Rheumatoid	Eyre S	CA104
chr6	30210000	30215000	chr6	30325000	30330000	16.30468327	CD4_Naive_1815-RH-1.phs001703v3p1.Homo_Sapiens.H3K27ac.b2	30211645	AnchorA	TRIM39-RPP21	ENSG00000248167	Arthritis, Rheumatoid	Eyre S	CA104
chr6	30210000	30215000	chr6	30325000	30330000	16.30468327	CD4_Naive_1815-RH-1.phs001703v3p1.Homo_Sapiens.H3K27ac.b2	30211645	AnchorA	HCG17	ENSG00000270604	Arthritis, Rheumatoid	Eyre S	CA104
chr6	30210000	30215000	chr6	30345000	30350000	4.731319194	CD4_Naive_1815-RH-1.phs001703v3p1.Homo_Sapiens.H3K27ac.b2	30211645	AnchorA	RPP21	ENSG00000241370	Arthritis, Rheumatoid	Eyre S	CA104
chr6	32970000	32975000	chr6	33310000	33315000	11.93642998	CD4_Naive_1815-RH-1.phs001703v3p1.Homo_Sapiens.H3K27ac.b2	33312852	AnchorB	AL645941.1	ENSG00000223837	Arthritis, Rheumatoid	Eyre S	CA104
chr6	32970000	32975000	chr6	33310000	33315000	11.93642998	CD4_Naive_1815-RH-1.phs001703v3p1.Homo_Sapiens.H3K27ac.b2	33312852	AnchorB	AL645941.3	ENSG00000263756	Arthritis, Rheumatoid	Eyre S	CA104
chr6	32970000	32975000	chr6	33310000	33315000	11.93642998	CD4_Naive_1815-RH-1.phs001703v3p1.Homo_Sapiens.H3K27ac.b2	33314225	AnchorB	AL645941.1	ENSG00000223837	Arthritis, Rheumatoid	Eyre S	CA104
chr6	32970000	32975000	chr6	33310000	33315000	11.93642998	CD4_Naive_1815-RH-1.phs001703v3p1.Homo_Sapiens.H3K27ac.b2	33314225	AnchorB	AL645941.3	ENSG00000263756	Arthritis, Rheumatoid	Eyre S	CA104
chr6	32970000	32975000	chr6	33310000	33315000	11.93642998	CD4_Naive_1815-RH-1.phs001703v3p1.Homo_Sapiens.H3K27ac.b2	33314404	AnchorB	AL645941.1	ENSG00000223837	Arthritis, Rheumatoid	Eyre S	CA104
chr6	32970000	32975000	chr6	33310000	33315000	11.93642998	CD4_Naive_1815-RH-1.phs001703v3p1.Homo_Sapiens.H3K27ac.b2	33314404	AnchorB	AL645941.3	ENSG00000263756	Arthritis, Rheumatoid	Eyre S	CA104
chr6	33200000	33205000	chr6	33305000	33310000	7.192698963	CD4_Naive_1815-RH-1.phs001703v3p1.Homo_Sapiens.H3K27ac.b2	33305078	AnchorB	SLC39A7	ENSG00000112473	Arthritis, Rheumatoid	Eyre S	CA104
chr6	33200000	33205000	chr6	33305000	33310000	7.192698963	CD4_Naive_1815-RH-1.phs001703v3p1.Homo_Sapiens.H3K27ac.b2	33305078	AnchorB	HSD17B8	ENSG00000204228	Arthritis, Rheumatoid	Eyre S	CA104
chr6	33200000	33205000	chr6	33305000	33310000	7.192698963	CD4_Naive_1815-RH-1.phs001703v3p1.Homo_Sapiens.H3K27ac.b2	33305078	AnchorB	RXRB	ENSG00000204231	Arthritis, Rheumatoid	Eyre S	CA104
chr6	33200000	33205000	chr6	33310000	33315000	30.98628957	CD4_Naive_1815-RH-1.phs001703v3p1.Homo_Sapiens.H3K27ac.b2	33312852	AnchorB	SLC39A7	ENSG00000112473	Arthritis, Rheumatoid	Eyre S	CA104
chr6	33200000	33205000	chr6	33310000	33315000	30.98628957	CD4_Naive_1815-RH-1.phs001703v3p1.Homo_Sapiens.H3K27ac.b2	33312852	AnchorB	HSD17B8	ENSG00000204228	Arthritis, Rheumatoid	Eyre S	CA104
chr6	33200000	33205000	chr6	33310000	33315000	30.98628957	CD4_Naive_1815-RH-1.phs001703v3p1.Homo_Sapiens.H3K27ac.b2	33312852	AnchorB	RXRB	ENSG00000204231	Arthritis, Rheumatoid	Eyre S	CA104
chr6	33200000	33205000	chr6	33310000	33315000	30.98628957	CD4_Naive_1815-RH-1.phs001703v3p1.Homo_Sapiens.H3K27ac.b2	33314225	AnchorB	SLC39A7	ENSG00000112473	Arthritis, Rheumatoid	Eyre S	CA104
chr6	33200000	33205000	chr6	33310000	33315000	30.98628957	CD4_Naive_1815-RH-1.phs001703v3p1.Homo_Sapiens.H3K27ac.b2	33314225	AnchorB	HSD17B8	ENSG00000204228	Arthritis, Rheumatoid	Eyre S	CA104
chr6	33200000	33205000	chr6	33310000	33315000	30.98628957	CD4_Naive_1815-RH-1.phs001703v3p1.Homo_Sapiens.H3K27ac.b2	33314225	AnchorB	RXRB	ENSG00000204231	Arthritis, Rheumatoid	Eyre S	CA104
chr6	33200000	33205000	chr6	33310000	33315000	30.98628957	CD4_Naive_1815-RH-1.phs001703v3p1.Homo_Sapiens.H3K27ac.b2	33314404	AnchorB	SLC39A7	ENSG00000112473	Arthritis, Rheumatoid	Eyre S	CA104
chr6	33200000	33205000	chr6	33310000	33315000	30.98628957	CD4_Naive_1815-RH-1.phs001703v3p1.Homo_Sapiens.H3K27ac.b2	33314404	AnchorB	HSD17B8	ENSG00000204228	Arthritis, Rheumatoid	Eyre S	CA104
chr6	33200000	33205000	chr6	33310000	33315000	30.98628957	CD4_Naive_1815-RH-1.phs001703v3p1.Homo_Sapiens.H3K27ac.b2	33314404	AnchorB	RXRB	ENSG00000204231	Arthritis, Rheumatoid	Eyre S	CA104
chr6	33205000	33210000	chr6	33310000	33315000	7.647197411	CD4_Naive_1815-RH-1.phs001703v3p1.Homo_Sapiens.H3K27ac.b2	33312852	AnchorB	MIR219A1	ENSG00000199036	Arthritis, Rheumatoid	Eyre S	CA104
chr6	33205000	33210000	chr6	33310000	33315000	7.647197411	CD4_Naive_1815-RH-1.phs001703v3p1.Homo_Sapiens.H3K27ac.b2	33312852	AnchorB	RING1	ENSG00000204227	Arthritis, Rheumatoid	Eyre S	CA104
chr6	33205000	33210000	chr6	33310000	33315000	7.647197411	CD4_Naive_1815-RH-1.phs001703v3p1.Homo_Sapiens.H3K27ac.b2	33314225	AnchorB	MIR219A1	ENSG00000199036	Arthritis, Rheumatoid	Eyre S	CA104
chr6	33205000	33210000	chr6	33310000	33315000	7.647197411	CD4_Naive_1815-RH-1.phs001703v3p1.Homo_Sapiens.H3K27ac.b2	33314225	AnchorB	RING1	ENSG00000204227	Arthritis, Rheumatoid	Eyre S	CA104
chr6	33205000	33210000	chr6	33310000	33315000	7.647197411	CD4_Naive_1815-RH-1.phs001703v3p1.Homo_Sapiens.H3K27ac.b2	33314404	AnchorB	MIR219A1	ENSG00000199036	Arthritis, Rheumatoid	Eyre S	CA104
chr6	33205000	33210000	chr6	33310000	33315000	7.647197411	CD4_Naive_1815-RH-1.phs001703v3p1.Homo_Sapiens.H3K27ac.b2	33314404	AnchorB	RING1	ENSG00000204227	Arthritis, Rheumatoid	Eyre S	CA104
chr6	33245000	33250000	chr6	33310000	33315000	12.78230509	CD4_Naive_1815-RH-1.phs001703v3p1.Homo_Sapiens.H3K27ac.b2	33312852	AnchorB	HCG25	ENSG00000232940	Arthritis, Rheumatoid	Eyre S	CA104
chr6	33245000	33250000	chr6	33310000	33315000	12.78230509	CD4_Naive_1815-RH-1.phs001703v3p1.Homo_Sapiens.H3K27ac.b2	33312852	AnchorB	AL645940.1	ENSG00000272217	Arthritis, Rheumatoid	Eyre S	CA104
chr6	33245000	33250000	chr6	33310000	33315000	12.78230509	CD4_Naive_1815-RH-1.phs001703v3p1.Homo_Sapiens.H3K27ac.b2	33314225	AnchorB	HCG25	ENSG00000232940	Arthritis, Rheumatoid	Eyre S	CA104
chr6	33245000	33250000	chr6	33310000	33315000	12.78230509	CD4_Naive_1815-RH-1.phs001703v3p1.Homo_Sapiens.H3K27ac.b2	33314225	AnchorB	AL645940.1	ENSG00000272217	Arthritis, Rheumatoid	Eyre S	CA104
chr6	33245000	33250000	chr6	33310000	33315000	12.78230509	CD4_Naive_1815-RH-1.phs001703v3p1.Homo_Sapiens.H3K27ac.b2	33314404	AnchorB	HCG25	ENSG00000232940	Arthritis, Rheumatoid	Eyre S	CA104
chr6	33245000	33250000	chr6	33310000	33315000	12.78230509	CD4_Naive_1815-RH-1.phs001703v3p1.Homo_Sapiens.H3K27ac.b2	33314404	AnchorB	AL645940.1	ENSG00000272217	Arthritis, Rheumatoid	Eyre S	CA104
chr6	33270000	33275000	chr6	33310000	33315000	25.08891531	CD4_Naive_1815-RH-1.phs001703v3p1.Homo_Sapiens.H3K27ac.b2	33312852	AnchorB	VPS52	ENSG00000223501	Arthritis, Rheumatoid	Eyre S	CA104
chr6	33270000	33275000	chr6	33310000	33315000	25.08891531	CD4_Naive_1815-RH-1.phs001703v3p1.Homo_Sapiens.H3K27ac.b2	33312852	AnchorB	RPS18	ENSG00000231500	Arthritis, Rheumatoid	Eyre S	CA104
chr6	33270000	33275000	chr6	33310000	33315000	25.08891531	CD4_Naive_1815-RH-1.phs001703v3p1.Homo_Sapiens.H3K27ac.b2	33314225	AnchorB	VPS52	ENSG00000223501	Arthritis, Rheumatoid	Eyre S	CA104
chr6	33270000	33275000	chr6	33310000	33315000	25.08891531	CD4_Naive_1815-RH-1.phs001703v3p1.Homo_Sapiens.H3K27ac.b2	33314225	AnchorB	RPS18	ENSG00000231500	Arthritis, Rheumatoid	Eyre S	CA104
chr6	33270000	33275000	chr6	33310000	33315000	25.08891531	CD4_Naive_1815-RH-1.phs001703v3p1.Homo_Sapiens.H3K27ac.b2	33314404	AnchorB	VPS52	ENSG00000223501	Arthritis, Rheumatoid	Eyre S	CA104
chr6	33270000	33275000	chr6	33310000	33315000	25.08891531	CD4_Naive_1815-RH-1.phs001703v3p1.Homo_Sapiens.H3K27ac.b2	33314404	AnchorB	RPS18	ENSG00000231500	Arthritis, Rheumatoid	Eyre S	CA104
chr6	33270000	33275000	chr6	33315000	33320000	15.05054464	CD4_Naive_1815-RH-1.phs001703v3p1.Homo_Sapiens.H3K27ac.b2	33315989	AnchorB	VPS52	ENSG00000223501	Arthritis, Rheumatoid	Eyre S	CA104
chr6	33270000	33275000	chr6	33315000	33320000	15.05054464	CD4_Naive_1815-RH-1.phs001703v3p1.Homo_Sapiens.H3K27ac.b2	33315989	AnchorB	RPS18	ENSG00000231500	Arthritis, Rheumatoid	Eyre S	CA104
chr6	33270000	33275000	chr6	33320000	33325000	7.925588087	CD4_Naive_1815-RH-1.phs001703v3p1.Homo_Sapiens.H3K27ac.b2	33322625	AnchorB	VPS52	ENSG00000223501	Arthritis, Rheumatoid	Eyre S	CA104
chr6	33270000	33275000	chr6	33320000	33325000	7.925588087	CD4_Naive_1815-RH-1.phs001703v3p1.Homo_Sapiens.H3K27ac.b2	33322625	AnchorB	RPS18	ENSG00000231500	Arthritis, Rheumatoid	Eyre S	CA104
chr6	33275000	33280000	chr6	33310000	33315000	6.034358681	CD4_Naive_1815-RH-1.phs001703v3p1.Homo_Sapiens.H3K27ac.b2	33312852	AnchorB	B3GALT4	ENSG00000235863	Arthritis, Rheumatoid	Eyre S	CA104
chr6	33275000	33280000	chr6	33310000	33315000	6.034358681	CD4_Naive_1815-RH-1.phs001703v3p1.Homo_Sapiens.H3K27ac.b2	33314225	AnchorB	B3GALT4	ENSG00000235863	Arthritis, Rheumatoid	Eyre S	CA104
chr6	33275000	33280000	chr6	33310000	33315000	6.034358681	CD4_Naive_1815-RH-1.phs001703v3p1.Homo_Sapiens.H3K27ac.b2	33314404	AnchorB	B3GALT4	ENSG00000235863	Arthritis, Rheumatoid	Eyre S	CA104
chr6	33285000	33290000	chr6	33310000	33315000	10.51972008	CD4_Naive_1815-RH-1.phs001703v3p1.Homo_Sapiens.H3K27ac.b2	33286888	AnchorA	TAPBP	ENSG00000231925	Arthritis, Rheumatoid	Eyre S	CA104
chr6	33285000	33290000	chr6	33310000	33315000	10.51972008	CD4_Naive_1815-RH-1.phs001703v3p1.Homo_Sapiens.H3K27ac.b2	33287592	AnchorA	TAPBP	ENSG00000231925	Arthritis, Rheumatoid	Eyre S	CA104
chr6	33285000	33290000	chr6	33310000	33315000	10.51972008	CD4_Naive_1815-RH-1.phs001703v3p1.Homo_Sapiens.H3K27ac.b2	33312852	AnchorB	PFDN6	ENSG00000204220	Arthritis, Rheumatoid	Eyre S	CA104
chr6	33285000	33290000	chr6	33310000	33315000	10.51972008	CD4_Naive_1815-RH-1.phs001703v3p1.Homo_Sapiens.H3K27ac.b2	33312852	AnchorB	WDR46	ENSG00000227057	Arthritis, Rheumatoid	Eyre S	CA104
chr6	33285000	33290000	chr6	33310000	33315000	10.51972008	CD4_Naive_1815-RH-1.phs001703v3p1.Homo_Sapiens.H3K27ac.b2	33312852	AnchorB	MIR6873	ENSG00000284517	Arthritis, Rheumatoid	Eyre S	CA104
chr6	33285000	33290000	chr6	33310000	33315000	10.51972008	CD4_Naive_1815-RH-1.phs001703v3p1.Homo_Sapiens.H3K27ac.b2	33314225	AnchorB	PFDN6	ENSG00000204220	Arthritis, Rheumatoid	Eyre S	CA104
chr6	33285000	33290000	chr6	33310000	33315000	10.51972008	CD4_Naive_1815-RH-1.phs001703v3p1.Homo_Sapiens.H3K27ac.b2	33314225	AnchorB	WDR46	ENSG00000227057	Arthritis, Rheumatoid	Eyre S	CA104
chr6	33285000	33290000	chr6	33310000	33315000	10.51972008	CD4_Naive_1815-RH-1.phs001703v3p1.Homo_Sapiens.H3K27ac.b2	33314225	AnchorB	MIR6873	ENSG00000284517	Arthritis, Rheumatoid	Eyre S	CA104
chr6	33285000	33290000	chr6	33310000	33315000	10.51972008	CD4_Naive_1815-RH-1.phs001703v3p1.Homo_Sapiens.H3K27ac.b2	33314404	AnchorB	PFDN6	ENSG00000204220	Arthritis, Rheumatoid	Eyre S	CA104
chr6	33285000	33290000	chr6	33310000	33315000	10.51972008	CD4_Naive_1815-RH-1.phs001703v3p1.Homo_Sapiens.H3K27ac.b2	33314404	AnchorB	WDR46	ENSG00000227057	Arthritis, Rheumatoid	Eyre S	CA104
chr6	33285000	33290000	chr6	33310000	33315000	10.51972008	CD4_Naive_1815-RH-1.phs001703v3p1.Homo_Sapiens.H3K27ac.b2	33314404	AnchorB	MIR6873	ENSG00000284517	Arthritis, Rheumatoid	Eyre S	CA104
chr6	33295000	33300000	chr6	33315000	33320000	6.157316799	CD4_Naive_1815-RH-1.phs001703v3p1.Homo_Sapiens.H3K27ac.b2	33315989	AnchorB	RGL2	ENSG00000237441	Arthritis, Rheumatoid	Eyre S	CA104
chr6	33295000	33300000	chr6	33320000	33325000	11.80411919	CD4_Naive_1815-RH-1.phs001703v3p1.Homo_Sapiens.H3K27ac.b2	33322625	AnchorB	RGL2	ENSG00000237441	Arthritis, Rheumatoid	Eyre S	CA104
chr6	33310000	33315000	chr6	33415000	33420000	15.73491929	CD4_Naive_1815-RH-1.phs001703v3p1.Homo_Sapiens.H3K27ac.b2	33312852	AnchorA	CUTA	ENSG00000112514	Arthritis, Rheumatoid	Eyre S	CA104
chr6	33310000	33315000	chr6	33415000	33420000	15.73491929	CD4_Naive_1815-RH-1.phs001703v3p1.Homo_Sapiens.H3K27ac.b2	33312852	AnchorA	SYNGAP1	ENSG00000197283	Arthritis, Rheumatoid	Eyre S	CA104
chr6	33310000	33315000	chr6	33415000	33420000	15.73491929	CD4_Naive_1815-RH-1.phs001703v3p1.Homo_Sapiens.H3K27ac.b2	33314225	AnchorA	CUTA	ENSG00000112514	Arthritis, Rheumatoid	Eyre S	CA104
chr6	33310000	33315000	chr6	33415000	33420000	15.73491929	CD4_Naive_1815-RH-1.phs001703v3p1.Homo_Sapiens.H3K27ac.b2	33314225	AnchorA	SYNGAP1	ENSG00000197283	Arthritis, Rheumatoid	Eyre S	CA104
chr6	33310000	33315000	chr6	33415000	33420000	15.73491929	CD4_Naive_1815-RH-1.phs001703v3p1.Homo_Sapiens.H3K27ac.b2	33314404	AnchorA	CUTA	ENSG00000112514	Arthritis, Rheumatoid	Eyre S	CA104
chr6	33310000	33315000	chr6	33415000	33420000	15.73491929	CD4_Naive_1815-RH-1.phs001703v3p1.Homo_Sapiens.H3K27ac.b2	33314404	AnchorA	SYNGAP1	ENSG00000197283	Arthritis, Rheumatoid	Eyre S	CA104
chr6	33315000	33320000	chr6	33415000	33420000	13.02839465	CD4_Naive_1815-RH-1.phs001703v3p1.Homo_Sapiens.H3K27ac.b2	33315989	AnchorA	CUTA	ENSG00000112514	Arthritis, Rheumatoid	Eyre S	CA104
chr6	33315000	33320000	chr6	33415000	33420000	13.02839465	CD4_Naive_1815-RH-1.phs001703v3p1.Homo_Sapiens.H3K27ac.b2	33315989	AnchorA	SYNGAP1	ENSG00000197283	Arthritis, Rheumatoid	Eyre S	CA104
chr6	33320000	33325000	chr6	33415000	33420000	11.46041859	CD4_Naive_1815-RH-1.phs001703v3p1.Homo_Sapiens.H3K27ac.b2	33322625	AnchorA	CUTA	ENSG00000112514	Arthritis, Rheumatoid	Eyre S	CA104
chr6	33320000	33325000	chr6	33415000	33420000	11.46041859	CD4_Naive_1815-RH-1.phs001703v3p1.Homo_Sapiens.H3K27ac.b2	33322625	AnchorA	SYNGAP1	ENSG00000197283	Arthritis, Rheumatoid	Eyre S	CA104
chr1	113830000	113835000	chr1	113925000	113930000	12.09842152	CD4_Naive_1815-RH-1.phs001703v3p1.Homo_Sapiens.H3K27ac.biorep_merged	113834946	AnchorA	HIPK1	ENSG00000163349	Arthritis, Rheumatoid	Eyre S	CA104
chr1	113830000	113835000	chr1	113925000	113930000	12.09842152	CD4_Naive_1815-RH-1.phs001703v3p1.Homo_Sapiens.H3K27ac.biorep_merged	113834946	AnchorA	HIPK1-AS1	ENSG00000235527	Arthritis, Rheumatoid	Eyre S	CA104
chr2	191035000	191040000	chr2	191150000	191155000	13.9648069	CD4_Naive_1815-RH-1.phs001703v3p1.Homo_Sapiens.H3K27ac.biorep_merged	191035723	AnchorA	STAT4	ENSG00000138378	Arthritis, Rheumatoid	Eyre S	CA104
chr2	191035000	191040000	chr2	191150000	191155000	13.9648069	CD4_Naive_1815-RH-1.phs001703v3p1.Homo_Sapiens.H3K27ac.biorep_merged	191038032	AnchorA	STAT4	ENSG00000138378	Arthritis, Rheumatoid	Eyre S	CA104
chr2	191045000	191050000	chr2	191150000	191155000	11.09784967	CD4_Naive_1815-RH-1.phs001703v3p1.Homo_Sapiens.H3K27ac.biorep_merged	191048916	AnchorA	STAT4	ENSG00000138378	Arthritis, Rheumatoid	Eyre S	CA104
chr2	191065000	191070000	chr2	191150000	191155000	14.07105913	CD4_Naive_1815-RH-1.phs001703v3p1.Homo_Sapiens.H3K27ac.biorep_merged	191068528	AnchorA	STAT4	ENSG00000138378	Arthritis, Rheumatoid	Eyre S	CA104
chr5	56140000	56145000	chr5	57170000	57175000	6.130403317	CD4_Naive_1815-RH-1.phs001703v3p1.Homo_Sapiens.H3K27ac.biorep_merged	56144903	AnchorA	GPBP1	ENSG00000062194	Arthritis, Rheumatoid	Eyre S	CA104
chr6	28135000	28140000	chr6	28440000	28445000	5.223281687	CD4_Naive_1815-RH-1.phs001703v3p1.Homo_Sapiens.H3K27ac.biorep_merged	28443526	AnchorB	AL358933.1	ENSG00000261839	Arthritis, Rheumatoid	Eyre S	CA104
chr6	28135000	28140000	chr6	28440000	28445000	5.223281687	CD4_Naive_1815-RH-1.phs001703v3p1.Homo_Sapiens.H3K27ac.biorep_merged	28443526	AnchorB	ZSCAN16-AS1	ENSG00000269293	Arthritis, Rheumatoid	Eyre S	CA104
chr6	29720000	29725000	chr6	29750000	29755000	15.46783459	CD4_Naive_1815-RH-1.phs001703v3p1.Homo_Sapiens.H3K27ac.biorep_merged	29753620	AnchorB	HLA-F	ENSG00000204642	Arthritis, Rheumatoid	Eyre S	CA104
chr6	29720000	29725000	chr6	29750000	29755000	15.46783459	CD4_Naive_1815-RH-1.phs001703v3p1.Homo_Sapiens.H3K27ac.biorep_merged	29753620	AnchorB	AL645939.1	ENSG00000225864	Arthritis, Rheumatoid	Eyre S	CA104
chr6	29720000	29725000	chr6	29750000	29755000	15.46783459	CD4_Naive_1815-RH-1.phs001703v3p1.Homo_Sapiens.H3K27ac.biorep_merged	29754738	AnchorB	HLA-F	ENSG00000204642	Arthritis, Rheumatoid	Eyre S	CA104
chr6	29720000	29725000	chr6	29750000	29755000	15.46783459	CD4_Naive_1815-RH-1.phs001703v3p1.Homo_Sapiens.H3K27ac.biorep_merged	29754738	AnchorB	AL645939.1	ENSG00000225864	Arthritis, Rheumatoid	Eyre S	CA104
chr6	30055000	30060000	chr6	30210000	30215000	5.403870879	CD4_Naive_1815-RH-1.phs001703v3p1.Homo_Sapiens.H3K27ac.biorep_merged	30211645	AnchorB	ZNRD1	ENSG00000066379	Arthritis, Rheumatoid	Eyre S	CA104
chr6	30055000	30060000	chr6	30210000	30215000	5.403870879	CD4_Naive_1815-RH-1.phs001703v3p1.Homo_Sapiens.H3K27ac.biorep_merged	30211645	AnchorB	RF02219	ENSG00000275856	Arthritis, Rheumatoid	Eyre S	CA104
chr6	30060000	30065000	chr6	30210000	30215000	9.372556465	CD4_Naive_1815-RH-1.phs001703v3p1.Homo_Sapiens.H3K27ac.biorep_merged	30211645	AnchorB	ZNRD1ASP	ENSG00000204623	Arthritis, Rheumatoid	Eyre S	CA104
chr6	30060000	30065000	chr6	30210000	30215000	9.372556465	CD4_Naive_1815-RH-1.phs001703v3p1.Homo_Sapiens.H3K27ac.biorep_merged	30211645	AnchorB	RF02220	ENSG00000278773	Arthritis, Rheumatoid	Eyre S	CA104
chr6	30210000	30215000	chr6	30325000	30330000	25.24918132	CD4_Naive_1815-RH-1.phs001703v3p1.Homo_Sapiens.H3K27ac.biorep_merged	30211645	AnchorA	TRIM39	ENSG00000204599	Arthritis, Rheumatoid	Eyre S	CA104
chr6	30210000	30215000	chr6	30325000	30330000	25.24918132	CD4_Naive_1815-RH-1.phs001703v3p1.Homo_Sapiens.H3K27ac.biorep_merged	30211645	AnchorA	HCG18	ENSG00000231074	Arthritis, Rheumatoid	Eyre S	CA104
chr6	30210000	30215000	chr6	30325000	30330000	25.24918132	CD4_Naive_1815-RH-1.phs001703v3p1.Homo_Sapiens.H3K27ac.biorep_merged	30211645	AnchorA	TRIM39-RPP21	ENSG00000248167	Arthritis, Rheumatoid	Eyre S	CA104
chr6	30210000	30215000	chr6	30325000	30330000	25.24918132	CD4_Naive_1815-RH-1.phs001703v3p1.Homo_Sapiens.H3K27ac.biorep_merged	30211645	AnchorA	HCG17	ENSG00000270604	Arthritis, Rheumatoid	Eyre S	CA104
chr6	30210000	30215000	chr6	30345000	30350000	10.75029424	CD4_Naive_1815-RH-1.phs001703v3p1.Homo_Sapiens.H3K27ac.biorep_merged	30211645	AnchorA	RPP21	ENSG00000241370	Arthritis, Rheumatoid	Eyre S	CA104
chr6	30210000	30215000	chr6	30570000	30575000	9.18227516	CD4_Naive_1815-RH-1.phs001703v3p1.Homo_Sapiens.H3K27ac.biorep_merged	30211645	AnchorA	ABCF1	ENSG00000204574	Arthritis, Rheumatoid	Eyre S	CA104
chr6	30210000	30215000	chr6	30615000	30620000	8.164180757	CD4_Naive_1815-RH-1.phs001703v3p1.Homo_Sapiens.H3K27ac.biorep_merged	30211645	AnchorA	MRPS18B	ENSG00000204568	Arthritis, Rheumatoid	Eyre S	CA104
chr6	30210000	30215000	chr6	30615000	30620000	8.164180757	CD4_Naive_1815-RH-1.phs001703v3p1.Homo_Sapiens.H3K27ac.biorep_merged	30211645	AnchorA	PPP1R10	ENSG00000204569	Arthritis, Rheumatoid	Eyre S	CA104
chr6	30210000	30215000	chr6	30715000	30720000	6.406110396	CD4_Naive_1815-RH-1.phs001703v3p1.Homo_Sapiens.H3K27ac.biorep_merged	30211645	AnchorA	MDC1	ENSG00000137337	Arthritis, Rheumatoid	Eyre S	CA104
chr6	31660000	31665000	chr6	33310000	33315000	4.841956836	CD4_Naive_1815-RH-1.phs001703v3p1.Homo_Sapiens.H3K27ac.biorep_merged	33312852	AnchorB	RF00019	ENSG00000201207	Arthritis, Rheumatoid	Eyre S	CA104
chr6	31660000	31665000	chr6	33310000	33315000	4.841956836	CD4_Naive_1815-RH-1.phs001703v3p1.Homo_Sapiens.H3K27ac.biorep_merged	33312852	AnchorB	C6orf47	ENSG00000204439	Arthritis, Rheumatoid	Eyre S	CA104
chr6	31660000	31665000	chr6	33310000	33315000	4.841956836	CD4_Naive_1815-RH-1.phs001703v3p1.Homo_Sapiens.H3K27ac.biorep_merged	33314225	AnchorB	RF00019	ENSG00000201207	Arthritis, Rheumatoid	Eyre S	CA104
chr6	31660000	31665000	chr6	33310000	33315000	4.841956836	CD4_Naive_1815-RH-1.phs001703v3p1.Homo_Sapiens.H3K27ac.biorep_merged	33314225	AnchorB	C6orf47	ENSG00000204439	Arthritis, Rheumatoid	Eyre S	CA104
chr6	31660000	31665000	chr6	33310000	33315000	4.841956836	CD4_Naive_1815-RH-1.phs001703v3p1.Homo_Sapiens.H3K27ac.biorep_merged	33314404	AnchorB	RF00019	ENSG00000201207	Arthritis, Rheumatoid	Eyre S	CA104
chr6	31660000	31665000	chr6	33310000	33315000	4.841956836	CD4_Naive_1815-RH-1.phs001703v3p1.Homo_Sapiens.H3K27ac.biorep_merged	33314404	AnchorB	C6orf47	ENSG00000204439	Arthritis, Rheumatoid	Eyre S	CA104
chr6	32850000	32855000	chr6	33310000	33315000	7.666810537	CD4_Naive_1815-RH-1.phs001703v3p1.Homo_Sapiens.H3K27ac.biorep_merged	33312852	AnchorB	TAP1	ENSG00000168394	Arthritis, Rheumatoid	Eyre S	CA104
chr6	32850000	32855000	chr6	33310000	33315000	7.666810537	CD4_Naive_1815-RH-1.phs001703v3p1.Homo_Sapiens.H3K27ac.biorep_merged	33314225	AnchorB	TAP1	ENSG00000168394	Arthritis, Rheumatoid	Eyre S	CA104
chr6	32850000	32855000	chr6	33310000	33315000	7.666810537	CD4_Naive_1815-RH-1.phs001703v3p1.Homo_Sapiens.H3K27ac.biorep_merged	33314404	AnchorB	TAP1	ENSG00000168394	Arthritis, Rheumatoid	Eyre S	CA104
chr6	32965000	32970000	chr6	33310000	33315000	5.486313084	CD4_Naive_1815-RH-1.phs001703v3p1.Homo_Sapiens.H3K27ac.biorep_merged	33312852	AnchorB	BRD2	ENSG00000204256	Arthritis, Rheumatoid	Eyre S	CA104
chr6	32965000	32970000	chr6	33310000	33315000	5.486313084	CD4_Naive_1815-RH-1.phs001703v3p1.Homo_Sapiens.H3K27ac.biorep_merged	33312852	AnchorB	HLA-DMA	ENSG00000204257	Arthritis, Rheumatoid	Eyre S	CA104
chr6	32965000	32970000	chr6	33310000	33315000	5.486313084	CD4_Naive_1815-RH-1.phs001703v3p1.Homo_Sapiens.H3K27ac.biorep_merged	33314225	AnchorB	BRD2	ENSG00000204256	Arthritis, Rheumatoid	Eyre S	CA104
chr6	32965000	32970000	chr6	33310000	33315000	5.486313084	CD4_Naive_1815-RH-1.phs001703v3p1.Homo_Sapiens.H3K27ac.biorep_merged	33314225	AnchorB	HLA-DMA	ENSG00000204257	Arthritis, Rheumatoid	Eyre S	CA104
chr6	32965000	32970000	chr6	33310000	33315000	5.486313084	CD4_Naive_1815-RH-1.phs001703v3p1.Homo_Sapiens.H3K27ac.biorep_merged	33314404	AnchorB	BRD2	ENSG00000204256	Arthritis, Rheumatoid	Eyre S	CA104
chr6	32965000	32970000	chr6	33310000	33315000	5.486313084	CD4_Naive_1815-RH-1.phs001703v3p1.Homo_Sapiens.H3K27ac.biorep_merged	33314404	AnchorB	HLA-DMA	ENSG00000204257	Arthritis, Rheumatoid	Eyre S	CA104
chr6	32970000	32975000	chr6	33310000	33315000	22.35531548	CD4_Naive_1815-RH-1.phs001703v3p1.Homo_Sapiens.H3K27ac.biorep_merged	33312852	AnchorB	AL645941.1	ENSG00000223837	Arthritis, Rheumatoid	Eyre S	CA104
chr6	32970000	32975000	chr6	33310000	33315000	22.35531548	CD4_Naive_1815-RH-1.phs001703v3p1.Homo_Sapiens.H3K27ac.biorep_merged	33312852	AnchorB	AL645941.3	ENSG00000263756	Arthritis, Rheumatoid	Eyre S	CA104
chr6	32970000	32975000	chr6	33310000	33315000	22.35531548	CD4_Naive_1815-RH-1.phs001703v3p1.Homo_Sapiens.H3K27ac.biorep_merged	33314225	AnchorB	AL645941.1	ENSG00000223837	Arthritis, Rheumatoid	Eyre S	CA104
chr6	32970000	32975000	chr6	33310000	33315000	22.35531548	CD4_Naive_1815-RH-1.phs001703v3p1.Homo_Sapiens.H3K27ac.biorep_merged	33314225	AnchorB	AL645941.3	ENSG00000263756	Arthritis, Rheumatoid	Eyre S	CA104
chr6	32970000	32975000	chr6	33310000	33315000	22.35531548	CD4_Naive_1815-RH-1.phs001703v3p1.Homo_Sapiens.H3K27ac.biorep_merged	33314404	AnchorB	AL645941.1	ENSG00000223837	Arthritis, Rheumatoid	Eyre S	CA104
chr6	32970000	32975000	chr6	33310000	33315000	22.35531548	CD4_Naive_1815-RH-1.phs001703v3p1.Homo_Sapiens.H3K27ac.biorep_merged	33314404	AnchorB	AL645941.3	ENSG00000263756	Arthritis, Rheumatoid	Eyre S	CA104
chr6	33200000	33205000	chr6	33285000	33290000	13.79055764	CD4_Naive_1815-RH-1.phs001703v3p1.Homo_Sapiens.H3K27ac.biorep_merged	33286888	AnchorB	SLC39A7	ENSG00000112473	Arthritis, Rheumatoid	Eyre S	CA104
chr6	33200000	33205000	chr6	33285000	33290000	13.79055764	CD4_Naive_1815-RH-1.phs001703v3p1.Homo_Sapiens.H3K27ac.biorep_merged	33286888	AnchorB	HSD17B8	ENSG00000204228	Arthritis, Rheumatoid	Eyre S	CA104
chr6	33200000	33205000	chr6	33285000	33290000	13.79055764	CD4_Naive_1815-RH-1.phs001703v3p1.Homo_Sapiens.H3K27ac.biorep_merged	33286888	AnchorB	RXRB	ENSG00000204231	Arthritis, Rheumatoid	Eyre S	CA104
chr6	33200000	33205000	chr6	33285000	33290000	13.79055764	CD4_Naive_1815-RH-1.phs001703v3p1.Homo_Sapiens.H3K27ac.biorep_merged	33287592	AnchorB	SLC39A7	ENSG00000112473	Arthritis, Rheumatoid	Eyre S	CA104
chr6	33200000	33205000	chr6	33285000	33290000	13.79055764	CD4_Naive_1815-RH-1.phs001703v3p1.Homo_Sapiens.H3K27ac.biorep_merged	33287592	AnchorB	HSD17B8	ENSG00000204228	Arthritis, Rheumatoid	Eyre S	CA104
chr6	33200000	33205000	chr6	33285000	33290000	13.79055764	CD4_Naive_1815-RH-1.phs001703v3p1.Homo_Sapiens.H3K27ac.biorep_merged	33287592	AnchorB	RXRB	ENSG00000204231	Arthritis, Rheumatoid	Eyre S	CA104
chr6	33200000	33205000	chr6	33305000	33310000	8.949526125	CD4_Naive_1815-RH-1.phs001703v3p1.Homo_Sapiens.H3K27ac.biorep_merged	33305078	AnchorB	SLC39A7	ENSG00000112473	Arthritis, Rheumatoid	Eyre S	CA104
chr6	33200000	33205000	chr6	33305000	33310000	8.949526125	CD4_Naive_1815-RH-1.phs001703v3p1.Homo_Sapiens.H3K27ac.biorep_merged	33305078	AnchorB	HSD17B8	ENSG00000204228	Arthritis, Rheumatoid	Eyre S	CA104
chr6	33200000	33205000	chr6	33305000	33310000	8.949526125	CD4_Naive_1815-RH-1.phs001703v3p1.Homo_Sapiens.H3K27ac.biorep_merged	33305078	AnchorB	RXRB	ENSG00000204231	Arthritis, Rheumatoid	Eyre S	CA104
chr6	33200000	33205000	chr6	33310000	33315000	43.70557455	CD4_Naive_1815-RH-1.phs001703v3p1.Homo_Sapiens.H3K27ac.biorep_merged	33312852	AnchorB	SLC39A7	ENSG00000112473	Arthritis, Rheumatoid	Eyre S	CA104
chr6	33200000	33205000	chr6	33310000	33315000	43.70557455	CD4_Naive_1815-RH-1.phs001703v3p1.Homo_Sapiens.H3K27ac.biorep_merged	33312852	AnchorB	HSD17B8	ENSG00000204228	Arthritis, Rheumatoid	Eyre S	CA104
chr6	33200000	33205000	chr6	33310000	33315000	43.70557455	CD4_Naive_1815-RH-1.phs001703v3p1.Homo_Sapiens.H3K27ac.biorep_merged	33312852	AnchorB	RXRB	ENSG00000204231	Arthritis, Rheumatoid	Eyre S	CA104
chr6	33200000	33205000	chr6	33310000	33315000	43.70557455	CD4_Naive_1815-RH-1.phs001703v3p1.Homo_Sapiens.H3K27ac.biorep_merged	33314225	AnchorB	SLC39A7	ENSG00000112473	Arthritis, Rheumatoid	Eyre S	CA104
chr6	33200000	33205000	chr6	33310000	33315000	43.70557455	CD4_Naive_1815-RH-1.phs001703v3p1.Homo_Sapiens.H3K27ac.biorep_merged	33314225	AnchorB	HSD17B8	ENSG00000204228	Arthritis, Rheumatoid	Eyre S	CA104
chr6	33200000	33205000	chr6	33310000	33315000	43.70557455	CD4_Naive_1815-RH-1.phs001703v3p1.Homo_Sapiens.H3K27ac.biorep_merged	33314225	AnchorB	RXRB	ENSG00000204231	Arthritis, Rheumatoid	Eyre S	CA104
chr6	33200000	33205000	chr6	33310000	33315000	43.70557455	CD4_Naive_1815-RH-1.phs001703v3p1.Homo_Sapiens.H3K27ac.biorep_merged	33314404	AnchorB	SLC39A7	ENSG00000112473	Arthritis, Rheumatoid	Eyre S	CA104
chr6	33200000	33205000	chr6	33310000	33315000	43.70557455	CD4_Naive_1815-RH-1.phs001703v3p1.Homo_Sapiens.H3K27ac.biorep_merged	33314404	AnchorB	HSD17B8	ENSG00000204228	Arthritis, Rheumatoid	Eyre S	CA104
chr6	33200000	33205000	chr6	33310000	33315000	43.70557455	CD4_Naive_1815-RH-1.phs001703v3p1.Homo_Sapiens.H3K27ac.biorep_merged	33314404	AnchorB	RXRB	ENSG00000204231	Arthritis, Rheumatoid	Eyre S	CA104
chr6	33200000	33205000	chr6	33320000	33325000	11.48332847	CD4_Naive_1815-RH-1.phs001703v3p1.Homo_Sapiens.H3K27ac.biorep_merged	33322625	AnchorB	SLC39A7	ENSG00000112473	Arthritis, Rheumatoid	Eyre S	CA104
chr6	33200000	33205000	chr6	33320000	33325000	11.48332847	CD4_Naive_1815-RH-1.phs001703v3p1.Homo_Sapiens.H3K27ac.biorep_merged	33322625	AnchorB	HSD17B8	ENSG00000204228	Arthritis, Rheumatoid	Eyre S	CA104
chr6	33200000	33205000	chr6	33320000	33325000	11.48332847	CD4_Naive_1815-RH-1.phs001703v3p1.Homo_Sapiens.H3K27ac.biorep_merged	33322625	AnchorB	RXRB	ENSG00000204231	Arthritis, Rheumatoid	Eyre S	CA104
chr6	33205000	33210000	chr6	33285000	33290000	6.094022286	CD4_Naive_1815-RH-1.phs001703v3p1.Homo_Sapiens.H3K27ac.biorep_merged	33286888	AnchorB	MIR219A1	ENSG00000199036	Arthritis, Rheumatoid	Eyre S	CA104
chr6	33205000	33210000	chr6	33285000	33290000	6.094022286	CD4_Naive_1815-RH-1.phs001703v3p1.Homo_Sapiens.H3K27ac.biorep_merged	33286888	AnchorB	RING1	ENSG00000204227	Arthritis, Rheumatoid	Eyre S	CA104
chr6	33205000	33210000	chr6	33285000	33290000	6.094022286	CD4_Naive_1815-RH-1.phs001703v3p1.Homo_Sapiens.H3K27ac.biorep_merged	33287592	AnchorB	MIR219A1	ENSG00000199036	Arthritis, Rheumatoid	Eyre S	CA104
chr6	33205000	33210000	chr6	33285000	33290000	6.094022286	CD4_Naive_1815-RH-1.phs001703v3p1.Homo_Sapiens.H3K27ac.biorep_merged	33287592	AnchorB	RING1	ENSG00000204227	Arthritis, Rheumatoid	Eyre S	CA104
chr6	33205000	33210000	chr6	33310000	33315000	16.69800934	CD4_Naive_1815-RH-1.phs001703v3p1.Homo_Sapiens.H3K27ac.biorep_merged	33312852	AnchorB	MIR219A1	ENSG00000199036	Arthritis, Rheumatoid	Eyre S	CA104
chr6	33205000	33210000	chr6	33310000	33315000	16.69800934	CD4_Naive_1815-RH-1.phs001703v3p1.Homo_Sapiens.H3K27ac.biorep_merged	33312852	AnchorB	RING1	ENSG00000204227	Arthritis, Rheumatoid	Eyre S	CA104
chr6	33205000	33210000	chr6	33310000	33315000	16.69800934	CD4_Naive_1815-RH-1.phs001703v3p1.Homo_Sapiens.H3K27ac.biorep_merged	33314225	AnchorB	MIR219A1	ENSG00000199036	Arthritis, Rheumatoid	Eyre S	CA104
chr6	33205000	33210000	chr6	33310000	33315000	16.69800934	CD4_Naive_1815-RH-1.phs001703v3p1.Homo_Sapiens.H3K27ac.biorep_merged	33314225	AnchorB	RING1	ENSG00000204227	Arthritis, Rheumatoid	Eyre S	CA104
chr6	33205000	33210000	chr6	33310000	33315000	16.69800934	CD4_Naive_1815-RH-1.phs001703v3p1.Homo_Sapiens.H3K27ac.biorep_merged	33314404	AnchorB	MIR219A1	ENSG00000199036	Arthritis, Rheumatoid	Eyre S	CA104
chr6	33205000	33210000	chr6	33310000	33315000	16.69800934	CD4_Naive_1815-RH-1.phs001703v3p1.Homo_Sapiens.H3K27ac.biorep_merged	33314404	AnchorB	RING1	ENSG00000204227	Arthritis, Rheumatoid	Eyre S	CA104
chr6	33205000	33210000	chr6	33315000	33320000	4.660769036	CD4_Naive_1815-RH-1.phs001703v3p1.Homo_Sapiens.H3K27ac.biorep_merged	33315989	AnchorB	MIR219A1	ENSG00000199036	Arthritis, Rheumatoid	Eyre S	CA104
chr6	33205000	33210000	chr6	33315000	33320000	4.660769036	CD4_Naive_1815-RH-1.phs001703v3p1.Homo_Sapiens.H3K27ac.biorep_merged	33315989	AnchorB	RING1	ENSG00000204227	Arthritis, Rheumatoid	Eyre S	CA104
chr6	33245000	33250000	chr6	33310000	33315000	13.81741651	CD4_Naive_1815-RH-1.phs001703v3p1.Homo_Sapiens.H3K27ac.biorep_merged	33312852	AnchorB	HCG25	ENSG00000232940	Arthritis, Rheumatoid	Eyre S	CA104
chr6	33245000	33250000	chr6	33310000	33315000	13.81741651	CD4_Naive_1815-RH-1.phs001703v3p1.Homo_Sapiens.H3K27ac.biorep_merged	33312852	AnchorB	AL645940.1	ENSG00000272217	Arthritis, Rheumatoid	Eyre S	CA104
chr6	33245000	33250000	chr6	33310000	33315000	13.81741651	CD4_Naive_1815-RH-1.phs001703v3p1.Homo_Sapiens.H3K27ac.biorep_merged	33314225	AnchorB	HCG25	ENSG00000232940	Arthritis, Rheumatoid	Eyre S	CA104
chr6	33245000	33250000	chr6	33310000	33315000	13.81741651	CD4_Naive_1815-RH-1.phs001703v3p1.Homo_Sapiens.H3K27ac.biorep_merged	33314225	AnchorB	AL645940.1	ENSG00000272217	Arthritis, Rheumatoid	Eyre S	CA104
chr6	33245000	33250000	chr6	33310000	33315000	13.81741651	CD4_Naive_1815-RH-1.phs001703v3p1.Homo_Sapiens.H3K27ac.biorep_merged	33314404	AnchorB	HCG25	ENSG00000232940	Arthritis, Rheumatoid	Eyre S	CA104
chr6	33245000	33250000	chr6	33310000	33315000	13.81741651	CD4_Naive_1815-RH-1.phs001703v3p1.Homo_Sapiens.H3K27ac.biorep_merged	33314404	AnchorB	AL645940.1	ENSG00000272217	Arthritis, Rheumatoid	Eyre S	CA104
chr6	33245000	33250000	chr6	33315000	33320000	5.200306964	CD4_Naive_1815-RH-1.phs001703v3p1.Homo_Sapiens.H3K27ac.biorep_merged	33315989	AnchorB	HCG25	ENSG00000232940	Arthritis, Rheumatoid	Eyre S	CA104
chr6	33245000	33250000	chr6	33315000	33320000	5.200306964	CD4_Naive_1815-RH-1.phs001703v3p1.Homo_Sapiens.H3K27ac.biorep_merged	33315989	AnchorB	AL645940.1	ENSG00000272217	Arthritis, Rheumatoid	Eyre S	CA104
chr6	33270000	33275000	chr6	33310000	33315000	25.93467183	CD4_Naive_1815-RH-1.phs001703v3p1.Homo_Sapiens.H3K27ac.biorep_merged	33312852	AnchorB	VPS52	ENSG00000223501	Arthritis, Rheumatoid	Eyre S	CA104
chr6	33270000	33275000	chr6	33310000	33315000	25.93467183	CD4_Naive_1815-RH-1.phs001703v3p1.Homo_Sapiens.H3K27ac.biorep_merged	33312852	AnchorB	RPS18	ENSG00000231500	Arthritis, Rheumatoid	Eyre S	CA104
chr6	33270000	33275000	chr6	33310000	33315000	25.93467183	CD4_Naive_1815-RH-1.phs001703v3p1.Homo_Sapiens.H3K27ac.biorep_merged	33314225	AnchorB	VPS52	ENSG00000223501	Arthritis, Rheumatoid	Eyre S	CA104
chr6	33270000	33275000	chr6	33310000	33315000	25.93467183	CD4_Naive_1815-RH-1.phs001703v3p1.Homo_Sapiens.H3K27ac.biorep_merged	33314225	AnchorB	RPS18	ENSG00000231500	Arthritis, Rheumatoid	Eyre S	CA104
chr6	33270000	33275000	chr6	33310000	33315000	25.93467183	CD4_Naive_1815-RH-1.phs001703v3p1.Homo_Sapiens.H3K27ac.biorep_merged	33314404	AnchorB	VPS52	ENSG00000223501	Arthritis, Rheumatoid	Eyre S	CA104
chr6	33270000	33275000	chr6	33310000	33315000	25.93467183	CD4_Naive_1815-RH-1.phs001703v3p1.Homo_Sapiens.H3K27ac.biorep_merged	33314404	AnchorB	RPS18	ENSG00000231500	Arthritis, Rheumatoid	Eyre S	CA104
chr6	33270000	33275000	chr6	33315000	33320000	17.11834052	CD4_Naive_1815-RH-1.phs001703v3p1.Homo_Sapiens.H3K27ac.biorep_merged	33315989	AnchorB	VPS52	ENSG00000223501	Arthritis, Rheumatoid	Eyre S	CA104
chr6	33270000	33275000	chr6	33315000	33320000	17.11834052	CD4_Naive_1815-RH-1.phs001703v3p1.Homo_Sapiens.H3K27ac.biorep_merged	33315989	AnchorB	RPS18	ENSG00000231500	Arthritis, Rheumatoid	Eyre S	CA104
chr6	33270000	33275000	chr6	33320000	33325000	11.18322026	CD4_Naive_1815-RH-1.phs001703v3p1.Homo_Sapiens.H3K27ac.biorep_merged	33322625	AnchorB	VPS52	ENSG00000223501	Arthritis, Rheumatoid	Eyre S	CA104
chr6	33270000	33275000	chr6	33320000	33325000	11.18322026	CD4_Naive_1815-RH-1.phs001703v3p1.Homo_Sapiens.H3K27ac.biorep_merged	33322625	AnchorB	RPS18	ENSG00000231500	Arthritis, Rheumatoid	Eyre S	CA104
chr6	33275000	33280000	chr6	33310000	33315000	18.0507769	CD4_Naive_1815-RH-1.phs001703v3p1.Homo_Sapiens.H3K27ac.biorep_merged	33312852	AnchorB	B3GALT4	ENSG00000235863	Arthritis, Rheumatoid	Eyre S	CA104
chr6	33275000	33280000	chr6	33310000	33315000	18.0507769	CD4_Naive_1815-RH-1.phs001703v3p1.Homo_Sapiens.H3K27ac.biorep_merged	33314225	AnchorB	B3GALT4	ENSG00000235863	Arthritis, Rheumatoid	Eyre S	CA104
chr6	33275000	33280000	chr6	33310000	33315000	18.0507769	CD4_Naive_1815-RH-1.phs001703v3p1.Homo_Sapiens.H3K27ac.biorep_merged	33314404	AnchorB	B3GALT4	ENSG00000235863	Arthritis, Rheumatoid	Eyre S	CA104
chr6	33285000	33290000	chr6	33310000	33315000	11.83386362	CD4_Naive_1815-RH-1.phs001703v3p1.Homo_Sapiens.H3K27ac.biorep_merged	33286888	AnchorA	TAPBP	ENSG00000231925	Arthritis, Rheumatoid	Eyre S	CA104
chr6	33285000	33290000	chr6	33310000	33315000	11.83386362	CD4_Naive_1815-RH-1.phs001703v3p1.Homo_Sapiens.H3K27ac.biorep_merged	33287592	AnchorA	TAPBP	ENSG00000231925	Arthritis, Rheumatoid	Eyre S	CA104
chr6	33285000	33290000	chr6	33310000	33315000	11.83386362	CD4_Naive_1815-RH-1.phs001703v3p1.Homo_Sapiens.H3K27ac.biorep_merged	33312852	AnchorB	PFDN6	ENSG00000204220	Arthritis, Rheumatoid	Eyre S	CA104
chr6	33285000	33290000	chr6	33310000	33315000	11.83386362	CD4_Naive_1815-RH-1.phs001703v3p1.Homo_Sapiens.H3K27ac.biorep_merged	33312852	AnchorB	WDR46	ENSG00000227057	Arthritis, Rheumatoid	Eyre S	CA104
chr6	33285000	33290000	chr6	33310000	33315000	11.83386362	CD4_Naive_1815-RH-1.phs001703v3p1.Homo_Sapiens.H3K27ac.biorep_merged	33312852	AnchorB	MIR6873	ENSG00000284517	Arthritis, Rheumatoid	Eyre S	CA104
chr6	33285000	33290000	chr6	33310000	33315000	11.83386362	CD4_Naive_1815-RH-1.phs001703v3p1.Homo_Sapiens.H3K27ac.biorep_merged	33314225	AnchorB	PFDN6	ENSG00000204220	Arthritis, Rheumatoid	Eyre S	CA104
chr6	33285000	33290000	chr6	33310000	33315000	11.83386362	CD4_Naive_1815-RH-1.phs001703v3p1.Homo_Sapiens.H3K27ac.biorep_merged	33314225	AnchorB	WDR46	ENSG00000227057	Arthritis, Rheumatoid	Eyre S	CA104
chr6	33285000	33290000	chr6	33310000	33315000	11.83386362	CD4_Naive_1815-RH-1.phs001703v3p1.Homo_Sapiens.H3K27ac.biorep_merged	33314225	AnchorB	MIR6873	ENSG00000284517	Arthritis, Rheumatoid	Eyre S	CA104
chr6	33285000	33290000	chr6	33310000	33315000	11.83386362	CD4_Naive_1815-RH-1.phs001703v3p1.Homo_Sapiens.H3K27ac.biorep_merged	33314404	AnchorB	PFDN6	ENSG00000204220	Arthritis, Rheumatoid	Eyre S	CA104
chr6	33285000	33290000	chr6	33310000	33315000	11.83386362	CD4_Naive_1815-RH-1.phs001703v3p1.Homo_Sapiens.H3K27ac.biorep_merged	33314404	AnchorB	WDR46	ENSG00000227057	Arthritis, Rheumatoid	Eyre S	CA104
chr6	33285000	33290000	chr6	33310000	33315000	11.83386362	CD4_Naive_1815-RH-1.phs001703v3p1.Homo_Sapiens.H3K27ac.biorep_merged	33314404	AnchorB	MIR6873	ENSG00000284517	Arthritis, Rheumatoid	Eyre S	CA104
chr6	33285000	33290000	chr6	33415000	33420000	11.25440172	CD4_Naive_1815-RH-1.phs001703v3p1.Homo_Sapiens.H3K27ac.biorep_merged	33286888	AnchorA	CUTA	ENSG00000112514	Arthritis, Rheumatoid	Eyre S	CA104
chr6	33285000	33290000	chr6	33415000	33420000	11.25440172	CD4_Naive_1815-RH-1.phs001703v3p1.Homo_Sapiens.H3K27ac.biorep_merged	33286888	AnchorA	SYNGAP1	ENSG00000197283	Arthritis, Rheumatoid	Eyre S	CA104
chr6	33285000	33290000	chr6	33415000	33420000	11.25440172	CD4_Naive_1815-RH-1.phs001703v3p1.Homo_Sapiens.H3K27ac.biorep_merged	33287592	AnchorA	CUTA	ENSG00000112514	Arthritis, Rheumatoid	Eyre S	CA104
chr6	33285000	33290000	chr6	33415000	33420000	11.25440172	CD4_Naive_1815-RH-1.phs001703v3p1.Homo_Sapiens.H3K27ac.biorep_merged	33287592	AnchorA	SYNGAP1	ENSG00000197283	Arthritis, Rheumatoid	Eyre S	CA104
chr6	33290000	33295000	chr6	33310000	33315000	11.29123034	CD4_Naive_1815-RH-1.phs001703v3p1.Homo_Sapiens.H3K27ac.biorep_merged	33290666	AnchorA	TAPBP	ENSG00000231925	Arthritis, Rheumatoid	Eyre S	CA104
chr6	33290000	33295000	chr6	33310000	33315000	11.29123034	CD4_Naive_1815-RH-1.phs001703v3p1.Homo_Sapiens.H3K27ac.biorep_merged	33312852	AnchorB	MIR6834	ENSG00000284064	Arthritis, Rheumatoid	Eyre S	CA104
chr6	33290000	33295000	chr6	33310000	33315000	11.29123034	CD4_Naive_1815-RH-1.phs001703v3p1.Homo_Sapiens.H3K27ac.biorep_merged	33314225	AnchorB	MIR6834	ENSG00000284064	Arthritis, Rheumatoid	Eyre S	CA104
chr6	33290000	33295000	chr6	33310000	33315000	11.29123034	CD4_Naive_1815-RH-1.phs001703v3p1.Homo_Sapiens.H3K27ac.biorep_merged	33314404	AnchorB	MIR6834	ENSG00000284064	Arthritis, Rheumatoid	Eyre S	CA104
chr6	33295000	33300000	chr6	33315000	33320000	7.859566272	CD4_Naive_1815-RH-1.phs001703v3p1.Homo_Sapiens.H3K27ac.biorep_merged	33315989	AnchorB	RGL2	ENSG00000237441	Arthritis, Rheumatoid	Eyre S	CA104
chr6	33295000	33300000	chr6	33320000	33325000	8.080489201	CD4_Naive_1815-RH-1.phs001703v3p1.Homo_Sapiens.H3K27ac.biorep_merged	33322625	AnchorB	RGL2	ENSG00000237441	Arthritis, Rheumatoid	Eyre S	CA104
chr6	33310000	33315000	chr6	33390000	33395000	8.121315867	CD4_Naive_1815-RH-1.phs001703v3p1.Homo_Sapiens.H3K27ac.biorep_merged	33312852	AnchorA	KIFC1	ENSG00000237649	Arthritis, Rheumatoid	Eyre S	CA104
chr6	33310000	33315000	chr6	33390000	33395000	8.121315867	CD4_Naive_1815-RH-1.phs001703v3p1.Homo_Sapiens.H3K27ac.biorep_merged	33314225	AnchorA	KIFC1	ENSG00000237649	Arthritis, Rheumatoid	Eyre S	CA104
chr6	33310000	33315000	chr6	33390000	33395000	8.121315867	CD4_Naive_1815-RH-1.phs001703v3p1.Homo_Sapiens.H3K27ac.biorep_merged	33314404	AnchorA	KIFC1	ENSG00000237649	Arthritis, Rheumatoid	Eyre S	CA104
chr6	33310000	33315000	chr6	33410000	33415000	13.41522083	CD4_Naive_1815-RH-1.phs001703v3p1.Homo_Sapiens.H3K27ac.biorep_merged	33312852	AnchorA	PHF1	ENSG00000112511	Arthritis, Rheumatoid	Eyre S	CA104
chr6	33310000	33315000	chr6	33410000	33415000	13.41522083	CD4_Naive_1815-RH-1.phs001703v3p1.Homo_Sapiens.H3K27ac.biorep_merged	33314225	AnchorA	PHF1	ENSG00000112511	Arthritis, Rheumatoid	Eyre S	CA104
chr6	33310000	33315000	chr6	33410000	33415000	13.41522083	CD4_Naive_1815-RH-1.phs001703v3p1.Homo_Sapiens.H3K27ac.biorep_merged	33314404	AnchorA	PHF1	ENSG00000112511	Arthritis, Rheumatoid	Eyre S	CA104
chr6	33310000	33315000	chr6	33415000	33420000	28.11764205	CD4_Naive_1815-RH-1.phs001703v3p1.Homo_Sapiens.H3K27ac.biorep_merged	33312852	AnchorA	CUTA	ENSG00000112514	Arthritis, Rheumatoid	Eyre S	CA104
chr6	33310000	33315000	chr6	33415000	33420000	28.11764205	CD4_Naive_1815-RH-1.phs001703v3p1.Homo_Sapiens.H3K27ac.biorep_merged	33312852	AnchorA	SYNGAP1	ENSG00000197283	Arthritis, Rheumatoid	Eyre S	CA104
chr6	33310000	33315000	chr6	33415000	33420000	28.11764205	CD4_Naive_1815-RH-1.phs001703v3p1.Homo_Sapiens.H3K27ac.biorep_merged	33314225	AnchorA	CUTA	ENSG00000112514	Arthritis, Rheumatoid	Eyre S	CA104
chr6	33310000	33315000	chr6	33415000	33420000	28.11764205	CD4_Naive_1815-RH-1.phs001703v3p1.Homo_Sapiens.H3K27ac.biorep_merged	33314225	AnchorA	SYNGAP1	ENSG00000197283	Arthritis, Rheumatoid	Eyre S	CA104
chr6	33310000	33315000	chr6	33415000	33420000	28.11764205	CD4_Naive_1815-RH-1.phs001703v3p1.Homo_Sapiens.H3K27ac.biorep_merged	33314404	AnchorA	CUTA	ENSG00000112514	Arthritis, Rheumatoid	Eyre S	CA104
chr6	33310000	33315000	chr6	33415000	33420000	28.11764205	CD4_Naive_1815-RH-1.phs001703v3p1.Homo_Sapiens.H3K27ac.biorep_merged	33314404	AnchorA	SYNGAP1	ENSG00000197283	Arthritis, Rheumatoid	Eyre S	CA104
chr6	33310000	33315000	chr6	33435000	33440000	5.013554422	CD4_Naive_1815-RH-1.phs001703v3p1.Homo_Sapiens.H3K27ac.biorep_merged	33312852	AnchorA	MIR5004	ENSG00000284256	Arthritis, Rheumatoid	Eyre S	CA104
chr6	33310000	33315000	chr6	33435000	33440000	5.013554422	CD4_Naive_1815-RH-1.phs001703v3p1.Homo_Sapiens.H3K27ac.biorep_merged	33314225	AnchorA	MIR5004	ENSG00000284256	Arthritis, Rheumatoid	Eyre S	CA104
chr6	33310000	33315000	chr6	33435000	33440000	5.013554422	CD4_Naive_1815-RH-1.phs001703v3p1.Homo_Sapiens.H3K27ac.biorep_merged	33314404	AnchorA	MIR5004	ENSG00000284256	Arthritis, Rheumatoid	Eyre S	CA104
chr6	33310000	33315000	chr6	33580000	33585000	5.84064285	CD4_Naive_1815-RH-1.phs001703v3p1.Homo_Sapiens.H3K27ac.biorep_merged	33312852	AnchorA	BAK1	ENSG00000030110	Arthritis, Rheumatoid	Eyre S	CA104
chr6	33310000	33315000	chr6	33580000	33585000	5.84064285	CD4_Naive_1815-RH-1.phs001703v3p1.Homo_Sapiens.H3K27ac.biorep_merged	33314225	AnchorA	BAK1	ENSG00000030110	Arthritis, Rheumatoid	Eyre S	CA104
chr6	33310000	33315000	chr6	33580000	33585000	5.84064285	CD4_Naive_1815-RH-1.phs001703v3p1.Homo_Sapiens.H3K27ac.biorep_merged	33314404	AnchorA	BAK1	ENSG00000030110	Arthritis, Rheumatoid	Eyre S	CA104
chr6	33315000	33320000	chr6	33415000	33420000	27.18986717	CD4_Naive_1815-RH-1.phs001703v3p1.Homo_Sapiens.H3K27ac.biorep_merged	33315989	AnchorA	CUTA	ENSG00000112514	Arthritis, Rheumatoid	Eyre S	CA104
chr6	33315000	33320000	chr6	33415000	33420000	27.18986717	CD4_Naive_1815-RH-1.phs001703v3p1.Homo_Sapiens.H3K27ac.biorep_merged	33315989	AnchorA	SYNGAP1	ENSG00000197283	Arthritis, Rheumatoid	Eyre S	CA104
chr6	33320000	33325000	chr6	33415000	33420000	16.53089979	CD4_Naive_1815-RH-1.phs001703v3p1.Homo_Sapiens.H3K27ac.biorep_merged	33322625	AnchorA	CUTA	ENSG00000112514	Arthritis, Rheumatoid	Eyre S	CA104
chr6	33320000	33325000	chr6	33415000	33420000	16.53089979	CD4_Naive_1815-RH-1.phs001703v3p1.Homo_Sapiens.H3K27ac.biorep_merged	33322625	AnchorA	SYNGAP1	ENSG00000197283	Arthritis, Rheumatoid	Eyre S	CA104
chr2	191035000	191040000	chr2	191150000	191155000	6.262442807	CD4_Naive_1816-RH-1.phs001703v3p1.Homo_Sapiens.H3K27ac.b1	191035723	AnchorA	STAT4	ENSG00000138378	Arthritis, Rheumatoid	Eyre S	CA104
chr2	191035000	191040000	chr2	191150000	191155000	6.262442807	CD4_Naive_1816-RH-1.phs001703v3p1.Homo_Sapiens.H3K27ac.b1	191038032	AnchorA	STAT4	ENSG00000138378	Arthritis, Rheumatoid	Eyre S	CA104
chr2	191055000	191060000	chr2	191150000	191155000	16.24013931	CD4_Naive_1816-RH-1.phs001703v3p1.Homo_Sapiens.H3K27ac.b1	191057148	AnchorA	STAT4	ENSG00000138378	Arthritis, Rheumatoid	Eyre S	CA104
chr5	55995000	56000000	chr5	56140000	56145000	9.796826473	CD4_Naive_1816-RH-1.phs001703v3p1.Homo_Sapiens.H3K27ac.b1	56144903	AnchorB	IL6ST	ENSG00000134352	Arthritis, Rheumatoid	Eyre S	CA104
chr5	55995000	56000000	chr5	56140000	56145000	9.796826473	CD4_Naive_1816-RH-1.phs001703v3p1.Homo_Sapiens.H3K27ac.b1	56144903	AnchorB	AC016596.1	ENSG00000227908	Arthritis, Rheumatoid	Eyre S	CA104
chr6	29720000	29725000	chr6	29750000	29755000	7.961955911	CD4_Naive_1816-RH-1.phs001703v3p1.Homo_Sapiens.H3K27ac.b1	29753620	AnchorB	HLA-F	ENSG00000204642	Arthritis, Rheumatoid	Eyre S	CA104
chr6	29720000	29725000	chr6	29750000	29755000	7.961955911	CD4_Naive_1816-RH-1.phs001703v3p1.Homo_Sapiens.H3K27ac.b1	29753620	AnchorB	AL645939.1	ENSG00000225864	Arthritis, Rheumatoid	Eyre S	CA104
chr6	29720000	29725000	chr6	29750000	29755000	7.961955911	CD4_Naive_1816-RH-1.phs001703v3p1.Homo_Sapiens.H3K27ac.b1	29754738	AnchorB	HLA-F	ENSG00000204642	Arthritis, Rheumatoid	Eyre S	CA104
chr6	29720000	29725000	chr6	29750000	29755000	7.961955911	CD4_Naive_1816-RH-1.phs001703v3p1.Homo_Sapiens.H3K27ac.b1	29754738	AnchorB	AL645939.1	ENSG00000225864	Arthritis, Rheumatoid	Eyre S	CA104
chr6	29925000	29930000	chr6	30210000	30215000	7.570783098	CD4_Naive_1816-RH-1.phs001703v3p1.Homo_Sapiens.H3K27ac.b1	30211645	AnchorB	HCG4B	ENSG00000227262	Arthritis, Rheumatoid	Eyre S	CA104
chr6	29925000	29930000	chr6	30210000	30215000	7.570783098	CD4_Naive_1816-RH-1.phs001703v3p1.Homo_Sapiens.H3K27ac.b1	30211645	AnchorB	HLA-K	ENSG00000230795	Arthritis, Rheumatoid	Eyre S	CA104
chr6	30210000	30215000	chr6	30325000	30330000	6.709002615	CD4_Naive_1816-RH-1.phs001703v3p1.Homo_Sapiens.H3K27ac.b1	30211645	AnchorA	TRIM39	ENSG00000204599	Arthritis, Rheumatoid	Eyre S	CA104
chr6	30210000	30215000	chr6	30325000	30330000	6.709002615	CD4_Naive_1816-RH-1.phs001703v3p1.Homo_Sapiens.H3K27ac.b1	30211645	AnchorA	HCG18	ENSG00000231074	Arthritis, Rheumatoid	Eyre S	CA104
chr6	30210000	30215000	chr6	30325000	30330000	6.709002615	CD4_Naive_1816-RH-1.phs001703v3p1.Homo_Sapiens.H3K27ac.b1	30211645	AnchorA	TRIM39-RPP21	ENSG00000248167	Arthritis, Rheumatoid	Eyre S	CA104
chr6	30210000	30215000	chr6	30325000	30330000	6.709002615	CD4_Naive_1816-RH-1.phs001703v3p1.Homo_Sapiens.H3K27ac.b1	30211645	AnchorA	HCG17	ENSG00000270604	Arthritis, Rheumatoid	Eyre S	CA104
chr6	30210000	30215000	chr6	30345000	30350000	9.397311737	CD4_Naive_1816-RH-1.phs001703v3p1.Homo_Sapiens.H3K27ac.b1	30211645	AnchorA	RPP21	ENSG00000241370	Arthritis, Rheumatoid	Eyre S	CA104
chr6	32840000	32845000	chr6	33310000	33315000	7.407535636	CD4_Naive_1816-RH-1.phs001703v3p1.Homo_Sapiens.H3K27ac.b1	33312852	AnchorB	PSMB8-AS1	ENSG00000204261	Arthritis, Rheumatoid	Eyre S	CA104
chr6	32840000	32845000	chr6	33310000	33315000	7.407535636	CD4_Naive_1816-RH-1.phs001703v3p1.Homo_Sapiens.H3K27ac.b1	33312852	AnchorB	PSMB8	ENSG00000204264	Arthritis, Rheumatoid	Eyre S	CA104
chr6	32840000	32845000	chr6	33310000	33315000	7.407535636	CD4_Naive_1816-RH-1.phs001703v3p1.Homo_Sapiens.H3K27ac.b1	33312852	AnchorB	PSMB9	ENSG00000240065	Arthritis, Rheumatoid	Eyre S	CA104
chr6	32840000	32845000	chr6	33310000	33315000	7.407535636	CD4_Naive_1816-RH-1.phs001703v3p1.Homo_Sapiens.H3K27ac.b1	33314225	AnchorB	PSMB8-AS1	ENSG00000204261	Arthritis, Rheumatoid	Eyre S	CA104
chr6	32840000	32845000	chr6	33310000	33315000	7.407535636	CD4_Naive_1816-RH-1.phs001703v3p1.Homo_Sapiens.H3K27ac.b1	33314225	AnchorB	PSMB8	ENSG00000204264	Arthritis, Rheumatoid	Eyre S	CA104
chr6	32840000	32845000	chr6	33310000	33315000	7.407535636	CD4_Naive_1816-RH-1.phs001703v3p1.Homo_Sapiens.H3K27ac.b1	33314225	AnchorB	PSMB9	ENSG00000240065	Arthritis, Rheumatoid	Eyre S	CA104
chr6	32840000	32845000	chr6	33310000	33315000	7.407535636	CD4_Naive_1816-RH-1.phs001703v3p1.Homo_Sapiens.H3K27ac.b1	33314404	AnchorB	PSMB8-AS1	ENSG00000204261	Arthritis, Rheumatoid	Eyre S	CA104
chr6	32840000	32845000	chr6	33310000	33315000	7.407535636	CD4_Naive_1816-RH-1.phs001703v3p1.Homo_Sapiens.H3K27ac.b1	33314404	AnchorB	PSMB8	ENSG00000204264	Arthritis, Rheumatoid	Eyre S	CA104
chr6	32840000	32845000	chr6	33310000	33315000	7.407535636	CD4_Naive_1816-RH-1.phs001703v3p1.Homo_Sapiens.H3K27ac.b1	33314404	AnchorB	PSMB9	ENSG00000240065	Arthritis, Rheumatoid	Eyre S	CA104
chr6	32850000	32855000	chr6	33310000	33315000	7.021425835	CD4_Naive_1816-RH-1.phs001703v3p1.Homo_Sapiens.H3K27ac.b1	33312852	AnchorB	TAP1	ENSG00000168394	Arthritis, Rheumatoid	Eyre S	CA104
chr6	32850000	32855000	chr6	33310000	33315000	7.021425835	CD4_Naive_1816-RH-1.phs001703v3p1.Homo_Sapiens.H3K27ac.b1	33314225	AnchorB	TAP1	ENSG00000168394	Arthritis, Rheumatoid	Eyre S	CA104
chr6	32850000	32855000	chr6	33310000	33315000	7.021425835	CD4_Naive_1816-RH-1.phs001703v3p1.Homo_Sapiens.H3K27ac.b1	33314404	AnchorB	TAP1	ENSG00000168394	Arthritis, Rheumatoid	Eyre S	CA104
chr6	32970000	32975000	chr6	33310000	33315000	5.650420311	CD4_Naive_1816-RH-1.phs001703v3p1.Homo_Sapiens.H3K27ac.b1	33312852	AnchorB	AL645941.1	ENSG00000223837	Arthritis, Rheumatoid	Eyre S	CA104
chr6	32970000	32975000	chr6	33310000	33315000	5.650420311	CD4_Naive_1816-RH-1.phs001703v3p1.Homo_Sapiens.H3K27ac.b1	33312852	AnchorB	AL645941.3	ENSG00000263756	Arthritis, Rheumatoid	Eyre S	CA104
chr6	32970000	32975000	chr6	33310000	33315000	5.650420311	CD4_Naive_1816-RH-1.phs001703v3p1.Homo_Sapiens.H3K27ac.b1	33314225	AnchorB	AL645941.1	ENSG00000223837	Arthritis, Rheumatoid	Eyre S	CA104
chr6	32970000	32975000	chr6	33310000	33315000	5.650420311	CD4_Naive_1816-RH-1.phs001703v3p1.Homo_Sapiens.H3K27ac.b1	33314225	AnchorB	AL645941.3	ENSG00000263756	Arthritis, Rheumatoid	Eyre S	CA104
chr6	32970000	32975000	chr6	33310000	33315000	5.650420311	CD4_Naive_1816-RH-1.phs001703v3p1.Homo_Sapiens.H3K27ac.b1	33314404	AnchorB	AL645941.1	ENSG00000223837	Arthritis, Rheumatoid	Eyre S	CA104
chr6	32970000	32975000	chr6	33310000	33315000	5.650420311	CD4_Naive_1816-RH-1.phs001703v3p1.Homo_Sapiens.H3K27ac.b1	33314404	AnchorB	AL645941.3	ENSG00000263756	Arthritis, Rheumatoid	Eyre S	CA104
chr6	32970000	32975000	chr6	33315000	33320000	14.88552147	CD4_Naive_1816-RH-1.phs001703v3p1.Homo_Sapiens.H3K27ac.b1	33315989	AnchorB	AL645941.1	ENSG00000223837	Arthritis, Rheumatoid	Eyre S	CA104
chr6	32970000	32975000	chr6	33315000	33320000	14.88552147	CD4_Naive_1816-RH-1.phs001703v3p1.Homo_Sapiens.H3K27ac.b1	33315989	AnchorB	AL645941.3	ENSG00000263756	Arthritis, Rheumatoid	Eyre S	CA104
chr6	33200000	33205000	chr6	33310000	33315000	14.83238461	CD4_Naive_1816-RH-1.phs001703v3p1.Homo_Sapiens.H3K27ac.b1	33312852	AnchorB	SLC39A7	ENSG00000112473	Arthritis, Rheumatoid	Eyre S	CA104
chr6	33200000	33205000	chr6	33310000	33315000	14.83238461	CD4_Naive_1816-RH-1.phs001703v3p1.Homo_Sapiens.H3K27ac.b1	33312852	AnchorB	HSD17B8	ENSG00000204228	Arthritis, Rheumatoid	Eyre S	CA104
chr6	33200000	33205000	chr6	33310000	33315000	14.83238461	CD4_Naive_1816-RH-1.phs001703v3p1.Homo_Sapiens.H3K27ac.b1	33312852	AnchorB	RXRB	ENSG00000204231	Arthritis, Rheumatoid	Eyre S	CA104
chr6	33200000	33205000	chr6	33310000	33315000	14.83238461	CD4_Naive_1816-RH-1.phs001703v3p1.Homo_Sapiens.H3K27ac.b1	33314225	AnchorB	SLC39A7	ENSG00000112473	Arthritis, Rheumatoid	Eyre S	CA104
chr6	33200000	33205000	chr6	33310000	33315000	14.83238461	CD4_Naive_1816-RH-1.phs001703v3p1.Homo_Sapiens.H3K27ac.b1	33314225	AnchorB	HSD17B8	ENSG00000204228	Arthritis, Rheumatoid	Eyre S	CA104
chr6	33200000	33205000	chr6	33310000	33315000	14.83238461	CD4_Naive_1816-RH-1.phs001703v3p1.Homo_Sapiens.H3K27ac.b1	33314225	AnchorB	RXRB	ENSG00000204231	Arthritis, Rheumatoid	Eyre S	CA104
chr6	33200000	33205000	chr6	33310000	33315000	14.83238461	CD4_Naive_1816-RH-1.phs001703v3p1.Homo_Sapiens.H3K27ac.b1	33314404	AnchorB	SLC39A7	ENSG00000112473	Arthritis, Rheumatoid	Eyre S	CA104
chr6	33200000	33205000	chr6	33310000	33315000	14.83238461	CD4_Naive_1816-RH-1.phs001703v3p1.Homo_Sapiens.H3K27ac.b1	33314404	AnchorB	HSD17B8	ENSG00000204228	Arthritis, Rheumatoid	Eyre S	CA104
chr6	33200000	33205000	chr6	33310000	33315000	14.83238461	CD4_Naive_1816-RH-1.phs001703v3p1.Homo_Sapiens.H3K27ac.b1	33314404	AnchorB	RXRB	ENSG00000204231	Arthritis, Rheumatoid	Eyre S	CA104
chr6	33200000	33205000	chr6	33315000	33320000	11.0903194	CD4_Naive_1816-RH-1.phs001703v3p1.Homo_Sapiens.H3K27ac.b1	33315989	AnchorB	SLC39A7	ENSG00000112473	Arthritis, Rheumatoid	Eyre S	CA104
chr6	33200000	33205000	chr6	33315000	33320000	11.0903194	CD4_Naive_1816-RH-1.phs001703v3p1.Homo_Sapiens.H3K27ac.b1	33315989	AnchorB	HSD17B8	ENSG00000204228	Arthritis, Rheumatoid	Eyre S	CA104
chr6	33200000	33205000	chr6	33315000	33320000	11.0903194	CD4_Naive_1816-RH-1.phs001703v3p1.Homo_Sapiens.H3K27ac.b1	33315989	AnchorB	RXRB	ENSG00000204231	Arthritis, Rheumatoid	Eyre S	CA104
chr6	33205000	33210000	chr6	33310000	33315000	17.17801736	CD4_Naive_1816-RH-1.phs001703v3p1.Homo_Sapiens.H3K27ac.b1	33312852	AnchorB	MIR219A1	ENSG00000199036	Arthritis, Rheumatoid	Eyre S	CA104
chr6	33205000	33210000	chr6	33310000	33315000	17.17801736	CD4_Naive_1816-RH-1.phs001703v3p1.Homo_Sapiens.H3K27ac.b1	33312852	AnchorB	RING1	ENSG00000204227	Arthritis, Rheumatoid	Eyre S	CA104
chr6	33205000	33210000	chr6	33310000	33315000	17.17801736	CD4_Naive_1816-RH-1.phs001703v3p1.Homo_Sapiens.H3K27ac.b1	33314225	AnchorB	MIR219A1	ENSG00000199036	Arthritis, Rheumatoid	Eyre S	CA104
chr6	33205000	33210000	chr6	33310000	33315000	17.17801736	CD4_Naive_1816-RH-1.phs001703v3p1.Homo_Sapiens.H3K27ac.b1	33314225	AnchorB	RING1	ENSG00000204227	Arthritis, Rheumatoid	Eyre S	CA104
chr6	33205000	33210000	chr6	33310000	33315000	17.17801736	CD4_Naive_1816-RH-1.phs001703v3p1.Homo_Sapiens.H3K27ac.b1	33314404	AnchorB	MIR219A1	ENSG00000199036	Arthritis, Rheumatoid	Eyre S	CA104
chr6	33205000	33210000	chr6	33310000	33315000	17.17801736	CD4_Naive_1816-RH-1.phs001703v3p1.Homo_Sapiens.H3K27ac.b1	33314404	AnchorB	RING1	ENSG00000204227	Arthritis, Rheumatoid	Eyre S	CA104
chr6	33270000	33275000	chr6	33310000	33315000	25.75648422	CD4_Naive_1816-RH-1.phs001703v3p1.Homo_Sapiens.H3K27ac.b1	33312852	AnchorB	VPS52	ENSG00000223501	Arthritis, Rheumatoid	Eyre S	CA104
chr6	33270000	33275000	chr6	33310000	33315000	25.75648422	CD4_Naive_1816-RH-1.phs001703v3p1.Homo_Sapiens.H3K27ac.b1	33312852	AnchorB	RPS18	ENSG00000231500	Arthritis, Rheumatoid	Eyre S	CA104
chr6	33270000	33275000	chr6	33310000	33315000	25.75648422	CD4_Naive_1816-RH-1.phs001703v3p1.Homo_Sapiens.H3K27ac.b1	33314225	AnchorB	VPS52	ENSG00000223501	Arthritis, Rheumatoid	Eyre S	CA104
chr6	33270000	33275000	chr6	33310000	33315000	25.75648422	CD4_Naive_1816-RH-1.phs001703v3p1.Homo_Sapiens.H3K27ac.b1	33314225	AnchorB	RPS18	ENSG00000231500	Arthritis, Rheumatoid	Eyre S	CA104
chr6	33270000	33275000	chr6	33310000	33315000	25.75648422	CD4_Naive_1816-RH-1.phs001703v3p1.Homo_Sapiens.H3K27ac.b1	33314404	AnchorB	VPS52	ENSG00000223501	Arthritis, Rheumatoid	Eyre S	CA104
chr6	33270000	33275000	chr6	33310000	33315000	25.75648422	CD4_Naive_1816-RH-1.phs001703v3p1.Homo_Sapiens.H3K27ac.b1	33314404	AnchorB	RPS18	ENSG00000231500	Arthritis, Rheumatoid	Eyre S	CA104
chr6	33270000	33275000	chr6	33315000	33320000	8.637963263	CD4_Naive_1816-RH-1.phs001703v3p1.Homo_Sapiens.H3K27ac.b1	33315989	AnchorB	VPS52	ENSG00000223501	Arthritis, Rheumatoid	Eyre S	CA104
chr6	33270000	33275000	chr6	33315000	33320000	8.637963263	CD4_Naive_1816-RH-1.phs001703v3p1.Homo_Sapiens.H3K27ac.b1	33315989	AnchorB	RPS18	ENSG00000231500	Arthritis, Rheumatoid	Eyre S	CA104
chr6	33275000	33280000	chr6	33310000	33315000	7.558128661	CD4_Naive_1816-RH-1.phs001703v3p1.Homo_Sapiens.H3K27ac.b1	33312852	AnchorB	B3GALT4	ENSG00000235863	Arthritis, Rheumatoid	Eyre S	CA104
chr6	33275000	33280000	chr6	33310000	33315000	7.558128661	CD4_Naive_1816-RH-1.phs001703v3p1.Homo_Sapiens.H3K27ac.b1	33314225	AnchorB	B3GALT4	ENSG00000235863	Arthritis, Rheumatoid	Eyre S	CA104
chr6	33275000	33280000	chr6	33310000	33315000	7.558128661	CD4_Naive_1816-RH-1.phs001703v3p1.Homo_Sapiens.H3K27ac.b1	33314404	AnchorB	B3GALT4	ENSG00000235863	Arthritis, Rheumatoid	Eyre S	CA104
chr6	33285000	33290000	chr6	33310000	33315000	13.24188334	CD4_Naive_1816-RH-1.phs001703v3p1.Homo_Sapiens.H3K27ac.b1	33286888	AnchorA	TAPBP	ENSG00000231925	Arthritis, Rheumatoid	Eyre S	CA104
chr6	33285000	33290000	chr6	33310000	33315000	13.24188334	CD4_Naive_1816-RH-1.phs001703v3p1.Homo_Sapiens.H3K27ac.b1	33287592	AnchorA	TAPBP	ENSG00000231925	Arthritis, Rheumatoid	Eyre S	CA104
chr6	33285000	33290000	chr6	33310000	33315000	13.24188334	CD4_Naive_1816-RH-1.phs001703v3p1.Homo_Sapiens.H3K27ac.b1	33312852	AnchorB	PFDN6	ENSG00000204220	Arthritis, Rheumatoid	Eyre S	CA104
chr6	33285000	33290000	chr6	33310000	33315000	13.24188334	CD4_Naive_1816-RH-1.phs001703v3p1.Homo_Sapiens.H3K27ac.b1	33312852	AnchorB	WDR46	ENSG00000227057	Arthritis, Rheumatoid	Eyre S	CA104
chr6	33285000	33290000	chr6	33310000	33315000	13.24188334	CD4_Naive_1816-RH-1.phs001703v3p1.Homo_Sapiens.H3K27ac.b1	33312852	AnchorB	MIR6873	ENSG00000284517	Arthritis, Rheumatoid	Eyre S	CA104
chr6	33285000	33290000	chr6	33310000	33315000	13.24188334	CD4_Naive_1816-RH-1.phs001703v3p1.Homo_Sapiens.H3K27ac.b1	33314225	AnchorB	PFDN6	ENSG00000204220	Arthritis, Rheumatoid	Eyre S	CA104
chr6	33285000	33290000	chr6	33310000	33315000	13.24188334	CD4_Naive_1816-RH-1.phs001703v3p1.Homo_Sapiens.H3K27ac.b1	33314225	AnchorB	WDR46	ENSG00000227057	Arthritis, Rheumatoid	Eyre S	CA104
chr6	33285000	33290000	chr6	33310000	33315000	13.24188334	CD4_Naive_1816-RH-1.phs001703v3p1.Homo_Sapiens.H3K27ac.b1	33314225	AnchorB	MIR6873	ENSG00000284517	Arthritis, Rheumatoid	Eyre S	CA104
chr6	33285000	33290000	chr6	33310000	33315000	13.24188334	CD4_Naive_1816-RH-1.phs001703v3p1.Homo_Sapiens.H3K27ac.b1	33314404	AnchorB	PFDN6	ENSG00000204220	Arthritis, Rheumatoid	Eyre S	CA104
chr6	33285000	33290000	chr6	33310000	33315000	13.24188334	CD4_Naive_1816-RH-1.phs001703v3p1.Homo_Sapiens.H3K27ac.b1	33314404	AnchorB	WDR46	ENSG00000227057	Arthritis, Rheumatoid	Eyre S	CA104
chr6	33285000	33290000	chr6	33310000	33315000	13.24188334	CD4_Naive_1816-RH-1.phs001703v3p1.Homo_Sapiens.H3K27ac.b1	33314404	AnchorB	MIR6873	ENSG00000284517	Arthritis, Rheumatoid	Eyre S	CA104
chr6	33285000	33290000	chr6	33415000	33420000	6.71892548	CD4_Naive_1816-RH-1.phs001703v3p1.Homo_Sapiens.H3K27ac.b1	33286888	AnchorA	CUTA	ENSG00000112514	Arthritis, Rheumatoid	Eyre S	CA104
chr6	33285000	33290000	chr6	33415000	33420000	6.71892548	CD4_Naive_1816-RH-1.phs001703v3p1.Homo_Sapiens.H3K27ac.b1	33286888	AnchorA	SYNGAP1	ENSG00000197283	Arthritis, Rheumatoid	Eyre S	CA104
chr6	33285000	33290000	chr6	33415000	33420000	6.71892548	CD4_Naive_1816-RH-1.phs001703v3p1.Homo_Sapiens.H3K27ac.b1	33287592	AnchorA	CUTA	ENSG00000112514	Arthritis, Rheumatoid	Eyre S	CA104
chr6	33285000	33290000	chr6	33415000	33420000	6.71892548	CD4_Naive_1816-RH-1.phs001703v3p1.Homo_Sapiens.H3K27ac.b1	33287592	AnchorA	SYNGAP1	ENSG00000197283	Arthritis, Rheumatoid	Eyre S	CA104
chr6	33290000	33295000	chr6	33310000	33315000	6.541759273	CD4_Naive_1816-RH-1.phs001703v3p1.Homo_Sapiens.H3K27ac.b1	33290666	AnchorA	TAPBP	ENSG00000231925	Arthritis, Rheumatoid	Eyre S	CA104
chr6	33290000	33295000	chr6	33310000	33315000	6.541759273	CD4_Naive_1816-RH-1.phs001703v3p1.Homo_Sapiens.H3K27ac.b1	33312852	AnchorB	MIR6834	ENSG00000284064	Arthritis, Rheumatoid	Eyre S	CA104
chr6	33290000	33295000	chr6	33310000	33315000	6.541759273	CD4_Naive_1816-RH-1.phs001703v3p1.Homo_Sapiens.H3K27ac.b1	33314225	AnchorB	MIR6834	ENSG00000284064	Arthritis, Rheumatoid	Eyre S	CA104
chr6	33290000	33295000	chr6	33310000	33315000	6.541759273	CD4_Naive_1816-RH-1.phs001703v3p1.Homo_Sapiens.H3K27ac.b1	33314404	AnchorB	MIR6834	ENSG00000284064	Arthritis, Rheumatoid	Eyre S	CA104
chr6	33295000	33300000	chr6	33315000	33320000	13.39378015	CD4_Naive_1816-RH-1.phs001703v3p1.Homo_Sapiens.H3K27ac.b1	33315989	AnchorB	RGL2	ENSG00000237441	Arthritis, Rheumatoid	Eyre S	CA104
chr6	33295000	33300000	chr6	33320000	33325000	7.093057335	CD4_Naive_1816-RH-1.phs001703v3p1.Homo_Sapiens.H3K27ac.b1	33322625	AnchorB	RGL2	ENSG00000237441	Arthritis, Rheumatoid	Eyre S	CA104
chr6	33310000	33315000	chr6	33410000	33415000	5.885512261	CD4_Naive_1816-RH-1.phs001703v3p1.Homo_Sapiens.H3K27ac.b1	33312852	AnchorA	PHF1	ENSG00000112511	Arthritis, Rheumatoid	Eyre S	CA104
chr6	33310000	33315000	chr6	33410000	33415000	5.885512261	CD4_Naive_1816-RH-1.phs001703v3p1.Homo_Sapiens.H3K27ac.b1	33314225	AnchorA	PHF1	ENSG00000112511	Arthritis, Rheumatoid	Eyre S	CA104
chr6	33310000	33315000	chr6	33410000	33415000	5.885512261	CD4_Naive_1816-RH-1.phs001703v3p1.Homo_Sapiens.H3K27ac.b1	33314404	AnchorA	PHF1	ENSG00000112511	Arthritis, Rheumatoid	Eyre S	CA104
chr6	33310000	33315000	chr6	33415000	33420000	69.44141654	CD4_Naive_1816-RH-1.phs001703v3p1.Homo_Sapiens.H3K27ac.b1	33312852	AnchorA	CUTA	ENSG00000112514	Arthritis, Rheumatoid	Eyre S	CA104
chr6	33310000	33315000	chr6	33415000	33420000	69.44141654	CD4_Naive_1816-RH-1.phs001703v3p1.Homo_Sapiens.H3K27ac.b1	33312852	AnchorA	SYNGAP1	ENSG00000197283	Arthritis, Rheumatoid	Eyre S	CA104
chr6	33310000	33315000	chr6	33415000	33420000	69.44141654	CD4_Naive_1816-RH-1.phs001703v3p1.Homo_Sapiens.H3K27ac.b1	33314225	AnchorA	CUTA	ENSG00000112514	Arthritis, Rheumatoid	Eyre S	CA104
chr6	33310000	33315000	chr6	33415000	33420000	69.44141654	CD4_Naive_1816-RH-1.phs001703v3p1.Homo_Sapiens.H3K27ac.b1	33314225	AnchorA	SYNGAP1	ENSG00000197283	Arthritis, Rheumatoid	Eyre S	CA104
chr6	33310000	33315000	chr6	33415000	33420000	69.44141654	CD4_Naive_1816-RH-1.phs001703v3p1.Homo_Sapiens.H3K27ac.b1	33314404	AnchorA	CUTA	ENSG00000112514	Arthritis, Rheumatoid	Eyre S	CA104
chr6	33310000	33315000	chr6	33415000	33420000	69.44141654	CD4_Naive_1816-RH-1.phs001703v3p1.Homo_Sapiens.H3K27ac.b1	33314404	AnchorA	SYNGAP1	ENSG00000197283	Arthritis, Rheumatoid	Eyre S	CA104
chr6	33315000	33320000	chr6	33390000	33395000	4.997962641	CD4_Naive_1816-RH-1.phs001703v3p1.Homo_Sapiens.H3K27ac.b1	33315989	AnchorA	KIFC1	ENSG00000237649	Arthritis, Rheumatoid	Eyre S	CA104
chr6	33315000	33320000	chr6	33415000	33420000	29.42378109	CD4_Naive_1816-RH-1.phs001703v3p1.Homo_Sapiens.H3K27ac.b1	33315989	AnchorA	CUTA	ENSG00000112514	Arthritis, Rheumatoid	Eyre S	CA104
chr6	33315000	33320000	chr6	33415000	33420000	29.42378109	CD4_Naive_1816-RH-1.phs001703v3p1.Homo_Sapiens.H3K27ac.b1	33315989	AnchorA	SYNGAP1	ENSG00000197283	Arthritis, Rheumatoid	Eyre S	CA104
chr6	33320000	33325000	chr6	33415000	33420000	13.64344822	CD4_Naive_1816-RH-1.phs001703v3p1.Homo_Sapiens.H3K27ac.b1	33322625	AnchorA	CUTA	ENSG00000112514	Arthritis, Rheumatoid	Eyre S	CA104
chr6	33320000	33325000	chr6	33415000	33420000	13.64344822	CD4_Naive_1816-RH-1.phs001703v3p1.Homo_Sapiens.H3K27ac.b1	33322625	AnchorA	SYNGAP1	ENSG00000197283	Arthritis, Rheumatoid	Eyre S	CA104
chr6	33200000	33205000	chr6	33310000	33315000	11.02916753	CD4_Naive_1829-RH-1.phs001703v3p1.Homo_Sapiens.H3K27ac.b1	33312852	AnchorB	SLC39A7	ENSG00000112473	Arthritis, Rheumatoid	Eyre S	CA104
chr6	33200000	33205000	chr6	33310000	33315000	11.02916753	CD4_Naive_1829-RH-1.phs001703v3p1.Homo_Sapiens.H3K27ac.b1	33312852	AnchorB	HSD17B8	ENSG00000204228	Arthritis, Rheumatoid	Eyre S	CA104
chr6	33200000	33205000	chr6	33310000	33315000	11.02916753	CD4_Naive_1829-RH-1.phs001703v3p1.Homo_Sapiens.H3K27ac.b1	33312852	AnchorB	RXRB	ENSG00000204231	Arthritis, Rheumatoid	Eyre S	CA104
chr6	33200000	33205000	chr6	33310000	33315000	11.02916753	CD4_Naive_1829-RH-1.phs001703v3p1.Homo_Sapiens.H3K27ac.b1	33314225	AnchorB	SLC39A7	ENSG00000112473	Arthritis, Rheumatoid	Eyre S	CA104
chr6	33200000	33205000	chr6	33310000	33315000	11.02916753	CD4_Naive_1829-RH-1.phs001703v3p1.Homo_Sapiens.H3K27ac.b1	33314225	AnchorB	HSD17B8	ENSG00000204228	Arthritis, Rheumatoid	Eyre S	CA104
chr6	33200000	33205000	chr6	33310000	33315000	11.02916753	CD4_Naive_1829-RH-1.phs001703v3p1.Homo_Sapiens.H3K27ac.b1	33314225	AnchorB	RXRB	ENSG00000204231	Arthritis, Rheumatoid	Eyre S	CA104
chr6	33200000	33205000	chr6	33310000	33315000	11.02916753	CD4_Naive_1829-RH-1.phs001703v3p1.Homo_Sapiens.H3K27ac.b1	33314404	AnchorB	SLC39A7	ENSG00000112473	Arthritis, Rheumatoid	Eyre S	CA104
chr6	33200000	33205000	chr6	33310000	33315000	11.02916753	CD4_Naive_1829-RH-1.phs001703v3p1.Homo_Sapiens.H3K27ac.b1	33314404	AnchorB	HSD17B8	ENSG00000204228	Arthritis, Rheumatoid	Eyre S	CA104
chr6	33200000	33205000	chr6	33310000	33315000	11.02916753	CD4_Naive_1829-RH-1.phs001703v3p1.Homo_Sapiens.H3K27ac.b1	33314404	AnchorB	RXRB	ENSG00000204231	Arthritis, Rheumatoid	Eyre S	CA104
chr6	33270000	33275000	chr6	33310000	33315000	11.05907781	CD4_Naive_1829-RH-1.phs001703v3p1.Homo_Sapiens.H3K27ac.b1	33312852	AnchorB	VPS52	ENSG00000223501	Arthritis, Rheumatoid	Eyre S	CA104
chr6	33270000	33275000	chr6	33310000	33315000	11.05907781	CD4_Naive_1829-RH-1.phs001703v3p1.Homo_Sapiens.H3K27ac.b1	33312852	AnchorB	RPS18	ENSG00000231500	Arthritis, Rheumatoid	Eyre S	CA104
chr6	33270000	33275000	chr6	33310000	33315000	11.05907781	CD4_Naive_1829-RH-1.phs001703v3p1.Homo_Sapiens.H3K27ac.b1	33314225	AnchorB	VPS52	ENSG00000223501	Arthritis, Rheumatoid	Eyre S	CA104
chr6	33270000	33275000	chr6	33310000	33315000	11.05907781	CD4_Naive_1829-RH-1.phs001703v3p1.Homo_Sapiens.H3K27ac.b1	33314225	AnchorB	RPS18	ENSG00000231500	Arthritis, Rheumatoid	Eyre S	CA104
chr6	33270000	33275000	chr6	33310000	33315000	11.05907781	CD4_Naive_1829-RH-1.phs001703v3p1.Homo_Sapiens.H3K27ac.b1	33314404	AnchorB	VPS52	ENSG00000223501	Arthritis, Rheumatoid	Eyre S	CA104
chr6	33270000	33275000	chr6	33310000	33315000	11.05907781	CD4_Naive_1829-RH-1.phs001703v3p1.Homo_Sapiens.H3K27ac.b1	33314404	AnchorB	RPS18	ENSG00000231500	Arthritis, Rheumatoid	Eyre S	CA104
chr6	33285000	33290000	chr6	33310000	33315000	5.174047318	CD4_Naive_1829-RH-1.phs001703v3p1.Homo_Sapiens.H3K27ac.b1	33286888	AnchorA	TAPBP	ENSG00000231925	Arthritis, Rheumatoid	Eyre S	CA104
chr6	33285000	33290000	chr6	33310000	33315000	5.174047318	CD4_Naive_1829-RH-1.phs001703v3p1.Homo_Sapiens.H3K27ac.b1	33287592	AnchorA	TAPBP	ENSG00000231925	Arthritis, Rheumatoid	Eyre S	CA104
chr6	33285000	33290000	chr6	33310000	33315000	5.174047318	CD4_Naive_1829-RH-1.phs001703v3p1.Homo_Sapiens.H3K27ac.b1	33312852	AnchorB	PFDN6	ENSG00000204220	Arthritis, Rheumatoid	Eyre S	CA104
chr6	33285000	33290000	chr6	33310000	33315000	5.174047318	CD4_Naive_1829-RH-1.phs001703v3p1.Homo_Sapiens.H3K27ac.b1	33312852	AnchorB	WDR46	ENSG00000227057	Arthritis, Rheumatoid	Eyre S	CA104
chr6	33285000	33290000	chr6	33310000	33315000	5.174047318	CD4_Naive_1829-RH-1.phs001703v3p1.Homo_Sapiens.H3K27ac.b1	33312852	AnchorB	MIR6873	ENSG00000284517	Arthritis, Rheumatoid	Eyre S	CA104
chr6	33285000	33290000	chr6	33310000	33315000	5.174047318	CD4_Naive_1829-RH-1.phs001703v3p1.Homo_Sapiens.H3K27ac.b1	33314225	AnchorB	PFDN6	ENSG00000204220	Arthritis, Rheumatoid	Eyre S	CA104
chr6	33285000	33290000	chr6	33310000	33315000	5.174047318	CD4_Naive_1829-RH-1.phs001703v3p1.Homo_Sapiens.H3K27ac.b1	33314225	AnchorB	WDR46	ENSG00000227057	Arthritis, Rheumatoid	Eyre S	CA104
chr6	33285000	33290000	chr6	33310000	33315000	5.174047318	CD4_Naive_1829-RH-1.phs001703v3p1.Homo_Sapiens.H3K27ac.b1	33314225	AnchorB	MIR6873	ENSG00000284517	Arthritis, Rheumatoid	Eyre S	CA104
chr6	33285000	33290000	chr6	33310000	33315000	5.174047318	CD4_Naive_1829-RH-1.phs001703v3p1.Homo_Sapiens.H3K27ac.b1	33314404	AnchorB	PFDN6	ENSG00000204220	Arthritis, Rheumatoid	Eyre S	CA104
chr6	33285000	33290000	chr6	33310000	33315000	5.174047318	CD4_Naive_1829-RH-1.phs001703v3p1.Homo_Sapiens.H3K27ac.b1	33314404	AnchorB	WDR46	ENSG00000227057	Arthritis, Rheumatoid	Eyre S	CA104
chr6	33285000	33290000	chr6	33310000	33315000	5.174047318	CD4_Naive_1829-RH-1.phs001703v3p1.Homo_Sapiens.H3K27ac.b1	33314404	AnchorB	MIR6873	ENSG00000284517	Arthritis, Rheumatoid	Eyre S	CA104
chr6	33310000	33315000	chr6	33415000	33420000	4.804559161	CD4_Naive_1829-RH-1.phs001703v3p1.Homo_Sapiens.H3K27ac.b1	33312852	AnchorA	CUTA	ENSG00000112514	Arthritis, Rheumatoid	Eyre S	CA104
chr6	33310000	33315000	chr6	33415000	33420000	4.804559161	CD4_Naive_1829-RH-1.phs001703v3p1.Homo_Sapiens.H3K27ac.b1	33312852	AnchorA	SYNGAP1	ENSG00000197283	Arthritis, Rheumatoid	Eyre S	CA104
chr6	33310000	33315000	chr6	33415000	33420000	4.804559161	CD4_Naive_1829-RH-1.phs001703v3p1.Homo_Sapiens.H3K27ac.b1	33314225	AnchorA	CUTA	ENSG00000112514	Arthritis, Rheumatoid	Eyre S	CA104
chr6	33310000	33315000	chr6	33415000	33420000	4.804559161	CD4_Naive_1829-RH-1.phs001703v3p1.Homo_Sapiens.H3K27ac.b1	33314225	AnchorA	SYNGAP1	ENSG00000197283	Arthritis, Rheumatoid	Eyre S	CA104
chr6	33310000	33315000	chr6	33415000	33420000	4.804559161	CD4_Naive_1829-RH-1.phs001703v3p1.Homo_Sapiens.H3K27ac.b1	33314404	AnchorA	CUTA	ENSG00000112514	Arthritis, Rheumatoid	Eyre S	CA104
chr6	33310000	33315000	chr6	33415000	33420000	4.804559161	CD4_Naive_1829-RH-1.phs001703v3p1.Homo_Sapiens.H3K27ac.b1	33314404	AnchorA	SYNGAP1	ENSG00000197283	Arthritis, Rheumatoid	Eyre S	CA104
chr1	113830000	113835000	chr1	113925000	113930000	6.414521508	CD4_Naive_1829-RH-1.phs001703v3p1.Homo_Sapiens.H3K27ac.b2	113834946	AnchorA	HIPK1	ENSG00000163349	Arthritis, Rheumatoid	Eyre S	CA104
chr1	113830000	113835000	chr1	113925000	113930000	6.414521508	CD4_Naive_1829-RH-1.phs001703v3p1.Homo_Sapiens.H3K27ac.b2	113834946	AnchorA	HIPK1-AS1	ENSG00000235527	Arthritis, Rheumatoid	Eyre S	CA104
chr2	191045000	191050000	chr2	191150000	191155000	13.28611205	CD4_Naive_1829-RH-1.phs001703v3p1.Homo_Sapiens.H3K27ac.b2	191048916	AnchorA	STAT4	ENSG00000138378	Arthritis, Rheumatoid	Eyre S	CA104
chr2	191055000	191060000	chr2	191150000	191155000	6.535394462	CD4_Naive_1829-RH-1.phs001703v3p1.Homo_Sapiens.H3K27ac.b2	191057148	AnchorA	STAT4	ENSG00000138378	Arthritis, Rheumatoid	Eyre S	CA104
chr2	191065000	191070000	chr2	191150000	191155000	14.06747224	CD4_Naive_1829-RH-1.phs001703v3p1.Homo_Sapiens.H3K27ac.b2	191068528	AnchorA	STAT4	ENSG00000138378	Arthritis, Rheumatoid	Eyre S	CA104
chr5	55995000	56000000	chr5	56140000	56145000	4.885573797	CD4_Naive_1829-RH-1.phs001703v3p1.Homo_Sapiens.H3K27ac.b2	56144903	AnchorB	IL6ST	ENSG00000134352	Arthritis, Rheumatoid	Eyre S	CA104
chr5	55995000	56000000	chr5	56140000	56145000	4.885573797	CD4_Naive_1829-RH-1.phs001703v3p1.Homo_Sapiens.H3K27ac.b2	56144903	AnchorB	AC016596.1	ENSG00000227908	Arthritis, Rheumatoid	Eyre S	CA104
chr6	30065000	30070000	chr6	30210000	30215000	33.00682144	CD4_Naive_1829-RH-1.phs001703v3p1.Homo_Sapiens.H3K27ac.b2	30211645	AnchorB	PPP1R11	ENSG00000204619	Arthritis, Rheumatoid	Eyre S	CA104
chr6	30210000	30215000	chr6	30325000	30330000	14.31011824	CD4_Naive_1829-RH-1.phs001703v3p1.Homo_Sapiens.H3K27ac.b2	30211645	AnchorA	TRIM39	ENSG00000204599	Arthritis, Rheumatoid	Eyre S	CA104
chr6	30210000	30215000	chr6	30325000	30330000	14.31011824	CD4_Naive_1829-RH-1.phs001703v3p1.Homo_Sapiens.H3K27ac.b2	30211645	AnchorA	HCG18	ENSG00000231074	Arthritis, Rheumatoid	Eyre S	CA104
chr6	30210000	30215000	chr6	30325000	30330000	14.31011824	CD4_Naive_1829-RH-1.phs001703v3p1.Homo_Sapiens.H3K27ac.b2	30211645	AnchorA	TRIM39-RPP21	ENSG00000248167	Arthritis, Rheumatoid	Eyre S	CA104
chr6	30210000	30215000	chr6	30325000	30330000	14.31011824	CD4_Naive_1829-RH-1.phs001703v3p1.Homo_Sapiens.H3K27ac.b2	30211645	AnchorA	HCG17	ENSG00000270604	Arthritis, Rheumatoid	Eyre S	CA104
chr6	30210000	30215000	chr6	30345000	30350000	13.07593605	CD4_Naive_1829-RH-1.phs001703v3p1.Homo_Sapiens.H3K27ac.b2	30211645	AnchorA	RPP21	ENSG00000241370	Arthritis, Rheumatoid	Eyre S	CA104
chr6	30210000	30215000	chr6	30555000	30560000	9.753625955	CD4_Naive_1829-RH-1.phs001703v3p1.Homo_Sapiens.H3K27ac.b2	30211645	AnchorA	PRR3	ENSG00000204576	Arthritis, Rheumatoid	Eyre S	CA104
chr6	30210000	30215000	chr6	30555000	30560000	9.753625955	CD4_Naive_1829-RH-1.phs001703v3p1.Homo_Sapiens.H3K27ac.b2	30211645	AnchorA	GNL1	ENSG00000204590	Arthritis, Rheumatoid	Eyre S	CA104
chr6	30210000	30215000	chr6	30570000	30575000	6.13364009	CD4_Naive_1829-RH-1.phs001703v3p1.Homo_Sapiens.H3K27ac.b2	30211645	AnchorA	ABCF1	ENSG00000204574	Arthritis, Rheumatoid	Eyre S	CA104
chr6	30210000	30215000	chr6	30615000	30620000	9.146888739	CD4_Naive_1829-RH-1.phs001703v3p1.Homo_Sapiens.H3K27ac.b2	30211645	AnchorA	MRPS18B	ENSG00000204568	Arthritis, Rheumatoid	Eyre S	CA104
chr6	30210000	30215000	chr6	30615000	30620000	9.146888739	CD4_Naive_1829-RH-1.phs001703v3p1.Homo_Sapiens.H3K27ac.b2	30211645	AnchorA	PPP1R10	ENSG00000204569	Arthritis, Rheumatoid	Eyre S	CA104
chr6	30210000	30215000	chr6	30715000	30720000	5.67199075	CD4_Naive_1829-RH-1.phs001703v3p1.Homo_Sapiens.H3K27ac.b2	30211645	AnchorA	MDC1	ENSG00000137337	Arthritis, Rheumatoid	Eyre S	CA104
chr6	30210000	30215000	chr6	30740000	30745000	9.233198585	CD4_Naive_1829-RH-1.phs001703v3p1.Homo_Sapiens.H3K27ac.b2	30211645	AnchorA	FLOT1	ENSG00000137312	Arthritis, Rheumatoid	Eyre S	CA104
chr6	30210000	30215000	chr6	30740000	30745000	9.233198585	CD4_Naive_1829-RH-1.phs001703v3p1.Homo_Sapiens.H3K27ac.b2	30211645	AnchorA	IER3	ENSG00000137331	Arthritis, Rheumatoid	Eyre S	CA104
chr6	30210000	30215000	chr6	30740000	30745000	9.233198585	CD4_Naive_1829-RH-1.phs001703v3p1.Homo_Sapiens.H3K27ac.b2	30211645	AnchorA	IER3-AS1	ENSG00000272273	Arthritis, Rheumatoid	Eyre S	CA104
chr6	30210000	30215000	chr6	31460000	31465000	4.67582234	CD4_Naive_1829-RH-1.phs001703v3p1.Homo_Sapiens.H3K27ac.b2	30211645	AnchorA	AL645933.1	ENSG00000233902	Arthritis, Rheumatoid	Eyre S	CA104
chr6	31970000	31975000	chr6	33315000	33320000	4.658327185	CD4_Naive_1829-RH-1.phs001703v3p1.Homo_Sapiens.H3K27ac.b2	33315989	AnchorB	STK19	ENSG00000204344	Arthritis, Rheumatoid	Eyre S	CA104
chr6	31970000	31975000	chr6	33315000	33320000	4.658327185	CD4_Naive_1829-RH-1.phs001703v3p1.Homo_Sapiens.H3K27ac.b2	33315989	AnchorB	DXO	ENSG00000204348	Arthritis, Rheumatoid	Eyre S	CA104
chr6	32840000	32845000	chr6	33310000	33315000	8.966214489	CD4_Naive_1829-RH-1.phs001703v3p1.Homo_Sapiens.H3K27ac.b2	33312852	AnchorB	PSMB8-AS1	ENSG00000204261	Arthritis, Rheumatoid	Eyre S	CA104
chr6	32840000	32845000	chr6	33310000	33315000	8.966214489	CD4_Naive_1829-RH-1.phs001703v3p1.Homo_Sapiens.H3K27ac.b2	33312852	AnchorB	PSMB8	ENSG00000204264	Arthritis, Rheumatoid	Eyre S	CA104
chr6	32840000	32845000	chr6	33310000	33315000	8.966214489	CD4_Naive_1829-RH-1.phs001703v3p1.Homo_Sapiens.H3K27ac.b2	33312852	AnchorB	PSMB9	ENSG00000240065	Arthritis, Rheumatoid	Eyre S	CA104
chr6	32840000	32845000	chr6	33310000	33315000	8.966214489	CD4_Naive_1829-RH-1.phs001703v3p1.Homo_Sapiens.H3K27ac.b2	33314225	AnchorB	PSMB8-AS1	ENSG00000204261	Arthritis, Rheumatoid	Eyre S	CA104
chr6	32840000	32845000	chr6	33310000	33315000	8.966214489	CD4_Naive_1829-RH-1.phs001703v3p1.Homo_Sapiens.H3K27ac.b2	33314225	AnchorB	PSMB8	ENSG00000204264	Arthritis, Rheumatoid	Eyre S	CA104
chr6	32840000	32845000	chr6	33310000	33315000	8.966214489	CD4_Naive_1829-RH-1.phs001703v3p1.Homo_Sapiens.H3K27ac.b2	33314225	AnchorB	PSMB9	ENSG00000240065	Arthritis, Rheumatoid	Eyre S	CA104
chr6	32840000	32845000	chr6	33310000	33315000	8.966214489	CD4_Naive_1829-RH-1.phs001703v3p1.Homo_Sapiens.H3K27ac.b2	33314404	AnchorB	PSMB8-AS1	ENSG00000204261	Arthritis, Rheumatoid	Eyre S	CA104
chr6	32840000	32845000	chr6	33310000	33315000	8.966214489	CD4_Naive_1829-RH-1.phs001703v3p1.Homo_Sapiens.H3K27ac.b2	33314404	AnchorB	PSMB8	ENSG00000204264	Arthritis, Rheumatoid	Eyre S	CA104
chr6	32840000	32845000	chr6	33310000	33315000	8.966214489	CD4_Naive_1829-RH-1.phs001703v3p1.Homo_Sapiens.H3K27ac.b2	33314404	AnchorB	PSMB9	ENSG00000240065	Arthritis, Rheumatoid	Eyre S	CA104
chr6	32850000	32855000	chr6	33310000	33315000	15.59701594	CD4_Naive_1829-RH-1.phs001703v3p1.Homo_Sapiens.H3K27ac.b2	33312852	AnchorB	TAP1	ENSG00000168394	Arthritis, Rheumatoid	Eyre S	CA104
chr6	32850000	32855000	chr6	33310000	33315000	15.59701594	CD4_Naive_1829-RH-1.phs001703v3p1.Homo_Sapiens.H3K27ac.b2	33314225	AnchorB	TAP1	ENSG00000168394	Arthritis, Rheumatoid	Eyre S	CA104
chr6	32850000	32855000	chr6	33310000	33315000	15.59701594	CD4_Naive_1829-RH-1.phs001703v3p1.Homo_Sapiens.H3K27ac.b2	33314404	AnchorB	TAP1	ENSG00000168394	Arthritis, Rheumatoid	Eyre S	CA104
chr6	32970000	32975000	chr6	33315000	33320000	13.21727026	CD4_Naive_1829-RH-1.phs001703v3p1.Homo_Sapiens.H3K27ac.b2	33315989	AnchorB	AL645941.1	ENSG00000223837	Arthritis, Rheumatoid	Eyre S	CA104
chr6	32970000	32975000	chr6	33315000	33320000	13.21727026	CD4_Naive_1829-RH-1.phs001703v3p1.Homo_Sapiens.H3K27ac.b2	33315989	AnchorB	AL645941.3	ENSG00000263756	Arthritis, Rheumatoid	Eyre S	CA104
chr6	33195000	33200000	chr6	33310000	33315000	6.804654209	CD4_Naive_1829-RH-1.phs001703v3p1.Homo_Sapiens.H3K27ac.b2	33312852	AnchorB	RNY4P10	ENSG00000202441	Arthritis, Rheumatoid	Eyre S	CA104
chr6	33195000	33200000	chr6	33310000	33315000	6.804654209	CD4_Naive_1829-RH-1.phs001703v3p1.Homo_Sapiens.H3K27ac.b2	33314225	AnchorB	RNY4P10	ENSG00000202441	Arthritis, Rheumatoid	Eyre S	CA104
chr6	33195000	33200000	chr6	33310000	33315000	6.804654209	CD4_Naive_1829-RH-1.phs001703v3p1.Homo_Sapiens.H3K27ac.b2	33314404	AnchorB	RNY4P10	ENSG00000202441	Arthritis, Rheumatoid	Eyre S	CA104
chr6	33200000	33205000	chr6	33290000	33295000	5.97827822	CD4_Naive_1829-RH-1.phs001703v3p1.Homo_Sapiens.H3K27ac.b2	33290666	AnchorB	SLC39A7	ENSG00000112473	Arthritis, Rheumatoid	Eyre S	CA104
chr6	33200000	33205000	chr6	33290000	33295000	5.97827822	CD4_Naive_1829-RH-1.phs001703v3p1.Homo_Sapiens.H3K27ac.b2	33290666	AnchorB	HSD17B8	ENSG00000204228	Arthritis, Rheumatoid	Eyre S	CA104
chr6	33200000	33205000	chr6	33290000	33295000	5.97827822	CD4_Naive_1829-RH-1.phs001703v3p1.Homo_Sapiens.H3K27ac.b2	33290666	AnchorB	RXRB	ENSG00000204231	Arthritis, Rheumatoid	Eyre S	CA104
chr6	33200000	33205000	chr6	33310000	33315000	40.60791169	CD4_Naive_1829-RH-1.phs001703v3p1.Homo_Sapiens.H3K27ac.b2	33312852	AnchorB	SLC39A7	ENSG00000112473	Arthritis, Rheumatoid	Eyre S	CA104
chr6	33200000	33205000	chr6	33310000	33315000	40.60791169	CD4_Naive_1829-RH-1.phs001703v3p1.Homo_Sapiens.H3K27ac.b2	33312852	AnchorB	HSD17B8	ENSG00000204228	Arthritis, Rheumatoid	Eyre S	CA104
chr6	33200000	33205000	chr6	33310000	33315000	40.60791169	CD4_Naive_1829-RH-1.phs001703v3p1.Homo_Sapiens.H3K27ac.b2	33312852	AnchorB	RXRB	ENSG00000204231	Arthritis, Rheumatoid	Eyre S	CA104
chr6	33200000	33205000	chr6	33310000	33315000	40.60791169	CD4_Naive_1829-RH-1.phs001703v3p1.Homo_Sapiens.H3K27ac.b2	33314225	AnchorB	SLC39A7	ENSG00000112473	Arthritis, Rheumatoid	Eyre S	CA104
chr6	33200000	33205000	chr6	33310000	33315000	40.60791169	CD4_Naive_1829-RH-1.phs001703v3p1.Homo_Sapiens.H3K27ac.b2	33314225	AnchorB	HSD17B8	ENSG00000204228	Arthritis, Rheumatoid	Eyre S	CA104
chr6	33200000	33205000	chr6	33310000	33315000	40.60791169	CD4_Naive_1829-RH-1.phs001703v3p1.Homo_Sapiens.H3K27ac.b2	33314225	AnchorB	RXRB	ENSG00000204231	Arthritis, Rheumatoid	Eyre S	CA104
chr6	33200000	33205000	chr6	33310000	33315000	40.60791169	CD4_Naive_1829-RH-1.phs001703v3p1.Homo_Sapiens.H3K27ac.b2	33314404	AnchorB	SLC39A7	ENSG00000112473	Arthritis, Rheumatoid	Eyre S	CA104
chr6	33200000	33205000	chr6	33310000	33315000	40.60791169	CD4_Naive_1829-RH-1.phs001703v3p1.Homo_Sapiens.H3K27ac.b2	33314404	AnchorB	HSD17B8	ENSG00000204228	Arthritis, Rheumatoid	Eyre S	CA104
chr6	33200000	33205000	chr6	33310000	33315000	40.60791169	CD4_Naive_1829-RH-1.phs001703v3p1.Homo_Sapiens.H3K27ac.b2	33314404	AnchorB	RXRB	ENSG00000204231	Arthritis, Rheumatoid	Eyre S	CA104
chr6	33200000	33205000	chr6	33315000	33320000	5.673726114	CD4_Naive_1829-RH-1.phs001703v3p1.Homo_Sapiens.H3K27ac.b2	33315989	AnchorB	SLC39A7	ENSG00000112473	Arthritis, Rheumatoid	Eyre S	CA104
chr6	33200000	33205000	chr6	33315000	33320000	5.673726114	CD4_Naive_1829-RH-1.phs001703v3p1.Homo_Sapiens.H3K27ac.b2	33315989	AnchorB	HSD17B8	ENSG00000204228	Arthritis, Rheumatoid	Eyre S	CA104
chr6	33200000	33205000	chr6	33315000	33320000	5.673726114	CD4_Naive_1829-RH-1.phs001703v3p1.Homo_Sapiens.H3K27ac.b2	33315989	AnchorB	RXRB	ENSG00000204231	Arthritis, Rheumatoid	Eyre S	CA104
chr6	33200000	33205000	chr6	33320000	33325000	6.50529548	CD4_Naive_1829-RH-1.phs001703v3p1.Homo_Sapiens.H3K27ac.b2	33322625	AnchorB	SLC39A7	ENSG00000112473	Arthritis, Rheumatoid	Eyre S	CA104
chr6	33200000	33205000	chr6	33320000	33325000	6.50529548	CD4_Naive_1829-RH-1.phs001703v3p1.Homo_Sapiens.H3K27ac.b2	33322625	AnchorB	HSD17B8	ENSG00000204228	Arthritis, Rheumatoid	Eyre S	CA104
chr6	33200000	33205000	chr6	33320000	33325000	6.50529548	CD4_Naive_1829-RH-1.phs001703v3p1.Homo_Sapiens.H3K27ac.b2	33322625	AnchorB	RXRB	ENSG00000204231	Arthritis, Rheumatoid	Eyre S	CA104
chr6	33205000	33210000	chr6	33310000	33315000	21.30211106	CD4_Naive_1829-RH-1.phs001703v3p1.Homo_Sapiens.H3K27ac.b2	33312852	AnchorB	MIR219A1	ENSG00000199036	Arthritis, Rheumatoid	Eyre S	CA104
chr6	33205000	33210000	chr6	33310000	33315000	21.30211106	CD4_Naive_1829-RH-1.phs001703v3p1.Homo_Sapiens.H3K27ac.b2	33312852	AnchorB	RING1	ENSG00000204227	Arthritis, Rheumatoid	Eyre S	CA104
chr6	33205000	33210000	chr6	33310000	33315000	21.30211106	CD4_Naive_1829-RH-1.phs001703v3p1.Homo_Sapiens.H3K27ac.b2	33314225	AnchorB	MIR219A1	ENSG00000199036	Arthritis, Rheumatoid	Eyre S	CA104
chr6	33205000	33210000	chr6	33310000	33315000	21.30211106	CD4_Naive_1829-RH-1.phs001703v3p1.Homo_Sapiens.H3K27ac.b2	33314225	AnchorB	RING1	ENSG00000204227	Arthritis, Rheumatoid	Eyre S	CA104
chr6	33205000	33210000	chr6	33310000	33315000	21.30211106	CD4_Naive_1829-RH-1.phs001703v3p1.Homo_Sapiens.H3K27ac.b2	33314404	AnchorB	MIR219A1	ENSG00000199036	Arthritis, Rheumatoid	Eyre S	CA104
chr6	33205000	33210000	chr6	33310000	33315000	21.30211106	CD4_Naive_1829-RH-1.phs001703v3p1.Homo_Sapiens.H3K27ac.b2	33314404	AnchorB	RING1	ENSG00000204227	Arthritis, Rheumatoid	Eyre S	CA104
chr6	33245000	33250000	chr6	33310000	33315000	13.93003886	CD4_Naive_1829-RH-1.phs001703v3p1.Homo_Sapiens.H3K27ac.b2	33312852	AnchorB	HCG25	ENSG00000232940	Arthritis, Rheumatoid	Eyre S	CA104
chr6	33245000	33250000	chr6	33310000	33315000	13.93003886	CD4_Naive_1829-RH-1.phs001703v3p1.Homo_Sapiens.H3K27ac.b2	33312852	AnchorB	AL645940.1	ENSG00000272217	Arthritis, Rheumatoid	Eyre S	CA104
chr6	33245000	33250000	chr6	33310000	33315000	13.93003886	CD4_Naive_1829-RH-1.phs001703v3p1.Homo_Sapiens.H3K27ac.b2	33314225	AnchorB	HCG25	ENSG00000232940	Arthritis, Rheumatoid	Eyre S	CA104
chr6	33245000	33250000	chr6	33310000	33315000	13.93003886	CD4_Naive_1829-RH-1.phs001703v3p1.Homo_Sapiens.H3K27ac.b2	33314225	AnchorB	AL645940.1	ENSG00000272217	Arthritis, Rheumatoid	Eyre S	CA104
chr6	33245000	33250000	chr6	33310000	33315000	13.93003886	CD4_Naive_1829-RH-1.phs001703v3p1.Homo_Sapiens.H3K27ac.b2	33314404	AnchorB	HCG25	ENSG00000232940	Arthritis, Rheumatoid	Eyre S	CA104
chr6	33245000	33250000	chr6	33310000	33315000	13.93003886	CD4_Naive_1829-RH-1.phs001703v3p1.Homo_Sapiens.H3K27ac.b2	33314404	AnchorB	AL645940.1	ENSG00000272217	Arthritis, Rheumatoid	Eyre S	CA104
chr6	33270000	33275000	chr6	33290000	33295000	8.288451235	CD4_Naive_1829-RH-1.phs001703v3p1.Homo_Sapiens.H3K27ac.b2	33290666	AnchorB	VPS52	ENSG00000223501	Arthritis, Rheumatoid	Eyre S	CA104
chr6	33270000	33275000	chr6	33290000	33295000	8.288451235	CD4_Naive_1829-RH-1.phs001703v3p1.Homo_Sapiens.H3K27ac.b2	33290666	AnchorB	RPS18	ENSG00000231500	Arthritis, Rheumatoid	Eyre S	CA104
chr6	33270000	33275000	chr6	33310000	33315000	27.20464289	CD4_Naive_1829-RH-1.phs001703v3p1.Homo_Sapiens.H3K27ac.b2	33312852	AnchorB	VPS52	ENSG00000223501	Arthritis, Rheumatoid	Eyre S	CA104
chr6	33270000	33275000	chr6	33310000	33315000	27.20464289	CD4_Naive_1829-RH-1.phs001703v3p1.Homo_Sapiens.H3K27ac.b2	33312852	AnchorB	RPS18	ENSG00000231500	Arthritis, Rheumatoid	Eyre S	CA104
chr6	33270000	33275000	chr6	33310000	33315000	27.20464289	CD4_Naive_1829-RH-1.phs001703v3p1.Homo_Sapiens.H3K27ac.b2	33314225	AnchorB	VPS52	ENSG00000223501	Arthritis, Rheumatoid	Eyre S	CA104
chr6	33270000	33275000	chr6	33310000	33315000	27.20464289	CD4_Naive_1829-RH-1.phs001703v3p1.Homo_Sapiens.H3K27ac.b2	33314225	AnchorB	RPS18	ENSG00000231500	Arthritis, Rheumatoid	Eyre S	CA104
chr6	33270000	33275000	chr6	33310000	33315000	27.20464289	CD4_Naive_1829-RH-1.phs001703v3p1.Homo_Sapiens.H3K27ac.b2	33314404	AnchorB	VPS52	ENSG00000223501	Arthritis, Rheumatoid	Eyre S	CA104
chr6	33270000	33275000	chr6	33310000	33315000	27.20464289	CD4_Naive_1829-RH-1.phs001703v3p1.Homo_Sapiens.H3K27ac.b2	33314404	AnchorB	RPS18	ENSG00000231500	Arthritis, Rheumatoid	Eyre S	CA104
chr6	33270000	33275000	chr6	33315000	33320000	8.595657981	CD4_Naive_1829-RH-1.phs001703v3p1.Homo_Sapiens.H3K27ac.b2	33315989	AnchorB	VPS52	ENSG00000223501	Arthritis, Rheumatoid	Eyre S	CA104
chr6	33270000	33275000	chr6	33315000	33320000	8.595657981	CD4_Naive_1829-RH-1.phs001703v3p1.Homo_Sapiens.H3K27ac.b2	33315989	AnchorB	RPS18	ENSG00000231500	Arthritis, Rheumatoid	Eyre S	CA104
chr6	33270000	33275000	chr6	33320000	33325000	6.00122556	CD4_Naive_1829-RH-1.phs001703v3p1.Homo_Sapiens.H3K27ac.b2	33322625	AnchorB	VPS52	ENSG00000223501	Arthritis, Rheumatoid	Eyre S	CA104
chr6	33270000	33275000	chr6	33320000	33325000	6.00122556	CD4_Naive_1829-RH-1.phs001703v3p1.Homo_Sapiens.H3K27ac.b2	33322625	AnchorB	RPS18	ENSG00000231500	Arthritis, Rheumatoid	Eyre S	CA104
chr6	33275000	33280000	chr6	33310000	33315000	18.33601666	CD4_Naive_1829-RH-1.phs001703v3p1.Homo_Sapiens.H3K27ac.b2	33312852	AnchorB	B3GALT4	ENSG00000235863	Arthritis, Rheumatoid	Eyre S	CA104
chr6	33275000	33280000	chr6	33310000	33315000	18.33601666	CD4_Naive_1829-RH-1.phs001703v3p1.Homo_Sapiens.H3K27ac.b2	33314225	AnchorB	B3GALT4	ENSG00000235863	Arthritis, Rheumatoid	Eyre S	CA104
chr6	33275000	33280000	chr6	33310000	33315000	18.33601666	CD4_Naive_1829-RH-1.phs001703v3p1.Homo_Sapiens.H3K27ac.b2	33314404	AnchorB	B3GALT4	ENSG00000235863	Arthritis, Rheumatoid	Eyre S	CA104
chr6	33285000	33290000	chr6	33310000	33315000	14.8364155	CD4_Naive_1829-RH-1.phs001703v3p1.Homo_Sapiens.H3K27ac.b2	33286888	AnchorA	TAPBP	ENSG00000231925	Arthritis, Rheumatoid	Eyre S	CA104
chr6	33285000	33290000	chr6	33310000	33315000	14.8364155	CD4_Naive_1829-RH-1.phs001703v3p1.Homo_Sapiens.H3K27ac.b2	33287592	AnchorA	TAPBP	ENSG00000231925	Arthritis, Rheumatoid	Eyre S	CA104
chr6	33285000	33290000	chr6	33310000	33315000	14.8364155	CD4_Naive_1829-RH-1.phs001703v3p1.Homo_Sapiens.H3K27ac.b2	33312852	AnchorB	PFDN6	ENSG00000204220	Arthritis, Rheumatoid	Eyre S	CA104
chr6	33285000	33290000	chr6	33310000	33315000	14.8364155	CD4_Naive_1829-RH-1.phs001703v3p1.Homo_Sapiens.H3K27ac.b2	33312852	AnchorB	WDR46	ENSG00000227057	Arthritis, Rheumatoid	Eyre S	CA104
chr6	33285000	33290000	chr6	33310000	33315000	14.8364155	CD4_Naive_1829-RH-1.phs001703v3p1.Homo_Sapiens.H3K27ac.b2	33312852	AnchorB	MIR6873	ENSG00000284517	Arthritis, Rheumatoid	Eyre S	CA104
chr6	33285000	33290000	chr6	33310000	33315000	14.8364155	CD4_Naive_1829-RH-1.phs001703v3p1.Homo_Sapiens.H3K27ac.b2	33314225	AnchorB	PFDN6	ENSG00000204220	Arthritis, Rheumatoid	Eyre S	CA104
chr6	33285000	33290000	chr6	33310000	33315000	14.8364155	CD4_Naive_1829-RH-1.phs001703v3p1.Homo_Sapiens.H3K27ac.b2	33314225	AnchorB	WDR46	ENSG00000227057	Arthritis, Rheumatoid	Eyre S	CA104
chr6	33285000	33290000	chr6	33310000	33315000	14.8364155	CD4_Naive_1829-RH-1.phs001703v3p1.Homo_Sapiens.H3K27ac.b2	33314225	AnchorB	MIR6873	ENSG00000284517	Arthritis, Rheumatoid	Eyre S	CA104
chr6	33285000	33290000	chr6	33310000	33315000	14.8364155	CD4_Naive_1829-RH-1.phs001703v3p1.Homo_Sapiens.H3K27ac.b2	33314404	AnchorB	PFDN6	ENSG00000204220	Arthritis, Rheumatoid	Eyre S	CA104
chr6	33285000	33290000	chr6	33310000	33315000	14.8364155	CD4_Naive_1829-RH-1.phs001703v3p1.Homo_Sapiens.H3K27ac.b2	33314404	AnchorB	WDR46	ENSG00000227057	Arthritis, Rheumatoid	Eyre S	CA104
chr6	33285000	33290000	chr6	33310000	33315000	14.8364155	CD4_Naive_1829-RH-1.phs001703v3p1.Homo_Sapiens.H3K27ac.b2	33314404	AnchorB	MIR6873	ENSG00000284517	Arthritis, Rheumatoid	Eyre S	CA104
chr6	33285000	33290000	chr6	33415000	33420000	16.02068844	CD4_Naive_1829-RH-1.phs001703v3p1.Homo_Sapiens.H3K27ac.b2	33286888	AnchorA	CUTA	ENSG00000112514	Arthritis, Rheumatoid	Eyre S	CA104
chr6	33285000	33290000	chr6	33415000	33420000	16.02068844	CD4_Naive_1829-RH-1.phs001703v3p1.Homo_Sapiens.H3K27ac.b2	33286888	AnchorA	SYNGAP1	ENSG00000197283	Arthritis, Rheumatoid	Eyre S	CA104
chr6	33285000	33290000	chr6	33415000	33420000	16.02068844	CD4_Naive_1829-RH-1.phs001703v3p1.Homo_Sapiens.H3K27ac.b2	33287592	AnchorA	CUTA	ENSG00000112514	Arthritis, Rheumatoid	Eyre S	CA104
chr6	33285000	33290000	chr6	33415000	33420000	16.02068844	CD4_Naive_1829-RH-1.phs001703v3p1.Homo_Sapiens.H3K27ac.b2	33287592	AnchorA	SYNGAP1	ENSG00000197283	Arthritis, Rheumatoid	Eyre S	CA104
chr6	33290000	33295000	chr6	33310000	33315000	14.48296256	CD4_Naive_1829-RH-1.phs001703v3p1.Homo_Sapiens.H3K27ac.b2	33290666	AnchorA	TAPBP	ENSG00000231925	Arthritis, Rheumatoid	Eyre S	CA104
chr6	33290000	33295000	chr6	33310000	33315000	14.48296256	CD4_Naive_1829-RH-1.phs001703v3p1.Homo_Sapiens.H3K27ac.b2	33312852	AnchorB	MIR6834	ENSG00000284064	Arthritis, Rheumatoid	Eyre S	CA104
chr6	33290000	33295000	chr6	33310000	33315000	14.48296256	CD4_Naive_1829-RH-1.phs001703v3p1.Homo_Sapiens.H3K27ac.b2	33314225	AnchorB	MIR6834	ENSG00000284064	Arthritis, Rheumatoid	Eyre S	CA104
chr6	33290000	33295000	chr6	33310000	33315000	14.48296256	CD4_Naive_1829-RH-1.phs001703v3p1.Homo_Sapiens.H3K27ac.b2	33314404	AnchorB	MIR6834	ENSG00000284064	Arthritis, Rheumatoid	Eyre S	CA104
chr6	33295000	33300000	chr6	33315000	33320000	14.91810005	CD4_Naive_1829-RH-1.phs001703v3p1.Homo_Sapiens.H3K27ac.b2	33315989	AnchorB	RGL2	ENSG00000237441	Arthritis, Rheumatoid	Eyre S	CA104
chr6	33295000	33300000	chr6	33320000	33325000	7.900305715	CD4_Naive_1829-RH-1.phs001703v3p1.Homo_Sapiens.H3K27ac.b2	33322625	AnchorB	RGL2	ENSG00000237441	Arthritis, Rheumatoid	Eyre S	CA104
chr6	33310000	33315000	chr6	33390000	33395000	4.699756403	CD4_Naive_1829-RH-1.phs001703v3p1.Homo_Sapiens.H3K27ac.b2	33312852	AnchorA	KIFC1	ENSG00000237649	Arthritis, Rheumatoid	Eyre S	CA104
chr6	33310000	33315000	chr6	33390000	33395000	4.699756403	CD4_Naive_1829-RH-1.phs001703v3p1.Homo_Sapiens.H3K27ac.b2	33314225	AnchorA	KIFC1	ENSG00000237649	Arthritis, Rheumatoid	Eyre S	CA104
chr6	33310000	33315000	chr6	33390000	33395000	4.699756403	CD4_Naive_1829-RH-1.phs001703v3p1.Homo_Sapiens.H3K27ac.b2	33314404	AnchorA	KIFC1	ENSG00000237649	Arthritis, Rheumatoid	Eyre S	CA104
chr6	33310000	33315000	chr6	33415000	33420000	41.72935009	CD4_Naive_1829-RH-1.phs001703v3p1.Homo_Sapiens.H3K27ac.b2	33312852	AnchorA	CUTA	ENSG00000112514	Arthritis, Rheumatoid	Eyre S	CA104
chr6	33310000	33315000	chr6	33415000	33420000	41.72935009	CD4_Naive_1829-RH-1.phs001703v3p1.Homo_Sapiens.H3K27ac.b2	33312852	AnchorA	SYNGAP1	ENSG00000197283	Arthritis, Rheumatoid	Eyre S	CA104
chr6	33310000	33315000	chr6	33415000	33420000	41.72935009	CD4_Naive_1829-RH-1.phs001703v3p1.Homo_Sapiens.H3K27ac.b2	33314225	AnchorA	CUTA	ENSG00000112514	Arthritis, Rheumatoid	Eyre S	CA104
chr6	33310000	33315000	chr6	33415000	33420000	41.72935009	CD4_Naive_1829-RH-1.phs001703v3p1.Homo_Sapiens.H3K27ac.b2	33314225	AnchorA	SYNGAP1	ENSG00000197283	Arthritis, Rheumatoid	Eyre S	CA104
chr6	33310000	33315000	chr6	33415000	33420000	41.72935009	CD4_Naive_1829-RH-1.phs001703v3p1.Homo_Sapiens.H3K27ac.b2	33314404	AnchorA	CUTA	ENSG00000112514	Arthritis, Rheumatoid	Eyre S	CA104
chr6	33310000	33315000	chr6	33415000	33420000	41.72935009	CD4_Naive_1829-RH-1.phs001703v3p1.Homo_Sapiens.H3K27ac.b2	33314404	AnchorA	SYNGAP1	ENSG00000197283	Arthritis, Rheumatoid	Eyre S	CA104
chr6	33315000	33320000	chr6	33415000	33420000	22.55015354	CD4_Naive_1829-RH-1.phs001703v3p1.Homo_Sapiens.H3K27ac.b2	33315989	AnchorA	CUTA	ENSG00000112514	Arthritis, Rheumatoid	Eyre S	CA104
chr6	33315000	33320000	chr6	33415000	33420000	22.55015354	CD4_Naive_1829-RH-1.phs001703v3p1.Homo_Sapiens.H3K27ac.b2	33315989	AnchorA	SYNGAP1	ENSG00000197283	Arthritis, Rheumatoid	Eyre S	CA104
chr1	113830000	113835000	chr1	113925000	113930000	5.760208702	CD4_Naive_1829-RH-1.phs001703v3p1.Homo_Sapiens.H3K27ac.biorep_merged	113834946	AnchorA	HIPK1	ENSG00000163349	Arthritis, Rheumatoid	Eyre S	CA104
chr1	113830000	113835000	chr1	113925000	113930000	5.760208702	CD4_Naive_1829-RH-1.phs001703v3p1.Homo_Sapiens.H3K27ac.biorep_merged	113834946	AnchorA	HIPK1-AS1	ENSG00000235527	Arthritis, Rheumatoid	Eyre S	CA104
chr2	191035000	191040000	chr2	191150000	191155000	9.219933586	CD4_Naive_1829-RH-1.phs001703v3p1.Homo_Sapiens.H3K27ac.biorep_merged	191035723	AnchorA	STAT4	ENSG00000138378	Arthritis, Rheumatoid	Eyre S	CA104
chr2	191035000	191040000	chr2	191150000	191155000	9.219933586	CD4_Naive_1829-RH-1.phs001703v3p1.Homo_Sapiens.H3K27ac.biorep_merged	191038032	AnchorA	STAT4	ENSG00000138378	Arthritis, Rheumatoid	Eyre S	CA104
chr2	191045000	191050000	chr2	191150000	191155000	16.89833778	CD4_Naive_1829-RH-1.phs001703v3p1.Homo_Sapiens.H3K27ac.biorep_merged	191048916	AnchorA	STAT4	ENSG00000138378	Arthritis, Rheumatoid	Eyre S	CA104
chr2	191055000	191060000	chr2	191150000	191155000	14.19590494	CD4_Naive_1829-RH-1.phs001703v3p1.Homo_Sapiens.H3K27ac.biorep_merged	191057148	AnchorA	STAT4	ENSG00000138378	Arthritis, Rheumatoid	Eyre S	CA104
chr2	191065000	191070000	chr2	191150000	191155000	18.31633413	CD4_Naive_1829-RH-1.phs001703v3p1.Homo_Sapiens.H3K27ac.biorep_merged	191068528	AnchorA	STAT4	ENSG00000138378	Arthritis, Rheumatoid	Eyre S	CA104
chr5	55995000	56000000	chr5	56140000	56145000	4.851491829	CD4_Naive_1829-RH-1.phs001703v3p1.Homo_Sapiens.H3K27ac.biorep_merged	56144903	AnchorB	IL6ST	ENSG00000134352	Arthritis, Rheumatoid	Eyre S	CA104
chr5	55995000	56000000	chr5	56140000	56145000	4.851491829	CD4_Naive_1829-RH-1.phs001703v3p1.Homo_Sapiens.H3K27ac.biorep_merged	56144903	AnchorB	AC016596.1	ENSG00000227908	Arthritis, Rheumatoid	Eyre S	CA104
chr6	29630000	29635000	chr6	30210000	30215000	5.774522162	CD4_Naive_1829-RH-1.phs001703v3p1.Homo_Sapiens.H3K27ac.biorep_merged	30211645	AnchorB	GABBR1	ENSG00000204681	Arthritis, Rheumatoid	Eyre S	CA104
chr6	29720000	29725000	chr6	29750000	29755000	5.520643523	CD4_Naive_1829-RH-1.phs001703v3p1.Homo_Sapiens.H3K27ac.biorep_merged	29753620	AnchorB	HLA-F	ENSG00000204642	Arthritis, Rheumatoid	Eyre S	CA104
chr6	29720000	29725000	chr6	29750000	29755000	5.520643523	CD4_Naive_1829-RH-1.phs001703v3p1.Homo_Sapiens.H3K27ac.biorep_merged	29753620	AnchorB	AL645939.1	ENSG00000225864	Arthritis, Rheumatoid	Eyre S	CA104
chr6	29720000	29725000	chr6	29750000	29755000	5.520643523	CD4_Naive_1829-RH-1.phs001703v3p1.Homo_Sapiens.H3K27ac.biorep_merged	29754738	AnchorB	HLA-F	ENSG00000204642	Arthritis, Rheumatoid	Eyre S	CA104
chr6	29720000	29725000	chr6	29750000	29755000	5.520643523	CD4_Naive_1829-RH-1.phs001703v3p1.Homo_Sapiens.H3K27ac.biorep_merged	29754738	AnchorB	AL645939.1	ENSG00000225864	Arthritis, Rheumatoid	Eyre S	CA104
chr6	29750000	29755000	chr6	30060000	30065000	5.053457319	CD4_Naive_1829-RH-1.phs001703v3p1.Homo_Sapiens.H3K27ac.biorep_merged	29753620	AnchorA	ZNRD1ASP	ENSG00000204623	Arthritis, Rheumatoid	Eyre S	CA104
chr6	29750000	29755000	chr6	30060000	30065000	5.053457319	CD4_Naive_1829-RH-1.phs001703v3p1.Homo_Sapiens.H3K27ac.biorep_merged	29753620	AnchorA	RF02220	ENSG00000278773	Arthritis, Rheumatoid	Eyre S	CA104
chr6	29750000	29755000	chr6	30060000	30065000	5.053457319	CD4_Naive_1829-RH-1.phs001703v3p1.Homo_Sapiens.H3K27ac.biorep_merged	29754738	AnchorA	ZNRD1ASP	ENSG00000204623	Arthritis, Rheumatoid	Eyre S	CA104
chr6	29750000	29755000	chr6	30060000	30065000	5.053457319	CD4_Naive_1829-RH-1.phs001703v3p1.Homo_Sapiens.H3K27ac.biorep_merged	29754738	AnchorA	RF02220	ENSG00000278773	Arthritis, Rheumatoid	Eyre S	CA104
chr6	30060000	30065000	chr6	30210000	30215000	5.069771023	CD4_Naive_1829-RH-1.phs001703v3p1.Homo_Sapiens.H3K27ac.biorep_merged	30211645	AnchorB	ZNRD1ASP	ENSG00000204623	Arthritis, Rheumatoid	Eyre S	CA104
chr6	30060000	30065000	chr6	30210000	30215000	5.069771023	CD4_Naive_1829-RH-1.phs001703v3p1.Homo_Sapiens.H3K27ac.biorep_merged	30211645	AnchorB	RF02220	ENSG00000278773	Arthritis, Rheumatoid	Eyre S	CA104
chr6	30065000	30070000	chr6	30210000	30215000	37.05988447	CD4_Naive_1829-RH-1.phs001703v3p1.Homo_Sapiens.H3K27ac.biorep_merged	30211645	AnchorB	PPP1R11	ENSG00000204619	Arthritis, Rheumatoid	Eyre S	CA104
chr6	30210000	30215000	chr6	30325000	30330000	19.34020806	CD4_Naive_1829-RH-1.phs001703v3p1.Homo_Sapiens.H3K27ac.biorep_merged	30211645	AnchorA	TRIM39	ENSG00000204599	Arthritis, Rheumatoid	Eyre S	CA104
chr6	30210000	30215000	chr6	30325000	30330000	19.34020806	CD4_Naive_1829-RH-1.phs001703v3p1.Homo_Sapiens.H3K27ac.biorep_merged	30211645	AnchorA	HCG18	ENSG00000231074	Arthritis, Rheumatoid	Eyre S	CA104
chr6	30210000	30215000	chr6	30325000	30330000	19.34020806	CD4_Naive_1829-RH-1.phs001703v3p1.Homo_Sapiens.H3K27ac.biorep_merged	30211645	AnchorA	TRIM39-RPP21	ENSG00000248167	Arthritis, Rheumatoid	Eyre S	CA104
chr6	30210000	30215000	chr6	30325000	30330000	19.34020806	CD4_Naive_1829-RH-1.phs001703v3p1.Homo_Sapiens.H3K27ac.biorep_merged	30211645	AnchorA	HCG17	ENSG00000270604	Arthritis, Rheumatoid	Eyre S	CA104
chr6	30210000	30215000	chr6	30345000	30350000	17.02231693	CD4_Naive_1829-RH-1.phs001703v3p1.Homo_Sapiens.H3K27ac.biorep_merged	30211645	AnchorA	RPP21	ENSG00000241370	Arthritis, Rheumatoid	Eyre S	CA104
chr6	30210000	30215000	chr6	30555000	30560000	11.92034581	CD4_Naive_1829-RH-1.phs001703v3p1.Homo_Sapiens.H3K27ac.biorep_merged	30211645	AnchorA	PRR3	ENSG00000204576	Arthritis, Rheumatoid	Eyre S	CA104
chr6	30210000	30215000	chr6	30555000	30560000	11.92034581	CD4_Naive_1829-RH-1.phs001703v3p1.Homo_Sapiens.H3K27ac.biorep_merged	30211645	AnchorA	GNL1	ENSG00000204590	Arthritis, Rheumatoid	Eyre S	CA104
chr6	30210000	30215000	chr6	30570000	30575000	8.702612428	CD4_Naive_1829-RH-1.phs001703v3p1.Homo_Sapiens.H3K27ac.biorep_merged	30211645	AnchorA	ABCF1	ENSG00000204574	Arthritis, Rheumatoid	Eyre S	CA104
chr6	30210000	30215000	chr6	30615000	30620000	13.91670825	CD4_Naive_1829-RH-1.phs001703v3p1.Homo_Sapiens.H3K27ac.biorep_merged	30211645	AnchorA	MRPS18B	ENSG00000204568	Arthritis, Rheumatoid	Eyre S	CA104
chr6	30210000	30215000	chr6	30615000	30620000	13.91670825	CD4_Naive_1829-RH-1.phs001703v3p1.Homo_Sapiens.H3K27ac.biorep_merged	30211645	AnchorA	PPP1R10	ENSG00000204569	Arthritis, Rheumatoid	Eyre S	CA104
chr6	30210000	30215000	chr6	30715000	30720000	6.293491708	CD4_Naive_1829-RH-1.phs001703v3p1.Homo_Sapiens.H3K27ac.biorep_merged	30211645	AnchorA	MDC1	ENSG00000137337	Arthritis, Rheumatoid	Eyre S	CA104
chr6	30210000	30215000	chr6	30740000	30745000	9.893863522	CD4_Naive_1829-RH-1.phs001703v3p1.Homo_Sapiens.H3K27ac.biorep_merged	30211645	AnchorA	FLOT1	ENSG00000137312	Arthritis, Rheumatoid	Eyre S	CA104
chr6	30210000	30215000	chr6	30740000	30745000	9.893863522	CD4_Naive_1829-RH-1.phs001703v3p1.Homo_Sapiens.H3K27ac.biorep_merged	30211645	AnchorA	IER3	ENSG00000137331	Arthritis, Rheumatoid	Eyre S	CA104
chr6	30210000	30215000	chr6	30740000	30745000	9.893863522	CD4_Naive_1829-RH-1.phs001703v3p1.Homo_Sapiens.H3K27ac.biorep_merged	30211645	AnchorA	IER3-AS1	ENSG00000272273	Arthritis, Rheumatoid	Eyre S	CA104
chr6	30210000	30215000	chr6	31460000	31465000	9.422263454	CD4_Naive_1829-RH-1.phs001703v3p1.Homo_Sapiens.H3K27ac.biorep_merged	30211645	AnchorA	AL645933.1	ENSG00000233902	Arthritis, Rheumatoid	Eyre S	CA104
chr6	30210000	30215000	chr6	31970000	31975000	9.690598675	CD4_Naive_1829-RH-1.phs001703v3p1.Homo_Sapiens.H3K27ac.biorep_merged	30211645	AnchorA	STK19	ENSG00000204344	Arthritis, Rheumatoid	Eyre S	CA104
chr6	30210000	30215000	chr6	31970000	31975000	9.690598675	CD4_Naive_1829-RH-1.phs001703v3p1.Homo_Sapiens.H3K27ac.biorep_merged	30211645	AnchorA	DXO	ENSG00000204348	Arthritis, Rheumatoid	Eyre S	CA104
chr6	31195000	31200000	chr6	31530000	31535000	5.183014707	CD4_Naive_1829-RH-1.phs001703v3p1.Homo_Sapiens.H3K27ac.biorep_merged	31530198	AnchorB	HCG27	ENSG00000206344	Arthritis, Rheumatoid	Eyre S	CA104
chr6	31195000	31200000	chr6	31530000	31535000	5.183014707	CD4_Naive_1829-RH-1.phs001703v3p1.Homo_Sapiens.H3K27ac.biorep_merged	31530198	AnchorB	AL662844.4	ENSG00000272501	Arthritis, Rheumatoid	Eyre S	CA104
chr6	31195000	31200000	chr6	31530000	31535000	5.183014707	CD4_Naive_1829-RH-1.phs001703v3p1.Homo_Sapiens.H3K27ac.biorep_merged	31531826	AnchorB	HCG27	ENSG00000206344	Arthritis, Rheumatoid	Eyre S	CA104
chr6	31195000	31200000	chr6	31530000	31535000	5.183014707	CD4_Naive_1829-RH-1.phs001703v3p1.Homo_Sapiens.H3K27ac.biorep_merged	31531826	AnchorB	AL662844.4	ENSG00000272501	Arthritis, Rheumatoid	Eyre S	CA104
chr6	31650000	31655000	chr6	33315000	33320000	4.773243882	CD4_Naive_1829-RH-1.phs001703v3p1.Homo_Sapiens.H3K27ac.biorep_merged	33315989	AnchorB	APOM	ENSG00000204444	Arthritis, Rheumatoid	Eyre S	CA104
chr6	31650000	31655000	chr6	33315000	33320000	4.773243882	CD4_Naive_1829-RH-1.phs001703v3p1.Homo_Sapiens.H3K27ac.biorep_merged	33315989	AnchorB	BAG6	ENSG00000204463	Arthritis, Rheumatoid	Eyre S	CA104
chr6	31970000	31975000	chr6	33310000	33315000	7.238115883	CD4_Naive_1829-RH-1.phs001703v3p1.Homo_Sapiens.H3K27ac.biorep_merged	33312852	AnchorB	STK19	ENSG00000204344	Arthritis, Rheumatoid	Eyre S	CA104
chr6	31970000	31975000	chr6	33310000	33315000	7.238115883	CD4_Naive_1829-RH-1.phs001703v3p1.Homo_Sapiens.H3K27ac.biorep_merged	33312852	AnchorB	DXO	ENSG00000204348	Arthritis, Rheumatoid	Eyre S	CA104
chr6	31970000	31975000	chr6	33310000	33315000	7.238115883	CD4_Naive_1829-RH-1.phs001703v3p1.Homo_Sapiens.H3K27ac.biorep_merged	33314225	AnchorB	STK19	ENSG00000204344	Arthritis, Rheumatoid	Eyre S	CA104
chr6	31970000	31975000	chr6	33310000	33315000	7.238115883	CD4_Naive_1829-RH-1.phs001703v3p1.Homo_Sapiens.H3K27ac.biorep_merged	33314225	AnchorB	DXO	ENSG00000204348	Arthritis, Rheumatoid	Eyre S	CA104
chr6	31970000	31975000	chr6	33310000	33315000	7.238115883	CD4_Naive_1829-RH-1.phs001703v3p1.Homo_Sapiens.H3K27ac.biorep_merged	33314404	AnchorB	STK19	ENSG00000204344	Arthritis, Rheumatoid	Eyre S	CA104
chr6	31970000	31975000	chr6	33310000	33315000	7.238115883	CD4_Naive_1829-RH-1.phs001703v3p1.Homo_Sapiens.H3K27ac.biorep_merged	33314404	AnchorB	DXO	ENSG00000204348	Arthritis, Rheumatoid	Eyre S	CA104
chr6	32840000	32845000	chr6	33310000	33315000	9.111096694	CD4_Naive_1829-RH-1.phs001703v3p1.Homo_Sapiens.H3K27ac.biorep_merged	33312852	AnchorB	PSMB8-AS1	ENSG00000204261	Arthritis, Rheumatoid	Eyre S	CA104
chr6	32840000	32845000	chr6	33310000	33315000	9.111096694	CD4_Naive_1829-RH-1.phs001703v3p1.Homo_Sapiens.H3K27ac.biorep_merged	33312852	AnchorB	PSMB8	ENSG00000204264	Arthritis, Rheumatoid	Eyre S	CA104
chr6	32840000	32845000	chr6	33310000	33315000	9.111096694	CD4_Naive_1829-RH-1.phs001703v3p1.Homo_Sapiens.H3K27ac.biorep_merged	33312852	AnchorB	PSMB9	ENSG00000240065	Arthritis, Rheumatoid	Eyre S	CA104
chr6	32840000	32845000	chr6	33310000	33315000	9.111096694	CD4_Naive_1829-RH-1.phs001703v3p1.Homo_Sapiens.H3K27ac.biorep_merged	33314225	AnchorB	PSMB8-AS1	ENSG00000204261	Arthritis, Rheumatoid	Eyre S	CA104
chr6	32840000	32845000	chr6	33310000	33315000	9.111096694	CD4_Naive_1829-RH-1.phs001703v3p1.Homo_Sapiens.H3K27ac.biorep_merged	33314225	AnchorB	PSMB8	ENSG00000204264	Arthritis, Rheumatoid	Eyre S	CA104
chr6	32840000	32845000	chr6	33310000	33315000	9.111096694	CD4_Naive_1829-RH-1.phs001703v3p1.Homo_Sapiens.H3K27ac.biorep_merged	33314225	AnchorB	PSMB9	ENSG00000240065	Arthritis, Rheumatoid	Eyre S	CA104
chr6	32840000	32845000	chr6	33310000	33315000	9.111096694	CD4_Naive_1829-RH-1.phs001703v3p1.Homo_Sapiens.H3K27ac.biorep_merged	33314404	AnchorB	PSMB8-AS1	ENSG00000204261	Arthritis, Rheumatoid	Eyre S	CA104
chr6	32840000	32845000	chr6	33310000	33315000	9.111096694	CD4_Naive_1829-RH-1.phs001703v3p1.Homo_Sapiens.H3K27ac.biorep_merged	33314404	AnchorB	PSMB8	ENSG00000204264	Arthritis, Rheumatoid	Eyre S	CA104
chr6	32840000	32845000	chr6	33310000	33315000	9.111096694	CD4_Naive_1829-RH-1.phs001703v3p1.Homo_Sapiens.H3K27ac.biorep_merged	33314404	AnchorB	PSMB9	ENSG00000240065	Arthritis, Rheumatoid	Eyre S	CA104
chr6	32850000	32855000	chr6	33310000	33315000	20.9550549	CD4_Naive_1829-RH-1.phs001703v3p1.Homo_Sapiens.H3K27ac.biorep_merged	33312852	AnchorB	TAP1	ENSG00000168394	Arthritis, Rheumatoid	Eyre S	CA104
chr6	32850000	32855000	chr6	33310000	33315000	20.9550549	CD4_Naive_1829-RH-1.phs001703v3p1.Homo_Sapiens.H3K27ac.biorep_merged	33314225	AnchorB	TAP1	ENSG00000168394	Arthritis, Rheumatoid	Eyre S	CA104
chr6	32850000	32855000	chr6	33310000	33315000	20.9550549	CD4_Naive_1829-RH-1.phs001703v3p1.Homo_Sapiens.H3K27ac.biorep_merged	33314404	AnchorB	TAP1	ENSG00000168394	Arthritis, Rheumatoid	Eyre S	CA104
chr6	32970000	32975000	chr6	33310000	33315000	5.34246471	CD4_Naive_1829-RH-1.phs001703v3p1.Homo_Sapiens.H3K27ac.biorep_merged	33312852	AnchorB	AL645941.1	ENSG00000223837	Arthritis, Rheumatoid	Eyre S	CA104
chr6	32970000	32975000	chr6	33310000	33315000	5.34246471	CD4_Naive_1829-RH-1.phs001703v3p1.Homo_Sapiens.H3K27ac.biorep_merged	33312852	AnchorB	AL645941.3	ENSG00000263756	Arthritis, Rheumatoid	Eyre S	CA104
chr6	32970000	32975000	chr6	33310000	33315000	5.34246471	CD4_Naive_1829-RH-1.phs001703v3p1.Homo_Sapiens.H3K27ac.biorep_merged	33314225	AnchorB	AL645941.1	ENSG00000223837	Arthritis, Rheumatoid	Eyre S	CA104
chr6	32970000	32975000	chr6	33310000	33315000	5.34246471	CD4_Naive_1829-RH-1.phs001703v3p1.Homo_Sapiens.H3K27ac.biorep_merged	33314225	AnchorB	AL645941.3	ENSG00000263756	Arthritis, Rheumatoid	Eyre S	CA104
chr6	32970000	32975000	chr6	33310000	33315000	5.34246471	CD4_Naive_1829-RH-1.phs001703v3p1.Homo_Sapiens.H3K27ac.biorep_merged	33314404	AnchorB	AL645941.1	ENSG00000223837	Arthritis, Rheumatoid	Eyre S	CA104
chr6	32970000	32975000	chr6	33310000	33315000	5.34246471	CD4_Naive_1829-RH-1.phs001703v3p1.Homo_Sapiens.H3K27ac.biorep_merged	33314404	AnchorB	AL645941.3	ENSG00000263756	Arthritis, Rheumatoid	Eyre S	CA104
chr6	32970000	32975000	chr6	33315000	33320000	14.53084621	CD4_Naive_1829-RH-1.phs001703v3p1.Homo_Sapiens.H3K27ac.biorep_merged	33315989	AnchorB	AL645941.1	ENSG00000223837	Arthritis, Rheumatoid	Eyre S	CA104
chr6	32970000	32975000	chr6	33315000	33320000	14.53084621	CD4_Naive_1829-RH-1.phs001703v3p1.Homo_Sapiens.H3K27ac.biorep_merged	33315989	AnchorB	AL645941.3	ENSG00000263756	Arthritis, Rheumatoid	Eyre S	CA104
chr6	33195000	33200000	chr6	33310000	33315000	8.904395225	CD4_Naive_1829-RH-1.phs001703v3p1.Homo_Sapiens.H3K27ac.biorep_merged	33312852	AnchorB	RNY4P10	ENSG00000202441	Arthritis, Rheumatoid	Eyre S	CA104
chr6	33195000	33200000	chr6	33310000	33315000	8.904395225	CD4_Naive_1829-RH-1.phs001703v3p1.Homo_Sapiens.H3K27ac.biorep_merged	33314225	AnchorB	RNY4P10	ENSG00000202441	Arthritis, Rheumatoid	Eyre S	CA104
chr6	33195000	33200000	chr6	33310000	33315000	8.904395225	CD4_Naive_1829-RH-1.phs001703v3p1.Homo_Sapiens.H3K27ac.biorep_merged	33314404	AnchorB	RNY4P10	ENSG00000202441	Arthritis, Rheumatoid	Eyre S	CA104
chr6	33200000	33205000	chr6	33290000	33295000	12.79460566	CD4_Naive_1829-RH-1.phs001703v3p1.Homo_Sapiens.H3K27ac.biorep_merged	33290666	AnchorB	SLC39A7	ENSG00000112473	Arthritis, Rheumatoid	Eyre S	CA104
chr6	33200000	33205000	chr6	33290000	33295000	12.79460566	CD4_Naive_1829-RH-1.phs001703v3p1.Homo_Sapiens.H3K27ac.biorep_merged	33290666	AnchorB	HSD17B8	ENSG00000204228	Arthritis, Rheumatoid	Eyre S	CA104
chr6	33200000	33205000	chr6	33290000	33295000	12.79460566	CD4_Naive_1829-RH-1.phs001703v3p1.Homo_Sapiens.H3K27ac.biorep_merged	33290666	AnchorB	RXRB	ENSG00000204231	Arthritis, Rheumatoid	Eyre S	CA104
chr6	33200000	33205000	chr6	33310000	33315000	57.08199118	CD4_Naive_1829-RH-1.phs001703v3p1.Homo_Sapiens.H3K27ac.biorep_merged	33312852	AnchorB	SLC39A7	ENSG00000112473	Arthritis, Rheumatoid	Eyre S	CA104
chr6	33200000	33205000	chr6	33310000	33315000	57.08199118	CD4_Naive_1829-RH-1.phs001703v3p1.Homo_Sapiens.H3K27ac.biorep_merged	33312852	AnchorB	HSD17B8	ENSG00000204228	Arthritis, Rheumatoid	Eyre S	CA104
chr6	33200000	33205000	chr6	33310000	33315000	57.08199118	CD4_Naive_1829-RH-1.phs001703v3p1.Homo_Sapiens.H3K27ac.biorep_merged	33312852	AnchorB	RXRB	ENSG00000204231	Arthritis, Rheumatoid	Eyre S	CA104
chr6	33200000	33205000	chr6	33310000	33315000	57.08199118	CD4_Naive_1829-RH-1.phs001703v3p1.Homo_Sapiens.H3K27ac.biorep_merged	33314225	AnchorB	SLC39A7	ENSG00000112473	Arthritis, Rheumatoid	Eyre S	CA104
chr6	33200000	33205000	chr6	33310000	33315000	57.08199118	CD4_Naive_1829-RH-1.phs001703v3p1.Homo_Sapiens.H3K27ac.biorep_merged	33314225	AnchorB	HSD17B8	ENSG00000204228	Arthritis, Rheumatoid	Eyre S	CA104
chr6	33200000	33205000	chr6	33310000	33315000	57.08199118	CD4_Naive_1829-RH-1.phs001703v3p1.Homo_Sapiens.H3K27ac.biorep_merged	33314225	AnchorB	RXRB	ENSG00000204231	Arthritis, Rheumatoid	Eyre S	CA104
chr6	33200000	33205000	chr6	33310000	33315000	57.08199118	CD4_Naive_1829-RH-1.phs001703v3p1.Homo_Sapiens.H3K27ac.biorep_merged	33314404	AnchorB	SLC39A7	ENSG00000112473	Arthritis, Rheumatoid	Eyre S	CA104
chr6	33200000	33205000	chr6	33310000	33315000	57.08199118	CD4_Naive_1829-RH-1.phs001703v3p1.Homo_Sapiens.H3K27ac.biorep_merged	33314404	AnchorB	HSD17B8	ENSG00000204228	Arthritis, Rheumatoid	Eyre S	CA104
chr6	33200000	33205000	chr6	33310000	33315000	57.08199118	CD4_Naive_1829-RH-1.phs001703v3p1.Homo_Sapiens.H3K27ac.biorep_merged	33314404	AnchorB	RXRB	ENSG00000204231	Arthritis, Rheumatoid	Eyre S	CA104
chr6	33200000	33205000	chr6	33315000	33320000	11.1473421	CD4_Naive_1829-RH-1.phs001703v3p1.Homo_Sapiens.H3K27ac.biorep_merged	33315989	AnchorB	SLC39A7	ENSG00000112473	Arthritis, Rheumatoid	Eyre S	CA104
chr6	33200000	33205000	chr6	33315000	33320000	11.1473421	CD4_Naive_1829-RH-1.phs001703v3p1.Homo_Sapiens.H3K27ac.biorep_merged	33315989	AnchorB	HSD17B8	ENSG00000204228	Arthritis, Rheumatoid	Eyre S	CA104
chr6	33200000	33205000	chr6	33315000	33320000	11.1473421	CD4_Naive_1829-RH-1.phs001703v3p1.Homo_Sapiens.H3K27ac.biorep_merged	33315989	AnchorB	RXRB	ENSG00000204231	Arthritis, Rheumatoid	Eyre S	CA104
chr6	33200000	33205000	chr6	33320000	33325000	10.22000664	CD4_Naive_1829-RH-1.phs001703v3p1.Homo_Sapiens.H3K27ac.biorep_merged	33322625	AnchorB	SLC39A7	ENSG00000112473	Arthritis, Rheumatoid	Eyre S	CA104
chr6	33200000	33205000	chr6	33320000	33325000	10.22000664	CD4_Naive_1829-RH-1.phs001703v3p1.Homo_Sapiens.H3K27ac.biorep_merged	33322625	AnchorB	HSD17B8	ENSG00000204228	Arthritis, Rheumatoid	Eyre S	CA104
chr6	33200000	33205000	chr6	33320000	33325000	10.22000664	CD4_Naive_1829-RH-1.phs001703v3p1.Homo_Sapiens.H3K27ac.biorep_merged	33322625	AnchorB	RXRB	ENSG00000204231	Arthritis, Rheumatoid	Eyre S	CA104
chr6	33205000	33210000	chr6	33310000	33315000	25.60006104	CD4_Naive_1829-RH-1.phs001703v3p1.Homo_Sapiens.H3K27ac.biorep_merged	33312852	AnchorB	MIR219A1	ENSG00000199036	Arthritis, Rheumatoid	Eyre S	CA104
chr6	33205000	33210000	chr6	33310000	33315000	25.60006104	CD4_Naive_1829-RH-1.phs001703v3p1.Homo_Sapiens.H3K27ac.biorep_merged	33312852	AnchorB	RING1	ENSG00000204227	Arthritis, Rheumatoid	Eyre S	CA104
chr6	33205000	33210000	chr6	33310000	33315000	25.60006104	CD4_Naive_1829-RH-1.phs001703v3p1.Homo_Sapiens.H3K27ac.biorep_merged	33314225	AnchorB	MIR219A1	ENSG00000199036	Arthritis, Rheumatoid	Eyre S	CA104
chr6	33205000	33210000	chr6	33310000	33315000	25.60006104	CD4_Naive_1829-RH-1.phs001703v3p1.Homo_Sapiens.H3K27ac.biorep_merged	33314225	AnchorB	RING1	ENSG00000204227	Arthritis, Rheumatoid	Eyre S	CA104
chr6	33205000	33210000	chr6	33310000	33315000	25.60006104	CD4_Naive_1829-RH-1.phs001703v3p1.Homo_Sapiens.H3K27ac.biorep_merged	33314404	AnchorB	MIR219A1	ENSG00000199036	Arthritis, Rheumatoid	Eyre S	CA104
chr6	33205000	33210000	chr6	33310000	33315000	25.60006104	CD4_Naive_1829-RH-1.phs001703v3p1.Homo_Sapiens.H3K27ac.biorep_merged	33314404	AnchorB	RING1	ENSG00000204227	Arthritis, Rheumatoid	Eyre S	CA104
chr6	33205000	33210000	chr6	33315000	33320000	5.642119784	CD4_Naive_1829-RH-1.phs001703v3p1.Homo_Sapiens.H3K27ac.biorep_merged	33315989	AnchorB	MIR219A1	ENSG00000199036	Arthritis, Rheumatoid	Eyre S	CA104
chr6	33205000	33210000	chr6	33315000	33320000	5.642119784	CD4_Naive_1829-RH-1.phs001703v3p1.Homo_Sapiens.H3K27ac.biorep_merged	33315989	AnchorB	RING1	ENSG00000204227	Arthritis, Rheumatoid	Eyre S	CA104
chr6	33245000	33250000	chr6	33310000	33315000	15.21929347	CD4_Naive_1829-RH-1.phs001703v3p1.Homo_Sapiens.H3K27ac.biorep_merged	33312852	AnchorB	HCG25	ENSG00000232940	Arthritis, Rheumatoid	Eyre S	CA104
chr6	33245000	33250000	chr6	33310000	33315000	15.21929347	CD4_Naive_1829-RH-1.phs001703v3p1.Homo_Sapiens.H3K27ac.biorep_merged	33312852	AnchorB	AL645940.1	ENSG00000272217	Arthritis, Rheumatoid	Eyre S	CA104
chr6	33245000	33250000	chr6	33310000	33315000	15.21929347	CD4_Naive_1829-RH-1.phs001703v3p1.Homo_Sapiens.H3K27ac.biorep_merged	33314225	AnchorB	HCG25	ENSG00000232940	Arthritis, Rheumatoid	Eyre S	CA104
chr6	33245000	33250000	chr6	33310000	33315000	15.21929347	CD4_Naive_1829-RH-1.phs001703v3p1.Homo_Sapiens.H3K27ac.biorep_merged	33314225	AnchorB	AL645940.1	ENSG00000272217	Arthritis, Rheumatoid	Eyre S	CA104
chr6	33245000	33250000	chr6	33310000	33315000	15.21929347	CD4_Naive_1829-RH-1.phs001703v3p1.Homo_Sapiens.H3K27ac.biorep_merged	33314404	AnchorB	HCG25	ENSG00000232940	Arthritis, Rheumatoid	Eyre S	CA104
chr6	33245000	33250000	chr6	33310000	33315000	15.21929347	CD4_Naive_1829-RH-1.phs001703v3p1.Homo_Sapiens.H3K27ac.biorep_merged	33314404	AnchorB	AL645940.1	ENSG00000272217	Arthritis, Rheumatoid	Eyre S	CA104
chr6	33270000	33275000	chr6	33290000	33295000	6.021174478	CD4_Naive_1829-RH-1.phs001703v3p1.Homo_Sapiens.H3K27ac.biorep_merged	33290666	AnchorB	VPS52	ENSG00000223501	Arthritis, Rheumatoid	Eyre S	CA104
chr6	33270000	33275000	chr6	33290000	33295000	6.021174478	CD4_Naive_1829-RH-1.phs001703v3p1.Homo_Sapiens.H3K27ac.biorep_merged	33290666	AnchorB	RPS18	ENSG00000231500	Arthritis, Rheumatoid	Eyre S	CA104
chr6	33270000	33275000	chr6	33310000	33315000	34.12683198	CD4_Naive_1829-RH-1.phs001703v3p1.Homo_Sapiens.H3K27ac.biorep_merged	33312852	AnchorB	VPS52	ENSG00000223501	Arthritis, Rheumatoid	Eyre S	CA104
chr6	33270000	33275000	chr6	33310000	33315000	34.12683198	CD4_Naive_1829-RH-1.phs001703v3p1.Homo_Sapiens.H3K27ac.biorep_merged	33312852	AnchorB	RPS18	ENSG00000231500	Arthritis, Rheumatoid	Eyre S	CA104
chr6	33270000	33275000	chr6	33310000	33315000	34.12683198	CD4_Naive_1829-RH-1.phs001703v3p1.Homo_Sapiens.H3K27ac.biorep_merged	33314225	AnchorB	VPS52	ENSG00000223501	Arthritis, Rheumatoid	Eyre S	CA104
chr6	33270000	33275000	chr6	33310000	33315000	34.12683198	CD4_Naive_1829-RH-1.phs001703v3p1.Homo_Sapiens.H3K27ac.biorep_merged	33314225	AnchorB	RPS18	ENSG00000231500	Arthritis, Rheumatoid	Eyre S	CA104
chr6	33270000	33275000	chr6	33310000	33315000	34.12683198	CD4_Naive_1829-RH-1.phs001703v3p1.Homo_Sapiens.H3K27ac.biorep_merged	33314404	AnchorB	VPS52	ENSG00000223501	Arthritis, Rheumatoid	Eyre S	CA104
chr6	33270000	33275000	chr6	33310000	33315000	34.12683198	CD4_Naive_1829-RH-1.phs001703v3p1.Homo_Sapiens.H3K27ac.biorep_merged	33314404	AnchorB	RPS18	ENSG00000231500	Arthritis, Rheumatoid	Eyre S	CA104
chr6	33270000	33275000	chr6	33315000	33320000	13.81718905	CD4_Naive_1829-RH-1.phs001703v3p1.Homo_Sapiens.H3K27ac.biorep_merged	33315989	AnchorB	VPS52	ENSG00000223501	Arthritis, Rheumatoid	Eyre S	CA104
chr6	33270000	33275000	chr6	33315000	33320000	13.81718905	CD4_Naive_1829-RH-1.phs001703v3p1.Homo_Sapiens.H3K27ac.biorep_merged	33315989	AnchorB	RPS18	ENSG00000231500	Arthritis, Rheumatoid	Eyre S	CA104
chr6	33270000	33275000	chr6	33320000	33325000	11.7305988	CD4_Naive_1829-RH-1.phs001703v3p1.Homo_Sapiens.H3K27ac.biorep_merged	33322625	AnchorB	VPS52	ENSG00000223501	Arthritis, Rheumatoid	Eyre S	CA104
chr6	33270000	33275000	chr6	33320000	33325000	11.7305988	CD4_Naive_1829-RH-1.phs001703v3p1.Homo_Sapiens.H3K27ac.biorep_merged	33322625	AnchorB	RPS18	ENSG00000231500	Arthritis, Rheumatoid	Eyre S	CA104
chr6	33275000	33280000	chr6	33310000	33315000	18.27623018	CD4_Naive_1829-RH-1.phs001703v3p1.Homo_Sapiens.H3K27ac.biorep_merged	33312852	AnchorB	B3GALT4	ENSG00000235863	Arthritis, Rheumatoid	Eyre S	CA104
chr6	33275000	33280000	chr6	33310000	33315000	18.27623018	CD4_Naive_1829-RH-1.phs001703v3p1.Homo_Sapiens.H3K27ac.biorep_merged	33314225	AnchorB	B3GALT4	ENSG00000235863	Arthritis, Rheumatoid	Eyre S	CA104
chr6	33275000	33280000	chr6	33310000	33315000	18.27623018	CD4_Naive_1829-RH-1.phs001703v3p1.Homo_Sapiens.H3K27ac.biorep_merged	33314404	AnchorB	B3GALT4	ENSG00000235863	Arthritis, Rheumatoid	Eyre S	CA104
chr6	33285000	33290000	chr6	33310000	33315000	17.21748432	CD4_Naive_1829-RH-1.phs001703v3p1.Homo_Sapiens.H3K27ac.biorep_merged	33286888	AnchorA	TAPBP	ENSG00000231925	Arthritis, Rheumatoid	Eyre S	CA104
chr6	33285000	33290000	chr6	33310000	33315000	17.21748432	CD4_Naive_1829-RH-1.phs001703v3p1.Homo_Sapiens.H3K27ac.biorep_merged	33287592	AnchorA	TAPBP	ENSG00000231925	Arthritis, Rheumatoid	Eyre S	CA104
chr6	33285000	33290000	chr6	33310000	33315000	17.21748432	CD4_Naive_1829-RH-1.phs001703v3p1.Homo_Sapiens.H3K27ac.biorep_merged	33312852	AnchorB	PFDN6	ENSG00000204220	Arthritis, Rheumatoid	Eyre S	CA104
chr6	33285000	33290000	chr6	33310000	33315000	17.21748432	CD4_Naive_1829-RH-1.phs001703v3p1.Homo_Sapiens.H3K27ac.biorep_merged	33312852	AnchorB	WDR46	ENSG00000227057	Arthritis, Rheumatoid	Eyre S	CA104
chr6	33285000	33290000	chr6	33310000	33315000	17.21748432	CD4_Naive_1829-RH-1.phs001703v3p1.Homo_Sapiens.H3K27ac.biorep_merged	33312852	AnchorB	MIR6873	ENSG00000284517	Arthritis, Rheumatoid	Eyre S	CA104
chr6	33285000	33290000	chr6	33310000	33315000	17.21748432	CD4_Naive_1829-RH-1.phs001703v3p1.Homo_Sapiens.H3K27ac.biorep_merged	33314225	AnchorB	PFDN6	ENSG00000204220	Arthritis, Rheumatoid	Eyre S	CA104
chr6	33285000	33290000	chr6	33310000	33315000	17.21748432	CD4_Naive_1829-RH-1.phs001703v3p1.Homo_Sapiens.H3K27ac.biorep_merged	33314225	AnchorB	WDR46	ENSG00000227057	Arthritis, Rheumatoid	Eyre S	CA104
chr6	33285000	33290000	chr6	33310000	33315000	17.21748432	CD4_Naive_1829-RH-1.phs001703v3p1.Homo_Sapiens.H3K27ac.biorep_merged	33314225	AnchorB	MIR6873	ENSG00000284517	Arthritis, Rheumatoid	Eyre S	CA104
chr6	33285000	33290000	chr6	33310000	33315000	17.21748432	CD4_Naive_1829-RH-1.phs001703v3p1.Homo_Sapiens.H3K27ac.biorep_merged	33314404	AnchorB	PFDN6	ENSG00000204220	Arthritis, Rheumatoid	Eyre S	CA104
chr6	33285000	33290000	chr6	33310000	33315000	17.21748432	CD4_Naive_1829-RH-1.phs001703v3p1.Homo_Sapiens.H3K27ac.biorep_merged	33314404	AnchorB	WDR46	ENSG00000227057	Arthritis, Rheumatoid	Eyre S	CA104
chr6	33285000	33290000	chr6	33310000	33315000	17.21748432	CD4_Naive_1829-RH-1.phs001703v3p1.Homo_Sapiens.H3K27ac.biorep_merged	33314404	AnchorB	MIR6873	ENSG00000284517	Arthritis, Rheumatoid	Eyre S	CA104
chr6	33285000	33290000	chr6	33315000	33320000	4.608389387	CD4_Naive_1829-RH-1.phs001703v3p1.Homo_Sapiens.H3K27ac.biorep_merged	33286888	AnchorA	ZBTB22	ENSG00000236104	Arthritis, Rheumatoid	Eyre S	CA104
chr6	33285000	33290000	chr6	33315000	33320000	4.608389387	CD4_Naive_1829-RH-1.phs001703v3p1.Homo_Sapiens.H3K27ac.biorep_merged	33287592	AnchorA	ZBTB22	ENSG00000236104	Arthritis, Rheumatoid	Eyre S	CA104
chr6	33285000	33290000	chr6	33315000	33320000	4.608389387	CD4_Naive_1829-RH-1.phs001703v3p1.Homo_Sapiens.H3K27ac.biorep_merged	33315989	AnchorB	PFDN6	ENSG00000204220	Arthritis, Rheumatoid	Eyre S	CA104
chr6	33285000	33290000	chr6	33315000	33320000	4.608389387	CD4_Naive_1829-RH-1.phs001703v3p1.Homo_Sapiens.H3K27ac.biorep_merged	33315989	AnchorB	WDR46	ENSG00000227057	Arthritis, Rheumatoid	Eyre S	CA104
chr6	33285000	33290000	chr6	33315000	33320000	4.608389387	CD4_Naive_1829-RH-1.phs001703v3p1.Homo_Sapiens.H3K27ac.biorep_merged	33315989	AnchorB	MIR6873	ENSG00000284517	Arthritis, Rheumatoid	Eyre S	CA104
chr6	33285000	33290000	chr6	33415000	33420000	13.51575289	CD4_Naive_1829-RH-1.phs001703v3p1.Homo_Sapiens.H3K27ac.biorep_merged	33286888	AnchorA	CUTA	ENSG00000112514	Arthritis, Rheumatoid	Eyre S	CA104
chr6	33285000	33290000	chr6	33415000	33420000	13.51575289	CD4_Naive_1829-RH-1.phs001703v3p1.Homo_Sapiens.H3K27ac.biorep_merged	33286888	AnchorA	SYNGAP1	ENSG00000197283	Arthritis, Rheumatoid	Eyre S	CA104
chr6	33285000	33290000	chr6	33415000	33420000	13.51575289	CD4_Naive_1829-RH-1.phs001703v3p1.Homo_Sapiens.H3K27ac.biorep_merged	33287592	AnchorA	CUTA	ENSG00000112514	Arthritis, Rheumatoid	Eyre S	CA104
chr6	33285000	33290000	chr6	33415000	33420000	13.51575289	CD4_Naive_1829-RH-1.phs001703v3p1.Homo_Sapiens.H3K27ac.biorep_merged	33287592	AnchorA	SYNGAP1	ENSG00000197283	Arthritis, Rheumatoid	Eyre S	CA104
chr6	33290000	33295000	chr6	33310000	33315000	14.58881948	CD4_Naive_1829-RH-1.phs001703v3p1.Homo_Sapiens.H3K27ac.biorep_merged	33290666	AnchorA	TAPBP	ENSG00000231925	Arthritis, Rheumatoid	Eyre S	CA104
chr6	33290000	33295000	chr6	33310000	33315000	14.58881948	CD4_Naive_1829-RH-1.phs001703v3p1.Homo_Sapiens.H3K27ac.biorep_merged	33312852	AnchorB	MIR6834	ENSG00000284064	Arthritis, Rheumatoid	Eyre S	CA104
chr6	33290000	33295000	chr6	33310000	33315000	14.58881948	CD4_Naive_1829-RH-1.phs001703v3p1.Homo_Sapiens.H3K27ac.biorep_merged	33314225	AnchorB	MIR6834	ENSG00000284064	Arthritis, Rheumatoid	Eyre S	CA104
chr6	33290000	33295000	chr6	33310000	33315000	14.58881948	CD4_Naive_1829-RH-1.phs001703v3p1.Homo_Sapiens.H3K27ac.biorep_merged	33314404	AnchorB	MIR6834	ENSG00000284064	Arthritis, Rheumatoid	Eyre S	CA104
chr6	33295000	33300000	chr6	33315000	33320000	14.48362162	CD4_Naive_1829-RH-1.phs001703v3p1.Homo_Sapiens.H3K27ac.biorep_merged	33315989	AnchorB	RGL2	ENSG00000237441	Arthritis, Rheumatoid	Eyre S	CA104
chr6	33295000	33300000	chr6	33320000	33325000	5.10797975	CD4_Naive_1829-RH-1.phs001703v3p1.Homo_Sapiens.H3K27ac.biorep_merged	33322625	AnchorB	RGL2	ENSG00000237441	Arthritis, Rheumatoid	Eyre S	CA104
chr6	33310000	33315000	chr6	33390000	33395000	6.538477806	CD4_Naive_1829-RH-1.phs001703v3p1.Homo_Sapiens.H3K27ac.biorep_merged	33312852	AnchorA	KIFC1	ENSG00000237649	Arthritis, Rheumatoid	Eyre S	CA104
chr6	33310000	33315000	chr6	33390000	33395000	6.538477806	CD4_Naive_1829-RH-1.phs001703v3p1.Homo_Sapiens.H3K27ac.biorep_merged	33314225	AnchorA	KIFC1	ENSG00000237649	Arthritis, Rheumatoid	Eyre S	CA104
chr6	33310000	33315000	chr6	33390000	33395000	6.538477806	CD4_Naive_1829-RH-1.phs001703v3p1.Homo_Sapiens.H3K27ac.biorep_merged	33314404	AnchorA	KIFC1	ENSG00000237649	Arthritis, Rheumatoid	Eyre S	CA104
chr6	33310000	33315000	chr6	33415000	33420000	50.87257828	CD4_Naive_1829-RH-1.phs001703v3p1.Homo_Sapiens.H3K27ac.biorep_merged	33312852	AnchorA	CUTA	ENSG00000112514	Arthritis, Rheumatoid	Eyre S	CA104
chr6	33310000	33315000	chr6	33415000	33420000	50.87257828	CD4_Naive_1829-RH-1.phs001703v3p1.Homo_Sapiens.H3K27ac.biorep_merged	33312852	AnchorA	SYNGAP1	ENSG00000197283	Arthritis, Rheumatoid	Eyre S	CA104
chr6	33310000	33315000	chr6	33415000	33420000	50.87257828	CD4_Naive_1829-RH-1.phs001703v3p1.Homo_Sapiens.H3K27ac.biorep_merged	33314225	AnchorA	CUTA	ENSG00000112514	Arthritis, Rheumatoid	Eyre S	CA104
chr6	33310000	33315000	chr6	33415000	33420000	50.87257828	CD4_Naive_1829-RH-1.phs001703v3p1.Homo_Sapiens.H3K27ac.biorep_merged	33314225	AnchorA	SYNGAP1	ENSG00000197283	Arthritis, Rheumatoid	Eyre S	CA104
chr6	33310000	33315000	chr6	33415000	33420000	50.87257828	CD4_Naive_1829-RH-1.phs001703v3p1.Homo_Sapiens.H3K27ac.biorep_merged	33314404	AnchorA	CUTA	ENSG00000112514	Arthritis, Rheumatoid	Eyre S	CA104
chr6	33310000	33315000	chr6	33415000	33420000	50.87257828	CD4_Naive_1829-RH-1.phs001703v3p1.Homo_Sapiens.H3K27ac.biorep_merged	33314404	AnchorA	SYNGAP1	ENSG00000197283	Arthritis, Rheumatoid	Eyre S	CA104
chr6	33315000	33320000	chr6	33415000	33420000	26.39584038	CD4_Naive_1829-RH-1.phs001703v3p1.Homo_Sapiens.H3K27ac.biorep_merged	33315989	AnchorA	CUTA	ENSG00000112514	Arthritis, Rheumatoid	Eyre S	CA104
chr6	33315000	33320000	chr6	33415000	33420000	26.39584038	CD4_Naive_1829-RH-1.phs001703v3p1.Homo_Sapiens.H3K27ac.biorep_merged	33315989	AnchorA	SYNGAP1	ENSG00000197283	Arthritis, Rheumatoid	Eyre S	CA104
chr6	33320000	33325000	chr6	33415000	33420000	7.274060953	CD4_Naive_1829-RH-1.phs001703v3p1.Homo_Sapiens.H3K27ac.biorep_merged	33322625	AnchorA	CUTA	ENSG00000112514	Arthritis, Rheumatoid	Eyre S	CA104
chr6	33320000	33325000	chr6	33415000	33420000	7.274060953	CD4_Naive_1829-RH-1.phs001703v3p1.Homo_Sapiens.H3K27ac.biorep_merged	33322625	AnchorA	SYNGAP1	ENSG00000197283	Arthritis, Rheumatoid	Eyre S	CA104
chr6	137685000	137690000	chr6	137865000	137870000	4.744995997	CD4_Naive_1829-RH-1.phs001703v3p1.Homo_Sapiens.H3K27ac.biorep_merged	137685367	AnchorA	TNFAIP3	ENSG00000118503	Arthritis, Rheumatoid	Eyre S	CA104
chr6	137685000	137690000	chr6	137865000	137870000	4.744995997	CD4_Naive_1829-RH-1.phs001703v3p1.Homo_Sapiens.H3K27ac.biorep_merged	137685367	AnchorA	AL357060.1	ENSG00000237499	Arthritis, Rheumatoid	Eyre S	CA104
chr1	113830000	113835000	chr1	113925000	113930000	4.663677778	CD4_Naive_1831-RH-1.phs001703v3p1.Homo_Sapiens.H3K27ac.b1	113834946	AnchorA	HIPK1	ENSG00000163349	Arthritis, Rheumatoid	Eyre S	CA104
chr1	113830000	113835000	chr1	113925000	113930000	4.663677778	CD4_Naive_1831-RH-1.phs001703v3p1.Homo_Sapiens.H3K27ac.b1	113834946	AnchorA	HIPK1-AS1	ENSG00000235527	Arthritis, Rheumatoid	Eyre S	CA104
chr2	191035000	191040000	chr2	191150000	191155000	6.63364188	CD4_Naive_1831-RH-1.phs001703v3p1.Homo_Sapiens.H3K27ac.b1	191035723	AnchorA	STAT4	ENSG00000138378	Arthritis, Rheumatoid	Eyre S	CA104
chr2	191035000	191040000	chr2	191150000	191155000	6.63364188	CD4_Naive_1831-RH-1.phs001703v3p1.Homo_Sapiens.H3K27ac.b1	191038032	AnchorA	STAT4	ENSG00000138378	Arthritis, Rheumatoid	Eyre S	CA104
chr2	191065000	191070000	chr2	191150000	191155000	11.56969191	CD4_Naive_1831-RH-1.phs001703v3p1.Homo_Sapiens.H3K27ac.b1	191068528	AnchorA	STAT4	ENSG00000138378	Arthritis, Rheumatoid	Eyre S	CA104
chr6	30210000	30215000	chr6	30325000	30330000	5.225694301	CD4_Naive_1831-RH-1.phs001703v3p1.Homo_Sapiens.H3K27ac.b1	30211645	AnchorA	TRIM39	ENSG00000204599	Arthritis, Rheumatoid	Eyre S	CA104
chr6	30210000	30215000	chr6	30325000	30330000	5.225694301	CD4_Naive_1831-RH-1.phs001703v3p1.Homo_Sapiens.H3K27ac.b1	30211645	AnchorA	HCG18	ENSG00000231074	Arthritis, Rheumatoid	Eyre S	CA104
chr6	30210000	30215000	chr6	30325000	30330000	5.225694301	CD4_Naive_1831-RH-1.phs001703v3p1.Homo_Sapiens.H3K27ac.b1	30211645	AnchorA	TRIM39-RPP21	ENSG00000248167	Arthritis, Rheumatoid	Eyre S	CA104
chr6	30210000	30215000	chr6	30325000	30330000	5.225694301	CD4_Naive_1831-RH-1.phs001703v3p1.Homo_Sapiens.H3K27ac.b1	30211645	AnchorA	HCG17	ENSG00000270604	Arthritis, Rheumatoid	Eyre S	CA104
chr6	32850000	32855000	chr6	33310000	33315000	10.27330897	CD4_Naive_1831-RH-1.phs001703v3p1.Homo_Sapiens.H3K27ac.b1	33312852	AnchorB	TAP1	ENSG00000168394	Arthritis, Rheumatoid	Eyre S	CA104
chr6	32850000	32855000	chr6	33310000	33315000	10.27330897	CD4_Naive_1831-RH-1.phs001703v3p1.Homo_Sapiens.H3K27ac.b1	33314225	AnchorB	TAP1	ENSG00000168394	Arthritis, Rheumatoid	Eyre S	CA104
chr6	32850000	32855000	chr6	33310000	33315000	10.27330897	CD4_Naive_1831-RH-1.phs001703v3p1.Homo_Sapiens.H3K27ac.b1	33314404	AnchorB	TAP1	ENSG00000168394	Arthritis, Rheumatoid	Eyre S	CA104
chr6	32970000	32975000	chr6	33315000	33320000	5.090173866	CD4_Naive_1831-RH-1.phs001703v3p1.Homo_Sapiens.H3K27ac.b1	33315989	AnchorB	AL645941.1	ENSG00000223837	Arthritis, Rheumatoid	Eyre S	CA104
chr6	32970000	32975000	chr6	33315000	33320000	5.090173866	CD4_Naive_1831-RH-1.phs001703v3p1.Homo_Sapiens.H3K27ac.b1	33315989	AnchorB	AL645941.3	ENSG00000263756	Arthritis, Rheumatoid	Eyre S	CA104
chr6	33195000	33200000	chr6	33310000	33315000	5.443067322	CD4_Naive_1831-RH-1.phs001703v3p1.Homo_Sapiens.H3K27ac.b1	33312852	AnchorB	RNY4P10	ENSG00000202441	Arthritis, Rheumatoid	Eyre S	CA104
chr6	33195000	33200000	chr6	33310000	33315000	5.443067322	CD4_Naive_1831-RH-1.phs001703v3p1.Homo_Sapiens.H3K27ac.b1	33314225	AnchorB	RNY4P10	ENSG00000202441	Arthritis, Rheumatoid	Eyre S	CA104
chr6	33195000	33200000	chr6	33310000	33315000	5.443067322	CD4_Naive_1831-RH-1.phs001703v3p1.Homo_Sapiens.H3K27ac.b1	33314404	AnchorB	RNY4P10	ENSG00000202441	Arthritis, Rheumatoid	Eyre S	CA104
chr6	33200000	33205000	chr6	33310000	33315000	22.05569948	CD4_Naive_1831-RH-1.phs001703v3p1.Homo_Sapiens.H3K27ac.b1	33312852	AnchorB	SLC39A7	ENSG00000112473	Arthritis, Rheumatoid	Eyre S	CA104
chr6	33200000	33205000	chr6	33310000	33315000	22.05569948	CD4_Naive_1831-RH-1.phs001703v3p1.Homo_Sapiens.H3K27ac.b1	33312852	AnchorB	HSD17B8	ENSG00000204228	Arthritis, Rheumatoid	Eyre S	CA104
chr6	33200000	33205000	chr6	33310000	33315000	22.05569948	CD4_Naive_1831-RH-1.phs001703v3p1.Homo_Sapiens.H3K27ac.b1	33312852	AnchorB	RXRB	ENSG00000204231	Arthritis, Rheumatoid	Eyre S	CA104
chr6	33200000	33205000	chr6	33310000	33315000	22.05569948	CD4_Naive_1831-RH-1.phs001703v3p1.Homo_Sapiens.H3K27ac.b1	33314225	AnchorB	SLC39A7	ENSG00000112473	Arthritis, Rheumatoid	Eyre S	CA104
chr6	33200000	33205000	chr6	33310000	33315000	22.05569948	CD4_Naive_1831-RH-1.phs001703v3p1.Homo_Sapiens.H3K27ac.b1	33314225	AnchorB	HSD17B8	ENSG00000204228	Arthritis, Rheumatoid	Eyre S	CA104
chr6	33200000	33205000	chr6	33310000	33315000	22.05569948	CD4_Naive_1831-RH-1.phs001703v3p1.Homo_Sapiens.H3K27ac.b1	33314225	AnchorB	RXRB	ENSG00000204231	Arthritis, Rheumatoid	Eyre S	CA104
chr6	33200000	33205000	chr6	33310000	33315000	22.05569948	CD4_Naive_1831-RH-1.phs001703v3p1.Homo_Sapiens.H3K27ac.b1	33314404	AnchorB	SLC39A7	ENSG00000112473	Arthritis, Rheumatoid	Eyre S	CA104
chr6	33200000	33205000	chr6	33310000	33315000	22.05569948	CD4_Naive_1831-RH-1.phs001703v3p1.Homo_Sapiens.H3K27ac.b1	33314404	AnchorB	HSD17B8	ENSG00000204228	Arthritis, Rheumatoid	Eyre S	CA104
chr6	33200000	33205000	chr6	33310000	33315000	22.05569948	CD4_Naive_1831-RH-1.phs001703v3p1.Homo_Sapiens.H3K27ac.b1	33314404	AnchorB	RXRB	ENSG00000204231	Arthritis, Rheumatoid	Eyre S	CA104
chr6	33200000	33205000	chr6	33320000	33325000	9.377669626	CD4_Naive_1831-RH-1.phs001703v3p1.Homo_Sapiens.H3K27ac.b1	33322625	AnchorB	SLC39A7	ENSG00000112473	Arthritis, Rheumatoid	Eyre S	CA104
chr6	33200000	33205000	chr6	33320000	33325000	9.377669626	CD4_Naive_1831-RH-1.phs001703v3p1.Homo_Sapiens.H3K27ac.b1	33322625	AnchorB	HSD17B8	ENSG00000204228	Arthritis, Rheumatoid	Eyre S	CA104
chr6	33200000	33205000	chr6	33320000	33325000	9.377669626	CD4_Naive_1831-RH-1.phs001703v3p1.Homo_Sapiens.H3K27ac.b1	33322625	AnchorB	RXRB	ENSG00000204231	Arthritis, Rheumatoid	Eyre S	CA104
chr6	33205000	33210000	chr6	33310000	33315000	7.560152471	CD4_Naive_1831-RH-1.phs001703v3p1.Homo_Sapiens.H3K27ac.b1	33312852	AnchorB	MIR219A1	ENSG00000199036	Arthritis, Rheumatoid	Eyre S	CA104
chr6	33205000	33210000	chr6	33310000	33315000	7.560152471	CD4_Naive_1831-RH-1.phs001703v3p1.Homo_Sapiens.H3K27ac.b1	33312852	AnchorB	RING1	ENSG00000204227	Arthritis, Rheumatoid	Eyre S	CA104
chr6	33205000	33210000	chr6	33310000	33315000	7.560152471	CD4_Naive_1831-RH-1.phs001703v3p1.Homo_Sapiens.H3K27ac.b1	33314225	AnchorB	MIR219A1	ENSG00000199036	Arthritis, Rheumatoid	Eyre S	CA104
chr6	33205000	33210000	chr6	33310000	33315000	7.560152471	CD4_Naive_1831-RH-1.phs001703v3p1.Homo_Sapiens.H3K27ac.b1	33314225	AnchorB	RING1	ENSG00000204227	Arthritis, Rheumatoid	Eyre S	CA104
chr6	33205000	33210000	chr6	33310000	33315000	7.560152471	CD4_Naive_1831-RH-1.phs001703v3p1.Homo_Sapiens.H3K27ac.b1	33314404	AnchorB	MIR219A1	ENSG00000199036	Arthritis, Rheumatoid	Eyre S	CA104
chr6	33205000	33210000	chr6	33310000	33315000	7.560152471	CD4_Naive_1831-RH-1.phs001703v3p1.Homo_Sapiens.H3K27ac.b1	33314404	AnchorB	RING1	ENSG00000204227	Arthritis, Rheumatoid	Eyre S	CA104
chr6	33245000	33250000	chr6	33310000	33315000	8.670543167	CD4_Naive_1831-RH-1.phs001703v3p1.Homo_Sapiens.H3K27ac.b1	33312852	AnchorB	HCG25	ENSG00000232940	Arthritis, Rheumatoid	Eyre S	CA104
chr6	33245000	33250000	chr6	33310000	33315000	8.670543167	CD4_Naive_1831-RH-1.phs001703v3p1.Homo_Sapiens.H3K27ac.b1	33312852	AnchorB	AL645940.1	ENSG00000272217	Arthritis, Rheumatoid	Eyre S	CA104
chr6	33245000	33250000	chr6	33310000	33315000	8.670543167	CD4_Naive_1831-RH-1.phs001703v3p1.Homo_Sapiens.H3K27ac.b1	33314225	AnchorB	HCG25	ENSG00000232940	Arthritis, Rheumatoid	Eyre S	CA104
chr6	33245000	33250000	chr6	33310000	33315000	8.670543167	CD4_Naive_1831-RH-1.phs001703v3p1.Homo_Sapiens.H3K27ac.b1	33314225	AnchorB	AL645940.1	ENSG00000272217	Arthritis, Rheumatoid	Eyre S	CA104
chr6	33245000	33250000	chr6	33310000	33315000	8.670543167	CD4_Naive_1831-RH-1.phs001703v3p1.Homo_Sapiens.H3K27ac.b1	33314404	AnchorB	HCG25	ENSG00000232940	Arthritis, Rheumatoid	Eyre S	CA104
chr6	33245000	33250000	chr6	33310000	33315000	8.670543167	CD4_Naive_1831-RH-1.phs001703v3p1.Homo_Sapiens.H3K27ac.b1	33314404	AnchorB	AL645940.1	ENSG00000272217	Arthritis, Rheumatoid	Eyre S	CA104
chr6	33270000	33275000	chr6	33310000	33315000	36.20260158	CD4_Naive_1831-RH-1.phs001703v3p1.Homo_Sapiens.H3K27ac.b1	33312852	AnchorB	VPS52	ENSG00000223501	Arthritis, Rheumatoid	Eyre S	CA104
chr6	33270000	33275000	chr6	33310000	33315000	36.20260158	CD4_Naive_1831-RH-1.phs001703v3p1.Homo_Sapiens.H3K27ac.b1	33312852	AnchorB	RPS18	ENSG00000231500	Arthritis, Rheumatoid	Eyre S	CA104
chr6	33270000	33275000	chr6	33310000	33315000	36.20260158	CD4_Naive_1831-RH-1.phs001703v3p1.Homo_Sapiens.H3K27ac.b1	33314225	AnchorB	VPS52	ENSG00000223501	Arthritis, Rheumatoid	Eyre S	CA104
chr6	33270000	33275000	chr6	33310000	33315000	36.20260158	CD4_Naive_1831-RH-1.phs001703v3p1.Homo_Sapiens.H3K27ac.b1	33314225	AnchorB	RPS18	ENSG00000231500	Arthritis, Rheumatoid	Eyre S	CA104
chr6	33270000	33275000	chr6	33310000	33315000	36.20260158	CD4_Naive_1831-RH-1.phs001703v3p1.Homo_Sapiens.H3K27ac.b1	33314404	AnchorB	VPS52	ENSG00000223501	Arthritis, Rheumatoid	Eyre S	CA104
chr6	33270000	33275000	chr6	33310000	33315000	36.20260158	CD4_Naive_1831-RH-1.phs001703v3p1.Homo_Sapiens.H3K27ac.b1	33314404	AnchorB	RPS18	ENSG00000231500	Arthritis, Rheumatoid	Eyre S	CA104
chr6	33270000	33275000	chr6	33315000	33320000	8.770052512	CD4_Naive_1831-RH-1.phs001703v3p1.Homo_Sapiens.H3K27ac.b1	33315989	AnchorB	VPS52	ENSG00000223501	Arthritis, Rheumatoid	Eyre S	CA104
chr6	33270000	33275000	chr6	33315000	33320000	8.770052512	CD4_Naive_1831-RH-1.phs001703v3p1.Homo_Sapiens.H3K27ac.b1	33315989	AnchorB	RPS18	ENSG00000231500	Arthritis, Rheumatoid	Eyre S	CA104
chr6	33270000	33275000	chr6	33320000	33325000	8.808621037	CD4_Naive_1831-RH-1.phs001703v3p1.Homo_Sapiens.H3K27ac.b1	33322625	AnchorB	VPS52	ENSG00000223501	Arthritis, Rheumatoid	Eyre S	CA104
chr6	33270000	33275000	chr6	33320000	33325000	8.808621037	CD4_Naive_1831-RH-1.phs001703v3p1.Homo_Sapiens.H3K27ac.b1	33322625	AnchorB	RPS18	ENSG00000231500	Arthritis, Rheumatoid	Eyre S	CA104
chr6	33275000	33280000	chr6	33310000	33315000	11.16010081	CD4_Naive_1831-RH-1.phs001703v3p1.Homo_Sapiens.H3K27ac.b1	33312852	AnchorB	B3GALT4	ENSG00000235863	Arthritis, Rheumatoid	Eyre S	CA104
chr6	33275000	33280000	chr6	33310000	33315000	11.16010081	CD4_Naive_1831-RH-1.phs001703v3p1.Homo_Sapiens.H3K27ac.b1	33314225	AnchorB	B3GALT4	ENSG00000235863	Arthritis, Rheumatoid	Eyre S	CA104
chr6	33275000	33280000	chr6	33310000	33315000	11.16010081	CD4_Naive_1831-RH-1.phs001703v3p1.Homo_Sapiens.H3K27ac.b1	33314404	AnchorB	B3GALT4	ENSG00000235863	Arthritis, Rheumatoid	Eyre S	CA104
chr6	33285000	33290000	chr6	33310000	33315000	7.70837232	CD4_Naive_1831-RH-1.phs001703v3p1.Homo_Sapiens.H3K27ac.b1	33286888	AnchorA	TAPBP	ENSG00000231925	Arthritis, Rheumatoid	Eyre S	CA104
chr6	33285000	33290000	chr6	33310000	33315000	7.70837232	CD4_Naive_1831-RH-1.phs001703v3p1.Homo_Sapiens.H3K27ac.b1	33287592	AnchorA	TAPBP	ENSG00000231925	Arthritis, Rheumatoid	Eyre S	CA104
chr6	33285000	33290000	chr6	33310000	33315000	7.70837232	CD4_Naive_1831-RH-1.phs001703v3p1.Homo_Sapiens.H3K27ac.b1	33312852	AnchorB	PFDN6	ENSG00000204220	Arthritis, Rheumatoid	Eyre S	CA104
chr6	33285000	33290000	chr6	33310000	33315000	7.70837232	CD4_Naive_1831-RH-1.phs001703v3p1.Homo_Sapiens.H3K27ac.b1	33312852	AnchorB	WDR46	ENSG00000227057	Arthritis, Rheumatoid	Eyre S	CA104
chr6	33285000	33290000	chr6	33310000	33315000	7.70837232	CD4_Naive_1831-RH-1.phs001703v3p1.Homo_Sapiens.H3K27ac.b1	33312852	AnchorB	MIR6873	ENSG00000284517	Arthritis, Rheumatoid	Eyre S	CA104
chr6	33285000	33290000	chr6	33310000	33315000	7.70837232	CD4_Naive_1831-RH-1.phs001703v3p1.Homo_Sapiens.H3K27ac.b1	33314225	AnchorB	PFDN6	ENSG00000204220	Arthritis, Rheumatoid	Eyre S	CA104
chr6	33285000	33290000	chr6	33310000	33315000	7.70837232	CD4_Naive_1831-RH-1.phs001703v3p1.Homo_Sapiens.H3K27ac.b1	33314225	AnchorB	WDR46	ENSG00000227057	Arthritis, Rheumatoid	Eyre S	CA104
chr6	33285000	33290000	chr6	33310000	33315000	7.70837232	CD4_Naive_1831-RH-1.phs001703v3p1.Homo_Sapiens.H3K27ac.b1	33314225	AnchorB	MIR6873	ENSG00000284517	Arthritis, Rheumatoid	Eyre S	CA104
chr6	33285000	33290000	chr6	33310000	33315000	7.70837232	CD4_Naive_1831-RH-1.phs001703v3p1.Homo_Sapiens.H3K27ac.b1	33314404	AnchorB	PFDN6	ENSG00000204220	Arthritis, Rheumatoid	Eyre S	CA104
chr6	33285000	33290000	chr6	33310000	33315000	7.70837232	CD4_Naive_1831-RH-1.phs001703v3p1.Homo_Sapiens.H3K27ac.b1	33314404	AnchorB	WDR46	ENSG00000227057	Arthritis, Rheumatoid	Eyre S	CA104
chr6	33285000	33290000	chr6	33310000	33315000	7.70837232	CD4_Naive_1831-RH-1.phs001703v3p1.Homo_Sapiens.H3K27ac.b1	33314404	AnchorB	MIR6873	ENSG00000284517	Arthritis, Rheumatoid	Eyre S	CA104
chr6	33295000	33300000	chr6	33315000	33320000	6.275628535	CD4_Naive_1831-RH-1.phs001703v3p1.Homo_Sapiens.H3K27ac.b1	33315989	AnchorB	RGL2	ENSG00000237441	Arthritis, Rheumatoid	Eyre S	CA104
chr6	33310000	33315000	chr6	33415000	33420000	26.65468946	CD4_Naive_1831-RH-1.phs001703v3p1.Homo_Sapiens.H3K27ac.b1	33312852	AnchorA	CUTA	ENSG00000112514	Arthritis, Rheumatoid	Eyre S	CA104
chr6	33310000	33315000	chr6	33415000	33420000	26.65468946	CD4_Naive_1831-RH-1.phs001703v3p1.Homo_Sapiens.H3K27ac.b1	33312852	AnchorA	SYNGAP1	ENSG00000197283	Arthritis, Rheumatoid	Eyre S	CA104
chr6	33310000	33315000	chr6	33415000	33420000	26.65468946	CD4_Naive_1831-RH-1.phs001703v3p1.Homo_Sapiens.H3K27ac.b1	33314225	AnchorA	CUTA	ENSG00000112514	Arthritis, Rheumatoid	Eyre S	CA104
chr6	33310000	33315000	chr6	33415000	33420000	26.65468946	CD4_Naive_1831-RH-1.phs001703v3p1.Homo_Sapiens.H3K27ac.b1	33314225	AnchorA	SYNGAP1	ENSG00000197283	Arthritis, Rheumatoid	Eyre S	CA104
chr6	33310000	33315000	chr6	33415000	33420000	26.65468946	CD4_Naive_1831-RH-1.phs001703v3p1.Homo_Sapiens.H3K27ac.b1	33314404	AnchorA	CUTA	ENSG00000112514	Arthritis, Rheumatoid	Eyre S	CA104
chr6	33310000	33315000	chr6	33415000	33420000	26.65468946	CD4_Naive_1831-RH-1.phs001703v3p1.Homo_Sapiens.H3K27ac.b1	33314404	AnchorA	SYNGAP1	ENSG00000197283	Arthritis, Rheumatoid	Eyre S	CA104
chr6	33310000	33315000	chr6	33620000	33625000	4.965894389	CD4_Naive_1831-RH-1.phs001703v3p1.Homo_Sapiens.H3K27ac.b1	33312852	AnchorA	ITPR3	ENSG00000096433	Arthritis, Rheumatoid	Eyre S	CA104
chr6	33310000	33315000	chr6	33620000	33625000	4.965894389	CD4_Naive_1831-RH-1.phs001703v3p1.Homo_Sapiens.H3K27ac.b1	33314225	AnchorA	ITPR3	ENSG00000096433	Arthritis, Rheumatoid	Eyre S	CA104
chr6	33310000	33315000	chr6	33620000	33625000	4.965894389	CD4_Naive_1831-RH-1.phs001703v3p1.Homo_Sapiens.H3K27ac.b1	33314404	AnchorA	ITPR3	ENSG00000096433	Arthritis, Rheumatoid	Eyre S	CA104
chr6	33315000	33320000	chr6	33415000	33420000	10.85611099	CD4_Naive_1831-RH-1.phs001703v3p1.Homo_Sapiens.H3K27ac.b1	33315989	AnchorA	CUTA	ENSG00000112514	Arthritis, Rheumatoid	Eyre S	CA104
chr6	33315000	33320000	chr6	33415000	33420000	10.85611099	CD4_Naive_1831-RH-1.phs001703v3p1.Homo_Sapiens.H3K27ac.b1	33315989	AnchorA	SYNGAP1	ENSG00000197283	Arthritis, Rheumatoid	Eyre S	CA104
chr6	33320000	33325000	chr6	33415000	33420000	12.50366545	CD4_Naive_1831-RH-1.phs001703v3p1.Homo_Sapiens.H3K27ac.b1	33322625	AnchorA	CUTA	ENSG00000112514	Arthritis, Rheumatoid	Eyre S	CA104
chr6	33320000	33325000	chr6	33415000	33420000	12.50366545	CD4_Naive_1831-RH-1.phs001703v3p1.Homo_Sapiens.H3K27ac.b1	33322625	AnchorA	SYNGAP1	ENSG00000197283	Arthritis, Rheumatoid	Eyre S	CA104
chr2	191065000	191070000	chr2	191150000	191155000	5.516330719	CD4_Naive_1831-RH-1.phs001703v3p1.Homo_Sapiens.H3K27ac.b2	191068528	AnchorA	STAT4	ENSG00000138378	Arthritis, Rheumatoid	Eyre S	CA104
chr6	33200000	33205000	chr6	33315000	33320000	8.592452498	CD4_Naive_1831-RH-1.phs001703v3p1.Homo_Sapiens.H3K27ac.b2	33315989	AnchorB	SLC39A7	ENSG00000112473	Arthritis, Rheumatoid	Eyre S	CA104
chr6	33200000	33205000	chr6	33315000	33320000	8.592452498	CD4_Naive_1831-RH-1.phs001703v3p1.Homo_Sapiens.H3K27ac.b2	33315989	AnchorB	HSD17B8	ENSG00000204228	Arthritis, Rheumatoid	Eyre S	CA104
chr6	33200000	33205000	chr6	33315000	33320000	8.592452498	CD4_Naive_1831-RH-1.phs001703v3p1.Homo_Sapiens.H3K27ac.b2	33315989	AnchorB	RXRB	ENSG00000204231	Arthritis, Rheumatoid	Eyre S	CA104
chr6	33245000	33250000	chr6	33310000	33315000	7.138066549	CD4_Naive_1831-RH-1.phs001703v3p1.Homo_Sapiens.H3K27ac.b2	33312852	AnchorB	HCG25	ENSG00000232940	Arthritis, Rheumatoid	Eyre S	CA104
chr6	33245000	33250000	chr6	33310000	33315000	7.138066549	CD4_Naive_1831-RH-1.phs001703v3p1.Homo_Sapiens.H3K27ac.b2	33312852	AnchorB	AL645940.1	ENSG00000272217	Arthritis, Rheumatoid	Eyre S	CA104
chr6	33245000	33250000	chr6	33310000	33315000	7.138066549	CD4_Naive_1831-RH-1.phs001703v3p1.Homo_Sapiens.H3K27ac.b2	33314225	AnchorB	HCG25	ENSG00000232940	Arthritis, Rheumatoid	Eyre S	CA104
chr6	33245000	33250000	chr6	33310000	33315000	7.138066549	CD4_Naive_1831-RH-1.phs001703v3p1.Homo_Sapiens.H3K27ac.b2	33314225	AnchorB	AL645940.1	ENSG00000272217	Arthritis, Rheumatoid	Eyre S	CA104
chr6	33245000	33250000	chr6	33310000	33315000	7.138066549	CD4_Naive_1831-RH-1.phs001703v3p1.Homo_Sapiens.H3K27ac.b2	33314404	AnchorB	HCG25	ENSG00000232940	Arthritis, Rheumatoid	Eyre S	CA104
chr6	33245000	33250000	chr6	33310000	33315000	7.138066549	CD4_Naive_1831-RH-1.phs001703v3p1.Homo_Sapiens.H3K27ac.b2	33314404	AnchorB	AL645940.1	ENSG00000272217	Arthritis, Rheumatoid	Eyre S	CA104
chr6	33270000	33275000	chr6	33310000	33315000	36.37691483	CD4_Naive_1831-RH-1.phs001703v3p1.Homo_Sapiens.H3K27ac.b2	33312852	AnchorB	VPS52	ENSG00000223501	Arthritis, Rheumatoid	Eyre S	CA104
chr6	33270000	33275000	chr6	33310000	33315000	36.37691483	CD4_Naive_1831-RH-1.phs001703v3p1.Homo_Sapiens.H3K27ac.b2	33312852	AnchorB	RPS18	ENSG00000231500	Arthritis, Rheumatoid	Eyre S	CA104
chr6	33270000	33275000	chr6	33310000	33315000	36.37691483	CD4_Naive_1831-RH-1.phs001703v3p1.Homo_Sapiens.H3K27ac.b2	33314225	AnchorB	VPS52	ENSG00000223501	Arthritis, Rheumatoid	Eyre S	CA104
chr6	33270000	33275000	chr6	33310000	33315000	36.37691483	CD4_Naive_1831-RH-1.phs001703v3p1.Homo_Sapiens.H3K27ac.b2	33314225	AnchorB	RPS18	ENSG00000231500	Arthritis, Rheumatoid	Eyre S	CA104
chr6	33270000	33275000	chr6	33310000	33315000	36.37691483	CD4_Naive_1831-RH-1.phs001703v3p1.Homo_Sapiens.H3K27ac.b2	33314404	AnchorB	VPS52	ENSG00000223501	Arthritis, Rheumatoid	Eyre S	CA104
chr6	33270000	33275000	chr6	33310000	33315000	36.37691483	CD4_Naive_1831-RH-1.phs001703v3p1.Homo_Sapiens.H3K27ac.b2	33314404	AnchorB	RPS18	ENSG00000231500	Arthritis, Rheumatoid	Eyre S	CA104
chr6	33270000	33275000	chr6	33315000	33320000	14.11420734	CD4_Naive_1831-RH-1.phs001703v3p1.Homo_Sapiens.H3K27ac.b2	33315989	AnchorB	VPS52	ENSG00000223501	Arthritis, Rheumatoid	Eyre S	CA104
chr6	33270000	33275000	chr6	33315000	33320000	14.11420734	CD4_Naive_1831-RH-1.phs001703v3p1.Homo_Sapiens.H3K27ac.b2	33315989	AnchorB	RPS18	ENSG00000231500	Arthritis, Rheumatoid	Eyre S	CA104
chr6	33275000	33280000	chr6	33310000	33315000	7.87596099	CD4_Naive_1831-RH-1.phs001703v3p1.Homo_Sapiens.H3K27ac.b2	33312852	AnchorB	B3GALT4	ENSG00000235863	Arthritis, Rheumatoid	Eyre S	CA104
chr6	33275000	33280000	chr6	33310000	33315000	7.87596099	CD4_Naive_1831-RH-1.phs001703v3p1.Homo_Sapiens.H3K27ac.b2	33314225	AnchorB	B3GALT4	ENSG00000235863	Arthritis, Rheumatoid	Eyre S	CA104
chr6	33275000	33280000	chr6	33310000	33315000	7.87596099	CD4_Naive_1831-RH-1.phs001703v3p1.Homo_Sapiens.H3K27ac.b2	33314404	AnchorB	B3GALT4	ENSG00000235863	Arthritis, Rheumatoid	Eyre S	CA104
chr6	33285000	33290000	chr6	33310000	33315000	11.01817426	CD4_Naive_1831-RH-1.phs001703v3p1.Homo_Sapiens.H3K27ac.b2	33286888	AnchorA	TAPBP	ENSG00000231925	Arthritis, Rheumatoid	Eyre S	CA104
chr6	33285000	33290000	chr6	33310000	33315000	11.01817426	CD4_Naive_1831-RH-1.phs001703v3p1.Homo_Sapiens.H3K27ac.b2	33287592	AnchorA	TAPBP	ENSG00000231925	Arthritis, Rheumatoid	Eyre S	CA104
chr6	33285000	33290000	chr6	33310000	33315000	11.01817426	CD4_Naive_1831-RH-1.phs001703v3p1.Homo_Sapiens.H3K27ac.b2	33312852	AnchorB	PFDN6	ENSG00000204220	Arthritis, Rheumatoid	Eyre S	CA104
chr6	33285000	33290000	chr6	33310000	33315000	11.01817426	CD4_Naive_1831-RH-1.phs001703v3p1.Homo_Sapiens.H3K27ac.b2	33312852	AnchorB	WDR46	ENSG00000227057	Arthritis, Rheumatoid	Eyre S	CA104
chr6	33285000	33290000	chr6	33310000	33315000	11.01817426	CD4_Naive_1831-RH-1.phs001703v3p1.Homo_Sapiens.H3K27ac.b2	33312852	AnchorB	MIR6873	ENSG00000284517	Arthritis, Rheumatoid	Eyre S	CA104
chr6	33285000	33290000	chr6	33310000	33315000	11.01817426	CD4_Naive_1831-RH-1.phs001703v3p1.Homo_Sapiens.H3K27ac.b2	33314225	AnchorB	PFDN6	ENSG00000204220	Arthritis, Rheumatoid	Eyre S	CA104
chr6	33285000	33290000	chr6	33310000	33315000	11.01817426	CD4_Naive_1831-RH-1.phs001703v3p1.Homo_Sapiens.H3K27ac.b2	33314225	AnchorB	WDR46	ENSG00000227057	Arthritis, Rheumatoid	Eyre S	CA104
chr6	33285000	33290000	chr6	33310000	33315000	11.01817426	CD4_Naive_1831-RH-1.phs001703v3p1.Homo_Sapiens.H3K27ac.b2	33314225	AnchorB	MIR6873	ENSG00000284517	Arthritis, Rheumatoid	Eyre S	CA104
chr6	33285000	33290000	chr6	33310000	33315000	11.01817426	CD4_Naive_1831-RH-1.phs001703v3p1.Homo_Sapiens.H3K27ac.b2	33314404	AnchorB	PFDN6	ENSG00000204220	Arthritis, Rheumatoid	Eyre S	CA104
chr6	33285000	33290000	chr6	33310000	33315000	11.01817426	CD4_Naive_1831-RH-1.phs001703v3p1.Homo_Sapiens.H3K27ac.b2	33314404	AnchorB	WDR46	ENSG00000227057	Arthritis, Rheumatoid	Eyre S	CA104
chr6	33285000	33290000	chr6	33310000	33315000	11.01817426	CD4_Naive_1831-RH-1.phs001703v3p1.Homo_Sapiens.H3K27ac.b2	33314404	AnchorB	MIR6873	ENSG00000284517	Arthritis, Rheumatoid	Eyre S	CA104
chr6	33285000	33290000	chr6	33315000	33320000	5.054457019	CD4_Naive_1831-RH-1.phs001703v3p1.Homo_Sapiens.H3K27ac.b2	33286888	AnchorA	ZBTB22	ENSG00000236104	Arthritis, Rheumatoid	Eyre S	CA104
chr6	33285000	33290000	chr6	33315000	33320000	5.054457019	CD4_Naive_1831-RH-1.phs001703v3p1.Homo_Sapiens.H3K27ac.b2	33287592	AnchorA	ZBTB22	ENSG00000236104	Arthritis, Rheumatoid	Eyre S	CA104
chr6	33285000	33290000	chr6	33315000	33320000	5.054457019	CD4_Naive_1831-RH-1.phs001703v3p1.Homo_Sapiens.H3K27ac.b2	33315989	AnchorB	PFDN6	ENSG00000204220	Arthritis, Rheumatoid	Eyre S	CA104
chr6	33285000	33290000	chr6	33315000	33320000	5.054457019	CD4_Naive_1831-RH-1.phs001703v3p1.Homo_Sapiens.H3K27ac.b2	33315989	AnchorB	WDR46	ENSG00000227057	Arthritis, Rheumatoid	Eyre S	CA104
chr6	33285000	33290000	chr6	33315000	33320000	5.054457019	CD4_Naive_1831-RH-1.phs001703v3p1.Homo_Sapiens.H3K27ac.b2	33315989	AnchorB	MIR6873	ENSG00000284517	Arthritis, Rheumatoid	Eyre S	CA104
chr6	33290000	33295000	chr6	33310000	33315000	7.303074716	CD4_Naive_1831-RH-1.phs001703v3p1.Homo_Sapiens.H3K27ac.b2	33290666	AnchorA	TAPBP	ENSG00000231925	Arthritis, Rheumatoid	Eyre S	CA104
chr6	33290000	33295000	chr6	33310000	33315000	7.303074716	CD4_Naive_1831-RH-1.phs001703v3p1.Homo_Sapiens.H3K27ac.b2	33312852	AnchorB	MIR6834	ENSG00000284064	Arthritis, Rheumatoid	Eyre S	CA104
chr6	33290000	33295000	chr6	33310000	33315000	7.303074716	CD4_Naive_1831-RH-1.phs001703v3p1.Homo_Sapiens.H3K27ac.b2	33314225	AnchorB	MIR6834	ENSG00000284064	Arthritis, Rheumatoid	Eyre S	CA104
chr6	33290000	33295000	chr6	33310000	33315000	7.303074716	CD4_Naive_1831-RH-1.phs001703v3p1.Homo_Sapiens.H3K27ac.b2	33314404	AnchorB	MIR6834	ENSG00000284064	Arthritis, Rheumatoid	Eyre S	CA104
chr6	33290000	33295000	chr6	33415000	33420000	6.930253295	CD4_Naive_1831-RH-1.phs001703v3p1.Homo_Sapiens.H3K27ac.b2	33290666	AnchorA	CUTA	ENSG00000112514	Arthritis, Rheumatoid	Eyre S	CA104
chr6	33290000	33295000	chr6	33415000	33420000	6.930253295	CD4_Naive_1831-RH-1.phs001703v3p1.Homo_Sapiens.H3K27ac.b2	33290666	AnchorA	SYNGAP1	ENSG00000197283	Arthritis, Rheumatoid	Eyre S	CA104
chr6	33295000	33300000	chr6	33315000	33320000	20.46598779	CD4_Naive_1831-RH-1.phs001703v3p1.Homo_Sapiens.H3K27ac.b2	33315989	AnchorB	RGL2	ENSG00000237441	Arthritis, Rheumatoid	Eyre S	CA104
chr6	33310000	33315000	chr6	33390000	33395000	7.289364457	CD4_Naive_1831-RH-1.phs001703v3p1.Homo_Sapiens.H3K27ac.b2	33312852	AnchorA	KIFC1	ENSG00000237649	Arthritis, Rheumatoid	Eyre S	CA104
chr6	33310000	33315000	chr6	33390000	33395000	7.289364457	CD4_Naive_1831-RH-1.phs001703v3p1.Homo_Sapiens.H3K27ac.b2	33314225	AnchorA	KIFC1	ENSG00000237649	Arthritis, Rheumatoid	Eyre S	CA104
chr6	33310000	33315000	chr6	33390000	33395000	7.289364457	CD4_Naive_1831-RH-1.phs001703v3p1.Homo_Sapiens.H3K27ac.b2	33314404	AnchorA	KIFC1	ENSG00000237649	Arthritis, Rheumatoid	Eyre S	CA104
chr6	33310000	33315000	chr6	33415000	33420000	51.24086398	CD4_Naive_1831-RH-1.phs001703v3p1.Homo_Sapiens.H3K27ac.b2	33312852	AnchorA	CUTA	ENSG00000112514	Arthritis, Rheumatoid	Eyre S	CA104
chr6	33310000	33315000	chr6	33415000	33420000	51.24086398	CD4_Naive_1831-RH-1.phs001703v3p1.Homo_Sapiens.H3K27ac.b2	33312852	AnchorA	SYNGAP1	ENSG00000197283	Arthritis, Rheumatoid	Eyre S	CA104
chr6	33310000	33315000	chr6	33415000	33420000	51.24086398	CD4_Naive_1831-RH-1.phs001703v3p1.Homo_Sapiens.H3K27ac.b2	33314225	AnchorA	CUTA	ENSG00000112514	Arthritis, Rheumatoid	Eyre S	CA104
chr6	33310000	33315000	chr6	33415000	33420000	51.24086398	CD4_Naive_1831-RH-1.phs001703v3p1.Homo_Sapiens.H3K27ac.b2	33314225	AnchorA	SYNGAP1	ENSG00000197283	Arthritis, Rheumatoid	Eyre S	CA104
chr6	33310000	33315000	chr6	33415000	33420000	51.24086398	CD4_Naive_1831-RH-1.phs001703v3p1.Homo_Sapiens.H3K27ac.b2	33314404	AnchorA	CUTA	ENSG00000112514	Arthritis, Rheumatoid	Eyre S	CA104
chr6	33310000	33315000	chr6	33415000	33420000	51.24086398	CD4_Naive_1831-RH-1.phs001703v3p1.Homo_Sapiens.H3K27ac.b2	33314404	AnchorA	SYNGAP1	ENSG00000197283	Arthritis, Rheumatoid	Eyre S	CA104
chr6	33315000	33320000	chr6	33390000	33395000	6.183226293	CD4_Naive_1831-RH-1.phs001703v3p1.Homo_Sapiens.H3K27ac.b2	33315989	AnchorA	KIFC1	ENSG00000237649	Arthritis, Rheumatoid	Eyre S	CA104
chr6	33315000	33320000	chr6	33415000	33420000	17.67551267	CD4_Naive_1831-RH-1.phs001703v3p1.Homo_Sapiens.H3K27ac.b2	33315989	AnchorA	CUTA	ENSG00000112514	Arthritis, Rheumatoid	Eyre S	CA104
chr6	33315000	33320000	chr6	33415000	33420000	17.67551267	CD4_Naive_1831-RH-1.phs001703v3p1.Homo_Sapiens.H3K27ac.b2	33315989	AnchorA	SYNGAP1	ENSG00000197283	Arthritis, Rheumatoid	Eyre S	CA104
chr1	113830000	113835000	chr1	113925000	113930000	7.287553384	CD4_Naive_1831-RH-1.phs001703v3p1.Homo_Sapiens.H3K27ac.biorep_merged	113834946	AnchorA	HIPK1	ENSG00000163349	Arthritis, Rheumatoid	Eyre S	CA104
chr1	113830000	113835000	chr1	113925000	113930000	7.287553384	CD4_Naive_1831-RH-1.phs001703v3p1.Homo_Sapiens.H3K27ac.biorep_merged	113834946	AnchorA	HIPK1-AS1	ENSG00000235527	Arthritis, Rheumatoid	Eyre S	CA104
chr2	191035000	191040000	chr2	191150000	191155000	17.01280123	CD4_Naive_1831-RH-1.phs001703v3p1.Homo_Sapiens.H3K27ac.biorep_merged	191035723	AnchorA	STAT4	ENSG00000138378	Arthritis, Rheumatoid	Eyre S	CA104
chr2	191035000	191040000	chr2	191150000	191155000	17.01280123	CD4_Naive_1831-RH-1.phs001703v3p1.Homo_Sapiens.H3K27ac.biorep_merged	191038032	AnchorA	STAT4	ENSG00000138378	Arthritis, Rheumatoid	Eyre S	CA104
chr2	191055000	191060000	chr2	191150000	191155000	7.023204929	CD4_Naive_1831-RH-1.phs001703v3p1.Homo_Sapiens.H3K27ac.biorep_merged	191057148	AnchorA	STAT4	ENSG00000138378	Arthritis, Rheumatoid	Eyre S	CA104
chr2	191065000	191070000	chr2	191150000	191155000	24.7344685	CD4_Naive_1831-RH-1.phs001703v3p1.Homo_Sapiens.H3K27ac.biorep_merged	191068528	AnchorA	STAT4	ENSG00000138378	Arthritis, Rheumatoid	Eyre S	CA104
chr5	55995000	56000000	chr5	56140000	56145000	11.92572813	CD4_Naive_1831-RH-1.phs001703v3p1.Homo_Sapiens.H3K27ac.biorep_merged	56144903	AnchorB	IL6ST	ENSG00000134352	Arthritis, Rheumatoid	Eyre S	CA104
chr5	55995000	56000000	chr5	56140000	56145000	11.92572813	CD4_Naive_1831-RH-1.phs001703v3p1.Homo_Sapiens.H3K27ac.biorep_merged	56144903	AnchorB	AC016596.1	ENSG00000227908	Arthritis, Rheumatoid	Eyre S	CA104
chr6	29720000	29725000	chr6	29750000	29755000	5.734456615	CD4_Naive_1831-RH-1.phs001703v3p1.Homo_Sapiens.H3K27ac.biorep_merged	29753620	AnchorB	HLA-F	ENSG00000204642	Arthritis, Rheumatoid	Eyre S	CA104
chr6	29720000	29725000	chr6	29750000	29755000	5.734456615	CD4_Naive_1831-RH-1.phs001703v3p1.Homo_Sapiens.H3K27ac.biorep_merged	29753620	AnchorB	AL645939.1	ENSG00000225864	Arthritis, Rheumatoid	Eyre S	CA104
chr6	29720000	29725000	chr6	29750000	29755000	5.734456615	CD4_Naive_1831-RH-1.phs001703v3p1.Homo_Sapiens.H3K27ac.biorep_merged	29754738	AnchorB	HLA-F	ENSG00000204642	Arthritis, Rheumatoid	Eyre S	CA104
chr6	29720000	29725000	chr6	29750000	29755000	5.734456615	CD4_Naive_1831-RH-1.phs001703v3p1.Homo_Sapiens.H3K27ac.biorep_merged	29754738	AnchorB	AL645939.1	ENSG00000225864	Arthritis, Rheumatoid	Eyre S	CA104
chr6	30065000	30070000	chr6	30210000	30215000	4.968635301	CD4_Naive_1831-RH-1.phs001703v3p1.Homo_Sapiens.H3K27ac.biorep_merged	30211645	AnchorB	PPP1R11	ENSG00000204619	Arthritis, Rheumatoid	Eyre S	CA104
chr6	30210000	30215000	chr6	30255000	30260000	7.942018076	CD4_Naive_1831-RH-1.phs001703v3p1.Homo_Sapiens.H3K27ac.biorep_merged	30211645	AnchorA	HLA-L	ENSG00000243753	Arthritis, Rheumatoid	Eyre S	CA104
chr6	30210000	30215000	chr6	30325000	30330000	11.66124615	CD4_Naive_1831-RH-1.phs001703v3p1.Homo_Sapiens.H3K27ac.biorep_merged	30211645	AnchorA	TRIM39	ENSG00000204599	Arthritis, Rheumatoid	Eyre S	CA104
chr6	30210000	30215000	chr6	30325000	30330000	11.66124615	CD4_Naive_1831-RH-1.phs001703v3p1.Homo_Sapiens.H3K27ac.biorep_merged	30211645	AnchorA	HCG18	ENSG00000231074	Arthritis, Rheumatoid	Eyre S	CA104
chr6	30210000	30215000	chr6	30325000	30330000	11.66124615	CD4_Naive_1831-RH-1.phs001703v3p1.Homo_Sapiens.H3K27ac.biorep_merged	30211645	AnchorA	TRIM39-RPP21	ENSG00000248167	Arthritis, Rheumatoid	Eyre S	CA104
chr6	30210000	30215000	chr6	30325000	30330000	11.66124615	CD4_Naive_1831-RH-1.phs001703v3p1.Homo_Sapiens.H3K27ac.biorep_merged	30211645	AnchorA	HCG17	ENSG00000270604	Arthritis, Rheumatoid	Eyre S	CA104
chr6	30210000	30215000	chr6	30555000	30560000	7.239990627	CD4_Naive_1831-RH-1.phs001703v3p1.Homo_Sapiens.H3K27ac.biorep_merged	30211645	AnchorA	PRR3	ENSG00000204576	Arthritis, Rheumatoid	Eyre S	CA104
chr6	30210000	30215000	chr6	30555000	30560000	7.239990627	CD4_Naive_1831-RH-1.phs001703v3p1.Homo_Sapiens.H3K27ac.biorep_merged	30211645	AnchorA	GNL1	ENSG00000204590	Arthritis, Rheumatoid	Eyre S	CA104
chr6	30210000	30215000	chr6	30615000	30620000	7.099192648	CD4_Naive_1831-RH-1.phs001703v3p1.Homo_Sapiens.H3K27ac.biorep_merged	30211645	AnchorA	MRPS18B	ENSG00000204568	Arthritis, Rheumatoid	Eyre S	CA104
chr6	30210000	30215000	chr6	30615000	30620000	7.099192648	CD4_Naive_1831-RH-1.phs001703v3p1.Homo_Sapiens.H3K27ac.biorep_merged	30211645	AnchorA	PPP1R10	ENSG00000204569	Arthritis, Rheumatoid	Eyre S	CA104
chr6	30210000	30215000	chr6	31195000	31200000	8.600825633	CD4_Naive_1831-RH-1.phs001703v3p1.Homo_Sapiens.H3K27ac.biorep_merged	30211645	AnchorA	HCG27	ENSG00000206344	Arthritis, Rheumatoid	Eyre S	CA104
chr6	30210000	30215000	chr6	31195000	31200000	8.600825633	CD4_Naive_1831-RH-1.phs001703v3p1.Homo_Sapiens.H3K27ac.biorep_merged	30211645	AnchorA	AL662844.4	ENSG00000272501	Arthritis, Rheumatoid	Eyre S	CA104
chr6	32175000	32180000	chr6	33310000	33315000	5.434453937	CD4_Naive_1831-RH-1.phs001703v3p1.Homo_Sapiens.H3K27ac.biorep_merged	33312852	AnchorB	RNF5	ENSG00000204308	Arthritis, Rheumatoid	Eyre S	CA104
chr6	32175000	32180000	chr6	33310000	33315000	5.434453937	CD4_Naive_1831-RH-1.phs001703v3p1.Homo_Sapiens.H3K27ac.biorep_merged	33312852	AnchorB	AGPAT1	ENSG00000204310	Arthritis, Rheumatoid	Eyre S	CA104
chr6	32175000	32180000	chr6	33310000	33315000	5.434453937	CD4_Naive_1831-RH-1.phs001703v3p1.Homo_Sapiens.H3K27ac.biorep_merged	33312852	AnchorB	MIR6833	ENSG00000277264	Arthritis, Rheumatoid	Eyre S	CA104
chr6	32175000	32180000	chr6	33310000	33315000	5.434453937	CD4_Naive_1831-RH-1.phs001703v3p1.Homo_Sapiens.H3K27ac.biorep_merged	33314225	AnchorB	RNF5	ENSG00000204308	Arthritis, Rheumatoid	Eyre S	CA104
chr6	32175000	32180000	chr6	33310000	33315000	5.434453937	CD4_Naive_1831-RH-1.phs001703v3p1.Homo_Sapiens.H3K27ac.biorep_merged	33314225	AnchorB	AGPAT1	ENSG00000204310	Arthritis, Rheumatoid	Eyre S	CA104
chr6	32175000	32180000	chr6	33310000	33315000	5.434453937	CD4_Naive_1831-RH-1.phs001703v3p1.Homo_Sapiens.H3K27ac.biorep_merged	33314225	AnchorB	MIR6833	ENSG00000277264	Arthritis, Rheumatoid	Eyre S	CA104
chr6	32175000	32180000	chr6	33310000	33315000	5.434453937	CD4_Naive_1831-RH-1.phs001703v3p1.Homo_Sapiens.H3K27ac.biorep_merged	33314404	AnchorB	RNF5	ENSG00000204308	Arthritis, Rheumatoid	Eyre S	CA104
chr6	32175000	32180000	chr6	33310000	33315000	5.434453937	CD4_Naive_1831-RH-1.phs001703v3p1.Homo_Sapiens.H3K27ac.biorep_merged	33314404	AnchorB	AGPAT1	ENSG00000204310	Arthritis, Rheumatoid	Eyre S	CA104
chr6	32175000	32180000	chr6	33310000	33315000	5.434453937	CD4_Naive_1831-RH-1.phs001703v3p1.Homo_Sapiens.H3K27ac.biorep_merged	33314404	AnchorB	MIR6833	ENSG00000277264	Arthritis, Rheumatoid	Eyre S	CA104
chr6	32840000	32845000	chr6	33310000	33315000	6.113943365	CD4_Naive_1831-RH-1.phs001703v3p1.Homo_Sapiens.H3K27ac.biorep_merged	33312852	AnchorB	PSMB8-AS1	ENSG00000204261	Arthritis, Rheumatoid	Eyre S	CA104
chr6	32840000	32845000	chr6	33310000	33315000	6.113943365	CD4_Naive_1831-RH-1.phs001703v3p1.Homo_Sapiens.H3K27ac.biorep_merged	33312852	AnchorB	PSMB8	ENSG00000204264	Arthritis, Rheumatoid	Eyre S	CA104
chr6	32840000	32845000	chr6	33310000	33315000	6.113943365	CD4_Naive_1831-RH-1.phs001703v3p1.Homo_Sapiens.H3K27ac.biorep_merged	33312852	AnchorB	PSMB9	ENSG00000240065	Arthritis, Rheumatoid	Eyre S	CA104
chr6	32840000	32845000	chr6	33310000	33315000	6.113943365	CD4_Naive_1831-RH-1.phs001703v3p1.Homo_Sapiens.H3K27ac.biorep_merged	33314225	AnchorB	PSMB8-AS1	ENSG00000204261	Arthritis, Rheumatoid	Eyre S	CA104
chr6	32840000	32845000	chr6	33310000	33315000	6.113943365	CD4_Naive_1831-RH-1.phs001703v3p1.Homo_Sapiens.H3K27ac.biorep_merged	33314225	AnchorB	PSMB8	ENSG00000204264	Arthritis, Rheumatoid	Eyre S	CA104
chr6	32840000	32845000	chr6	33310000	33315000	6.113943365	CD4_Naive_1831-RH-1.phs001703v3p1.Homo_Sapiens.H3K27ac.biorep_merged	33314225	AnchorB	PSMB9	ENSG00000240065	Arthritis, Rheumatoid	Eyre S	CA104
chr6	32840000	32845000	chr6	33310000	33315000	6.113943365	CD4_Naive_1831-RH-1.phs001703v3p1.Homo_Sapiens.H3K27ac.biorep_merged	33314404	AnchorB	PSMB8-AS1	ENSG00000204261	Arthritis, Rheumatoid	Eyre S	CA104
chr6	32840000	32845000	chr6	33310000	33315000	6.113943365	CD4_Naive_1831-RH-1.phs001703v3p1.Homo_Sapiens.H3K27ac.biorep_merged	33314404	AnchorB	PSMB8	ENSG00000204264	Arthritis, Rheumatoid	Eyre S	CA104
chr6	32840000	32845000	chr6	33310000	33315000	6.113943365	CD4_Naive_1831-RH-1.phs001703v3p1.Homo_Sapiens.H3K27ac.biorep_merged	33314404	AnchorB	PSMB9	ENSG00000240065	Arthritis, Rheumatoid	Eyre S	CA104
chr6	32850000	32855000	chr6	33310000	33315000	18.84052255	CD4_Naive_1831-RH-1.phs001703v3p1.Homo_Sapiens.H3K27ac.biorep_merged	33312852	AnchorB	TAP1	ENSG00000168394	Arthritis, Rheumatoid	Eyre S	CA104
chr6	32850000	32855000	chr6	33310000	33315000	18.84052255	CD4_Naive_1831-RH-1.phs001703v3p1.Homo_Sapiens.H3K27ac.biorep_merged	33314225	AnchorB	TAP1	ENSG00000168394	Arthritis, Rheumatoid	Eyre S	CA104
chr6	32850000	32855000	chr6	33310000	33315000	18.84052255	CD4_Naive_1831-RH-1.phs001703v3p1.Homo_Sapiens.H3K27ac.biorep_merged	33314404	AnchorB	TAP1	ENSG00000168394	Arthritis, Rheumatoid	Eyre S	CA104
chr6	32850000	32855000	chr6	33315000	33320000	5.104593467	CD4_Naive_1831-RH-1.phs001703v3p1.Homo_Sapiens.H3K27ac.biorep_merged	33315989	AnchorB	TAP1	ENSG00000168394	Arthritis, Rheumatoid	Eyre S	CA104
chr6	32970000	32975000	chr6	33315000	33320000	9.691037061	CD4_Naive_1831-RH-1.phs001703v3p1.Homo_Sapiens.H3K27ac.biorep_merged	33315989	AnchorB	AL645941.1	ENSG00000223837	Arthritis, Rheumatoid	Eyre S	CA104
chr6	32970000	32975000	chr6	33315000	33320000	9.691037061	CD4_Naive_1831-RH-1.phs001703v3p1.Homo_Sapiens.H3K27ac.biorep_merged	33315989	AnchorB	AL645941.3	ENSG00000263756	Arthritis, Rheumatoid	Eyre S	CA104
chr6	33195000	33200000	chr6	33310000	33315000	5.384157357	CD4_Naive_1831-RH-1.phs001703v3p1.Homo_Sapiens.H3K27ac.biorep_merged	33312852	AnchorB	RNY4P10	ENSG00000202441	Arthritis, Rheumatoid	Eyre S	CA104
chr6	33195000	33200000	chr6	33310000	33315000	5.384157357	CD4_Naive_1831-RH-1.phs001703v3p1.Homo_Sapiens.H3K27ac.biorep_merged	33314225	AnchorB	RNY4P10	ENSG00000202441	Arthritis, Rheumatoid	Eyre S	CA104
chr6	33195000	33200000	chr6	33310000	33315000	5.384157357	CD4_Naive_1831-RH-1.phs001703v3p1.Homo_Sapiens.H3K27ac.biorep_merged	33314404	AnchorB	RNY4P10	ENSG00000202441	Arthritis, Rheumatoid	Eyre S	CA104
chr6	33200000	33205000	chr6	33310000	33315000	24.18078916	CD4_Naive_1831-RH-1.phs001703v3p1.Homo_Sapiens.H3K27ac.biorep_merged	33312852	AnchorB	SLC39A7	ENSG00000112473	Arthritis, Rheumatoid	Eyre S	CA104
chr6	33200000	33205000	chr6	33310000	33315000	24.18078916	CD4_Naive_1831-RH-1.phs001703v3p1.Homo_Sapiens.H3K27ac.biorep_merged	33312852	AnchorB	HSD17B8	ENSG00000204228	Arthritis, Rheumatoid	Eyre S	CA104
chr6	33200000	33205000	chr6	33310000	33315000	24.18078916	CD4_Naive_1831-RH-1.phs001703v3p1.Homo_Sapiens.H3K27ac.biorep_merged	33312852	AnchorB	RXRB	ENSG00000204231	Arthritis, Rheumatoid	Eyre S	CA104
chr6	33200000	33205000	chr6	33310000	33315000	24.18078916	CD4_Naive_1831-RH-1.phs001703v3p1.Homo_Sapiens.H3K27ac.biorep_merged	33314225	AnchorB	SLC39A7	ENSG00000112473	Arthritis, Rheumatoid	Eyre S	CA104
chr6	33200000	33205000	chr6	33310000	33315000	24.18078916	CD4_Naive_1831-RH-1.phs001703v3p1.Homo_Sapiens.H3K27ac.biorep_merged	33314225	AnchorB	HSD17B8	ENSG00000204228	Arthritis, Rheumatoid	Eyre S	CA104
chr6	33200000	33205000	chr6	33310000	33315000	24.18078916	CD4_Naive_1831-RH-1.phs001703v3p1.Homo_Sapiens.H3K27ac.biorep_merged	33314225	AnchorB	RXRB	ENSG00000204231	Arthritis, Rheumatoid	Eyre S	CA104
chr6	33200000	33205000	chr6	33310000	33315000	24.18078916	CD4_Naive_1831-RH-1.phs001703v3p1.Homo_Sapiens.H3K27ac.biorep_merged	33314404	AnchorB	SLC39A7	ENSG00000112473	Arthritis, Rheumatoid	Eyre S	CA104
chr6	33200000	33205000	chr6	33310000	33315000	24.18078916	CD4_Naive_1831-RH-1.phs001703v3p1.Homo_Sapiens.H3K27ac.biorep_merged	33314404	AnchorB	HSD17B8	ENSG00000204228	Arthritis, Rheumatoid	Eyre S	CA104
chr6	33200000	33205000	chr6	33310000	33315000	24.18078916	CD4_Naive_1831-RH-1.phs001703v3p1.Homo_Sapiens.H3K27ac.biorep_merged	33314404	AnchorB	RXRB	ENSG00000204231	Arthritis, Rheumatoid	Eyre S	CA104
chr6	33200000	33205000	chr6	33315000	33320000	11.50640534	CD4_Naive_1831-RH-1.phs001703v3p1.Homo_Sapiens.H3K27ac.biorep_merged	33315989	AnchorB	SLC39A7	ENSG00000112473	Arthritis, Rheumatoid	Eyre S	CA104
chr6	33200000	33205000	chr6	33315000	33320000	11.50640534	CD4_Naive_1831-RH-1.phs001703v3p1.Homo_Sapiens.H3K27ac.biorep_merged	33315989	AnchorB	HSD17B8	ENSG00000204228	Arthritis, Rheumatoid	Eyre S	CA104
chr6	33200000	33205000	chr6	33315000	33320000	11.50640534	CD4_Naive_1831-RH-1.phs001703v3p1.Homo_Sapiens.H3K27ac.biorep_merged	33315989	AnchorB	RXRB	ENSG00000204231	Arthritis, Rheumatoid	Eyre S	CA104
chr6	33200000	33205000	chr6	33320000	33325000	14.1595922	CD4_Naive_1831-RH-1.phs001703v3p1.Homo_Sapiens.H3K27ac.biorep_merged	33322625	AnchorB	SLC39A7	ENSG00000112473	Arthritis, Rheumatoid	Eyre S	CA104
chr6	33200000	33205000	chr6	33320000	33325000	14.1595922	CD4_Naive_1831-RH-1.phs001703v3p1.Homo_Sapiens.H3K27ac.biorep_merged	33322625	AnchorB	HSD17B8	ENSG00000204228	Arthritis, Rheumatoid	Eyre S	CA104
chr6	33200000	33205000	chr6	33320000	33325000	14.1595922	CD4_Naive_1831-RH-1.phs001703v3p1.Homo_Sapiens.H3K27ac.biorep_merged	33322625	AnchorB	RXRB	ENSG00000204231	Arthritis, Rheumatoid	Eyre S	CA104
chr6	33205000	33210000	chr6	33310000	33315000	10.05390178	CD4_Naive_1831-RH-1.phs001703v3p1.Homo_Sapiens.H3K27ac.biorep_merged	33312852	AnchorB	MIR219A1	ENSG00000199036	Arthritis, Rheumatoid	Eyre S	CA104
chr6	33205000	33210000	chr6	33310000	33315000	10.05390178	CD4_Naive_1831-RH-1.phs001703v3p1.Homo_Sapiens.H3K27ac.biorep_merged	33312852	AnchorB	RING1	ENSG00000204227	Arthritis, Rheumatoid	Eyre S	CA104
chr6	33205000	33210000	chr6	33310000	33315000	10.05390178	CD4_Naive_1831-RH-1.phs001703v3p1.Homo_Sapiens.H3K27ac.biorep_merged	33314225	AnchorB	MIR219A1	ENSG00000199036	Arthritis, Rheumatoid	Eyre S	CA104
chr6	33205000	33210000	chr6	33310000	33315000	10.05390178	CD4_Naive_1831-RH-1.phs001703v3p1.Homo_Sapiens.H3K27ac.biorep_merged	33314225	AnchorB	RING1	ENSG00000204227	Arthritis, Rheumatoid	Eyre S	CA104
chr6	33205000	33210000	chr6	33310000	33315000	10.05390178	CD4_Naive_1831-RH-1.phs001703v3p1.Homo_Sapiens.H3K27ac.biorep_merged	33314404	AnchorB	MIR219A1	ENSG00000199036	Arthritis, Rheumatoid	Eyre S	CA104
chr6	33205000	33210000	chr6	33310000	33315000	10.05390178	CD4_Naive_1831-RH-1.phs001703v3p1.Homo_Sapiens.H3K27ac.biorep_merged	33314404	AnchorB	RING1	ENSG00000204227	Arthritis, Rheumatoid	Eyre S	CA104
chr6	33205000	33210000	chr6	33315000	33320000	6.651605909	CD4_Naive_1831-RH-1.phs001703v3p1.Homo_Sapiens.H3K27ac.biorep_merged	33315989	AnchorB	MIR219A1	ENSG00000199036	Arthritis, Rheumatoid	Eyre S	CA104
chr6	33205000	33210000	chr6	33315000	33320000	6.651605909	CD4_Naive_1831-RH-1.phs001703v3p1.Homo_Sapiens.H3K27ac.biorep_merged	33315989	AnchorB	RING1	ENSG00000204227	Arthritis, Rheumatoid	Eyre S	CA104
chr6	33245000	33250000	chr6	33310000	33315000	12.50419631	CD4_Naive_1831-RH-1.phs001703v3p1.Homo_Sapiens.H3K27ac.biorep_merged	33312852	AnchorB	HCG25	ENSG00000232940	Arthritis, Rheumatoid	Eyre S	CA104
chr6	33245000	33250000	chr6	33310000	33315000	12.50419631	CD4_Naive_1831-RH-1.phs001703v3p1.Homo_Sapiens.H3K27ac.biorep_merged	33312852	AnchorB	AL645940.1	ENSG00000272217	Arthritis, Rheumatoid	Eyre S	CA104
chr6	33245000	33250000	chr6	33310000	33315000	12.50419631	CD4_Naive_1831-RH-1.phs001703v3p1.Homo_Sapiens.H3K27ac.biorep_merged	33314225	AnchorB	HCG25	ENSG00000232940	Arthritis, Rheumatoid	Eyre S	CA104
chr6	33245000	33250000	chr6	33310000	33315000	12.50419631	CD4_Naive_1831-RH-1.phs001703v3p1.Homo_Sapiens.H3K27ac.biorep_merged	33314225	AnchorB	AL645940.1	ENSG00000272217	Arthritis, Rheumatoid	Eyre S	CA104
chr6	33245000	33250000	chr6	33310000	33315000	12.50419631	CD4_Naive_1831-RH-1.phs001703v3p1.Homo_Sapiens.H3K27ac.biorep_merged	33314404	AnchorB	HCG25	ENSG00000232940	Arthritis, Rheumatoid	Eyre S	CA104
chr6	33245000	33250000	chr6	33310000	33315000	12.50419631	CD4_Naive_1831-RH-1.phs001703v3p1.Homo_Sapiens.H3K27ac.biorep_merged	33314404	AnchorB	AL645940.1	ENSG00000272217	Arthritis, Rheumatoid	Eyre S	CA104
chr6	33270000	33275000	chr6	33310000	33315000	47.70443215	CD4_Naive_1831-RH-1.phs001703v3p1.Homo_Sapiens.H3K27ac.biorep_merged	33312852	AnchorB	VPS52	ENSG00000223501	Arthritis, Rheumatoid	Eyre S	CA104
chr6	33270000	33275000	chr6	33310000	33315000	47.70443215	CD4_Naive_1831-RH-1.phs001703v3p1.Homo_Sapiens.H3K27ac.biorep_merged	33312852	AnchorB	RPS18	ENSG00000231500	Arthritis, Rheumatoid	Eyre S	CA104
chr6	33270000	33275000	chr6	33310000	33315000	47.70443215	CD4_Naive_1831-RH-1.phs001703v3p1.Homo_Sapiens.H3K27ac.biorep_merged	33314225	AnchorB	VPS52	ENSG00000223501	Arthritis, Rheumatoid	Eyre S	CA104
chr6	33270000	33275000	chr6	33310000	33315000	47.70443215	CD4_Naive_1831-RH-1.phs001703v3p1.Homo_Sapiens.H3K27ac.biorep_merged	33314225	AnchorB	RPS18	ENSG00000231500	Arthritis, Rheumatoid	Eyre S	CA104
chr6	33270000	33275000	chr6	33310000	33315000	47.70443215	CD4_Naive_1831-RH-1.phs001703v3p1.Homo_Sapiens.H3K27ac.biorep_merged	33314404	AnchorB	VPS52	ENSG00000223501	Arthritis, Rheumatoid	Eyre S	CA104
chr6	33270000	33275000	chr6	33310000	33315000	47.70443215	CD4_Naive_1831-RH-1.phs001703v3p1.Homo_Sapiens.H3K27ac.biorep_merged	33314404	AnchorB	RPS18	ENSG00000231500	Arthritis, Rheumatoid	Eyre S	CA104
chr6	33270000	33275000	chr6	33315000	33320000	16.70638892	CD4_Naive_1831-RH-1.phs001703v3p1.Homo_Sapiens.H3K27ac.biorep_merged	33315989	AnchorB	VPS52	ENSG00000223501	Arthritis, Rheumatoid	Eyre S	CA104
chr6	33270000	33275000	chr6	33315000	33320000	16.70638892	CD4_Naive_1831-RH-1.phs001703v3p1.Homo_Sapiens.H3K27ac.biorep_merged	33315989	AnchorB	RPS18	ENSG00000231500	Arthritis, Rheumatoid	Eyre S	CA104
chr6	33270000	33275000	chr6	33320000	33325000	10.96429248	CD4_Naive_1831-RH-1.phs001703v3p1.Homo_Sapiens.H3K27ac.biorep_merged	33322625	AnchorB	VPS52	ENSG00000223501	Arthritis, Rheumatoid	Eyre S	CA104
chr6	33270000	33275000	chr6	33320000	33325000	10.96429248	CD4_Naive_1831-RH-1.phs001703v3p1.Homo_Sapiens.H3K27ac.biorep_merged	33322625	AnchorB	RPS18	ENSG00000231500	Arthritis, Rheumatoid	Eyre S	CA104
chr6	33275000	33280000	chr6	33310000	33315000	10.99707332	CD4_Naive_1831-RH-1.phs001703v3p1.Homo_Sapiens.H3K27ac.biorep_merged	33312852	AnchorB	B3GALT4	ENSG00000235863	Arthritis, Rheumatoid	Eyre S	CA104
chr6	33275000	33280000	chr6	33310000	33315000	10.99707332	CD4_Naive_1831-RH-1.phs001703v3p1.Homo_Sapiens.H3K27ac.biorep_merged	33314225	AnchorB	B3GALT4	ENSG00000235863	Arthritis, Rheumatoid	Eyre S	CA104
chr6	33275000	33280000	chr6	33310000	33315000	10.99707332	CD4_Naive_1831-RH-1.phs001703v3p1.Homo_Sapiens.H3K27ac.biorep_merged	33314404	AnchorB	B3GALT4	ENSG00000235863	Arthritis, Rheumatoid	Eyre S	CA104
chr6	33285000	33290000	chr6	33310000	33315000	9.039642262	CD4_Naive_1831-RH-1.phs001703v3p1.Homo_Sapiens.H3K27ac.biorep_merged	33286888	AnchorA	TAPBP	ENSG00000231925	Arthritis, Rheumatoid	Eyre S	CA104
chr6	33285000	33290000	chr6	33310000	33315000	9.039642262	CD4_Naive_1831-RH-1.phs001703v3p1.Homo_Sapiens.H3K27ac.biorep_merged	33287592	AnchorA	TAPBP	ENSG00000231925	Arthritis, Rheumatoid	Eyre S	CA104
chr6	33285000	33290000	chr6	33310000	33315000	9.039642262	CD4_Naive_1831-RH-1.phs001703v3p1.Homo_Sapiens.H3K27ac.biorep_merged	33312852	AnchorB	PFDN6	ENSG00000204220	Arthritis, Rheumatoid	Eyre S	CA104
chr6	33285000	33290000	chr6	33310000	33315000	9.039642262	CD4_Naive_1831-RH-1.phs001703v3p1.Homo_Sapiens.H3K27ac.biorep_merged	33312852	AnchorB	WDR46	ENSG00000227057	Arthritis, Rheumatoid	Eyre S	CA104
chr6	33285000	33290000	chr6	33310000	33315000	9.039642262	CD4_Naive_1831-RH-1.phs001703v3p1.Homo_Sapiens.H3K27ac.biorep_merged	33312852	AnchorB	MIR6873	ENSG00000284517	Arthritis, Rheumatoid	Eyre S	CA104
chr6	33285000	33290000	chr6	33310000	33315000	9.039642262	CD4_Naive_1831-RH-1.phs001703v3p1.Homo_Sapiens.H3K27ac.biorep_merged	33314225	AnchorB	PFDN6	ENSG00000204220	Arthritis, Rheumatoid	Eyre S	CA104
chr6	33285000	33290000	chr6	33310000	33315000	9.039642262	CD4_Naive_1831-RH-1.phs001703v3p1.Homo_Sapiens.H3K27ac.biorep_merged	33314225	AnchorB	WDR46	ENSG00000227057	Arthritis, Rheumatoid	Eyre S	CA104
chr6	33285000	33290000	chr6	33310000	33315000	9.039642262	CD4_Naive_1831-RH-1.phs001703v3p1.Homo_Sapiens.H3K27ac.biorep_merged	33314225	AnchorB	MIR6873	ENSG00000284517	Arthritis, Rheumatoid	Eyre S	CA104
chr6	33285000	33290000	chr6	33310000	33315000	9.039642262	CD4_Naive_1831-RH-1.phs001703v3p1.Homo_Sapiens.H3K27ac.biorep_merged	33314404	AnchorB	PFDN6	ENSG00000204220	Arthritis, Rheumatoid	Eyre S	CA104
chr6	33285000	33290000	chr6	33310000	33315000	9.039642262	CD4_Naive_1831-RH-1.phs001703v3p1.Homo_Sapiens.H3K27ac.biorep_merged	33314404	AnchorB	WDR46	ENSG00000227057	Arthritis, Rheumatoid	Eyre S	CA104
chr6	33285000	33290000	chr6	33310000	33315000	9.039642262	CD4_Naive_1831-RH-1.phs001703v3p1.Homo_Sapiens.H3K27ac.biorep_merged	33314404	AnchorB	MIR6873	ENSG00000284517	Arthritis, Rheumatoid	Eyre S	CA104
chr6	33285000	33290000	chr6	33315000	33320000	6.41022219	CD4_Naive_1831-RH-1.phs001703v3p1.Homo_Sapiens.H3K27ac.biorep_merged	33286888	AnchorA	ZBTB22	ENSG00000236104	Arthritis, Rheumatoid	Eyre S	CA104
chr6	33285000	33290000	chr6	33315000	33320000	6.41022219	CD4_Naive_1831-RH-1.phs001703v3p1.Homo_Sapiens.H3K27ac.biorep_merged	33287592	AnchorA	ZBTB22	ENSG00000236104	Arthritis, Rheumatoid	Eyre S	CA104
chr6	33285000	33290000	chr6	33315000	33320000	6.41022219	CD4_Naive_1831-RH-1.phs001703v3p1.Homo_Sapiens.H3K27ac.biorep_merged	33315989	AnchorB	PFDN6	ENSG00000204220	Arthritis, Rheumatoid	Eyre S	CA104
chr6	33285000	33290000	chr6	33315000	33320000	6.41022219	CD4_Naive_1831-RH-1.phs001703v3p1.Homo_Sapiens.H3K27ac.biorep_merged	33315989	AnchorB	WDR46	ENSG00000227057	Arthritis, Rheumatoid	Eyre S	CA104
chr6	33285000	33290000	chr6	33315000	33320000	6.41022219	CD4_Naive_1831-RH-1.phs001703v3p1.Homo_Sapiens.H3K27ac.biorep_merged	33315989	AnchorB	MIR6873	ENSG00000284517	Arthritis, Rheumatoid	Eyre S	CA104
chr6	33290000	33295000	chr6	33415000	33420000	5.071801354	CD4_Naive_1831-RH-1.phs001703v3p1.Homo_Sapiens.H3K27ac.biorep_merged	33290666	AnchorA	CUTA	ENSG00000112514	Arthritis, Rheumatoid	Eyre S	CA104
chr6	33290000	33295000	chr6	33415000	33420000	5.071801354	CD4_Naive_1831-RH-1.phs001703v3p1.Homo_Sapiens.H3K27ac.biorep_merged	33290666	AnchorA	SYNGAP1	ENSG00000197283	Arthritis, Rheumatoid	Eyre S	CA104
chr6	33295000	33300000	chr6	33315000	33320000	11.22096268	CD4_Naive_1831-RH-1.phs001703v3p1.Homo_Sapiens.H3K27ac.biorep_merged	33315989	AnchorB	RGL2	ENSG00000237441	Arthritis, Rheumatoid	Eyre S	CA104
chr6	33310000	33315000	chr6	33390000	33395000	12.830126	CD4_Naive_1831-RH-1.phs001703v3p1.Homo_Sapiens.H3K27ac.biorep_merged	33312852	AnchorA	KIFC1	ENSG00000237649	Arthritis, Rheumatoid	Eyre S	CA104
chr6	33310000	33315000	chr6	33390000	33395000	12.830126	CD4_Naive_1831-RH-1.phs001703v3p1.Homo_Sapiens.H3K27ac.biorep_merged	33314225	AnchorA	KIFC1	ENSG00000237649	Arthritis, Rheumatoid	Eyre S	CA104
chr6	33310000	33315000	chr6	33390000	33395000	12.830126	CD4_Naive_1831-RH-1.phs001703v3p1.Homo_Sapiens.H3K27ac.biorep_merged	33314404	AnchorA	KIFC1	ENSG00000237649	Arthritis, Rheumatoid	Eyre S	CA104
chr6	33310000	33315000	chr6	33410000	33415000	5.777426784	CD4_Naive_1831-RH-1.phs001703v3p1.Homo_Sapiens.H3K27ac.biorep_merged	33312852	AnchorA	PHF1	ENSG00000112511	Arthritis, Rheumatoid	Eyre S	CA104
chr6	33310000	33315000	chr6	33410000	33415000	5.777426784	CD4_Naive_1831-RH-1.phs001703v3p1.Homo_Sapiens.H3K27ac.biorep_merged	33314225	AnchorA	PHF1	ENSG00000112511	Arthritis, Rheumatoid	Eyre S	CA104
chr6	33310000	33315000	chr6	33410000	33415000	5.777426784	CD4_Naive_1831-RH-1.phs001703v3p1.Homo_Sapiens.H3K27ac.biorep_merged	33314404	AnchorA	PHF1	ENSG00000112511	Arthritis, Rheumatoid	Eyre S	CA104
chr6	33310000	33315000	chr6	33415000	33420000	73.05302004	CD4_Naive_1831-RH-1.phs001703v3p1.Homo_Sapiens.H3K27ac.biorep_merged	33312852	AnchorA	CUTA	ENSG00000112514	Arthritis, Rheumatoid	Eyre S	CA104
chr6	33310000	33315000	chr6	33415000	33420000	73.05302004	CD4_Naive_1831-RH-1.phs001703v3p1.Homo_Sapiens.H3K27ac.biorep_merged	33312852	AnchorA	SYNGAP1	ENSG00000197283	Arthritis, Rheumatoid	Eyre S	CA104
chr6	33310000	33315000	chr6	33415000	33420000	73.05302004	CD4_Naive_1831-RH-1.phs001703v3p1.Homo_Sapiens.H3K27ac.biorep_merged	33314225	AnchorA	CUTA	ENSG00000112514	Arthritis, Rheumatoid	Eyre S	CA104
chr6	33310000	33315000	chr6	33415000	33420000	73.05302004	CD4_Naive_1831-RH-1.phs001703v3p1.Homo_Sapiens.H3K27ac.biorep_merged	33314225	AnchorA	SYNGAP1	ENSG00000197283	Arthritis, Rheumatoid	Eyre S	CA104
chr6	33310000	33315000	chr6	33415000	33420000	73.05302004	CD4_Naive_1831-RH-1.phs001703v3p1.Homo_Sapiens.H3K27ac.biorep_merged	33314404	AnchorA	CUTA	ENSG00000112514	Arthritis, Rheumatoid	Eyre S	CA104
chr6	33310000	33315000	chr6	33415000	33420000	73.05302004	CD4_Naive_1831-RH-1.phs001703v3p1.Homo_Sapiens.H3K27ac.biorep_merged	33314404	AnchorA	SYNGAP1	ENSG00000197283	Arthritis, Rheumatoid	Eyre S	CA104
chr6	33310000	33315000	chr6	33620000	33625000	9.558587054	CD4_Naive_1831-RH-1.phs001703v3p1.Homo_Sapiens.H3K27ac.biorep_merged	33312852	AnchorA	ITPR3	ENSG00000096433	Arthritis, Rheumatoid	Eyre S	CA104
chr6	33310000	33315000	chr6	33620000	33625000	9.558587054	CD4_Naive_1831-RH-1.phs001703v3p1.Homo_Sapiens.H3K27ac.biorep_merged	33314225	AnchorA	ITPR3	ENSG00000096433	Arthritis, Rheumatoid	Eyre S	CA104
chr6	33310000	33315000	chr6	33620000	33625000	9.558587054	CD4_Naive_1831-RH-1.phs001703v3p1.Homo_Sapiens.H3K27ac.biorep_merged	33314404	AnchorA	ITPR3	ENSG00000096433	Arthritis, Rheumatoid	Eyre S	CA104
chr6	33315000	33320000	chr6	33390000	33395000	8.839030176	CD4_Naive_1831-RH-1.phs001703v3p1.Homo_Sapiens.H3K27ac.biorep_merged	33315989	AnchorA	KIFC1	ENSG00000237649	Arthritis, Rheumatoid	Eyre S	CA104
chr6	33315000	33320000	chr6	33415000	33420000	29.60286465	CD4_Naive_1831-RH-1.phs001703v3p1.Homo_Sapiens.H3K27ac.biorep_merged	33315989	AnchorA	CUTA	ENSG00000112514	Arthritis, Rheumatoid	Eyre S	CA104
chr6	33315000	33320000	chr6	33415000	33420000	29.60286465	CD4_Naive_1831-RH-1.phs001703v3p1.Homo_Sapiens.H3K27ac.biorep_merged	33315989	AnchorA	SYNGAP1	ENSG00000197283	Arthritis, Rheumatoid	Eyre S	CA104
chr6	33320000	33325000	chr6	33415000	33420000	17.03767623	CD4_Naive_1831-RH-1.phs001703v3p1.Homo_Sapiens.H3K27ac.biorep_merged	33322625	AnchorA	CUTA	ENSG00000112514	Arthritis, Rheumatoid	Eyre S	CA104
chr6	33320000	33325000	chr6	33415000	33420000	17.03767623	CD4_Naive_1831-RH-1.phs001703v3p1.Homo_Sapiens.H3K27ac.biorep_merged	33322625	AnchorA	SYNGAP1	ENSG00000197283	Arthritis, Rheumatoid	Eyre S	CA104
chr1	112615000	112620000	chr1	113760000	113765000	20.99674433	CD4_Naive_All-Donors.phs001703v3p1.Homo_Sapiens.H3K27ac	113761186	AnchorB	CAPZA1	ENSG00000116489	Arthritis, Rheumatoid	Eyre S	CA104
chr1	113760000	113765000	chr1	114755000	114760000	5.021381619	CD4_Naive_All-Donors.phs001703v3p1.Homo_Sapiens.H3K27ac	113761186	AnchorA	CSDE1	ENSG00000009307	Arthritis, Rheumatoid	Eyre S	CA104
chr1	154450000	154455000	chr1	154955000	154960000	7.293822619	CD4_Naive_All-Donors.phs001703v3p1.Homo_Sapiens.H3K27ac	154454494	AnchorA	PBXIP1	ENSG00000163346	Arthritis, Rheumatoid	Eyre S	CA104
chr2	190880000	190885000	chr2	191035000	191040000	13.69877453	CD4_Naive_All-Donors.phs001703v3p1.Homo_Sapiens.H3K27ac	191035723	AnchorB	GLS	ENSG00000115419	Arthritis, Rheumatoid	Eyre S	CA104
chr2	190880000	190885000	chr2	191035000	191040000	13.69877453	CD4_Naive_All-Donors.phs001703v3p1.Homo_Sapiens.H3K27ac	191035723	AnchorB	AC005540.1	ENSG00000235852	Arthritis, Rheumatoid	Eyre S	CA104
chr2	190880000	190885000	chr2	191035000	191040000	13.69877453	CD4_Naive_All-Donors.phs001703v3p1.Homo_Sapiens.H3K27ac	191038032	AnchorB	GLS	ENSG00000115419	Arthritis, Rheumatoid	Eyre S	CA104
chr2	190880000	190885000	chr2	191035000	191040000	13.69877453	CD4_Naive_All-Donors.phs001703v3p1.Homo_Sapiens.H3K27ac	191038032	AnchorB	AC005540.1	ENSG00000235852	Arthritis, Rheumatoid	Eyre S	CA104
chr2	191035000	191040000	chr2	191150000	191155000	85.28888264	CD4_Naive_All-Donors.phs001703v3p1.Homo_Sapiens.H3K27ac	191035723	AnchorA	STAT4	ENSG00000138378	Arthritis, Rheumatoid	Eyre S	CA104
chr2	191035000	191040000	chr2	191150000	191155000	85.28888264	CD4_Naive_All-Donors.phs001703v3p1.Homo_Sapiens.H3K27ac	191038032	AnchorA	STAT4	ENSG00000138378	Arthritis, Rheumatoid	Eyre S	CA104
chr2	191045000	191050000	chr2	191150000	191155000	19.43182937	CD4_Naive_All-Donors.phs001703v3p1.Homo_Sapiens.H3K27ac	191048916	AnchorA	STAT4	ENSG00000138378	Arthritis, Rheumatoid	Eyre S	CA104
chr2	191055000	191060000	chr2	191150000	191155000	18.35333174	CD4_Naive_All-Donors.phs001703v3p1.Homo_Sapiens.H3K27ac	191057148	AnchorA	STAT4	ENSG00000138378	Arthritis, Rheumatoid	Eyre S	CA104
chr2	191065000	191070000	chr2	191150000	191155000	97.02436729	CD4_Naive_All-Donors.phs001703v3p1.Homo_Sapiens.H3K27ac	191068528	AnchorA	STAT4	ENSG00000138378	Arthritis, Rheumatoid	Eyre S	CA104
chr2	191065000	191070000	chr2	191675000	191680000	6.331432717	CD4_Naive_All-Donors.phs001703v3p1.Homo_Sapiens.H3K27ac	191068528	AnchorA	NABP1	ENSG00000173559	Arthritis, Rheumatoid	Eyre S	CA104
chr5	55305000	55310000	chr5	56140000	56145000	11.98296828	CD4_Naive_All-Donors.phs001703v3p1.Homo_Sapiens.H3K27ac	56144903	AnchorB	MTREX	ENSG00000039123	Arthritis, Rheumatoid	Eyre S	CA104
chr5	55305000	55310000	chr5	56140000	56145000	11.98296828	CD4_Naive_All-Donors.phs001703v3p1.Homo_Sapiens.H3K27ac	56144903	AnchorB	DHX29	ENSG00000067248	Arthritis, Rheumatoid	Eyre S	CA104
chr5	55995000	56000000	chr5	56140000	56145000	57.90053449	CD4_Naive_All-Donors.phs001703v3p1.Homo_Sapiens.H3K27ac	56144903	AnchorB	IL6ST	ENSG00000134352	Arthritis, Rheumatoid	Eyre S	CA104
chr5	55995000	56000000	chr5	56140000	56145000	57.90053449	CD4_Naive_All-Donors.phs001703v3p1.Homo_Sapiens.H3K27ac	56144903	AnchorB	AC016596.1	ENSG00000227908	Arthritis, Rheumatoid	Eyre S	CA104
chr5	56140000	56145000	chr5	57170000	57175000	22.35745146	CD4_Naive_All-Donors.phs001703v3p1.Homo_Sapiens.H3K27ac	56144903	AnchorA	GPBP1	ENSG00000062194	Arthritis, Rheumatoid	Eyre S	CA104
chr6	28080000	28085000	chr6	28440000	28445000	42.541373	CD4_Naive_All-Donors.phs001703v3p1.Homo_Sapiens.H3K27ac	28443526	AnchorB	ZNF165	ENSG00000197279	Arthritis, Rheumatoid	Eyre S	CA104
chr6	28080000	28085000	chr6	28440000	28445000	42.541373	CD4_Naive_All-Donors.phs001703v3p1.Homo_Sapiens.H3K27ac	28443526	AnchorB	AL121944.1	ENSG00000272009	Arthritis, Rheumatoid	Eyre S	CA104
chr6	28135000	28140000	chr6	28440000	28445000	30.18849846	CD4_Naive_All-Donors.phs001703v3p1.Homo_Sapiens.H3K27ac	28443526	AnchorB	AL358933.1	ENSG00000261839	Arthritis, Rheumatoid	Eyre S	CA104
chr6	28135000	28140000	chr6	28440000	28445000	30.18849846	CD4_Naive_All-Donors.phs001703v3p1.Homo_Sapiens.H3K27ac	28443526	AnchorB	ZSCAN16-AS1	ENSG00000269293	Arthritis, Rheumatoid	Eyre S	CA104
chr6	28395000	28400000	chr6	28440000	28445000	7.979642737	CD4_Naive_All-Donors.phs001703v3p1.Homo_Sapiens.H3K27ac	28443526	AnchorB	ZSCAN12	ENSG00000158691	Arthritis, Rheumatoid	Eyre S	CA104
chr6	28440000	28445000	chr6	28895000	28900000	14.40401647	CD4_Naive_All-Donors.phs001703v3p1.Homo_Sapiens.H3K27ac	28443526	AnchorA	HCG14	ENSG00000224157	Arthritis, Rheumatoid	Eyre S	CA104
chr6	28895000	28900000	chr6	29750000	29755000	5.753565217	CD4_Naive_All-Donors.phs001703v3p1.Homo_Sapiens.H3K27ac	29753620	AnchorB	HCG14	ENSG00000224157	Arthritis, Rheumatoid	Eyre S	CA104
chr6	28895000	28900000	chr6	29750000	29755000	5.753565217	CD4_Naive_All-Donors.phs001703v3p1.Homo_Sapiens.H3K27ac	29754738	AnchorB	HCG14	ENSG00000224157	Arthritis, Rheumatoid	Eyre S	CA104
chr6	28895000	28900000	chr6	30210000	30215000	12.05156926	CD4_Naive_All-Donors.phs001703v3p1.Homo_Sapiens.H3K27ac	30211645	AnchorB	HCG14	ENSG00000224157	Arthritis, Rheumatoid	Eyre S	CA104
chr6	29630000	29635000	chr6	30210000	30215000	12.20263683	CD4_Naive_All-Donors.phs001703v3p1.Homo_Sapiens.H3K27ac	30211645	AnchorB	GABBR1	ENSG00000204681	Arthritis, Rheumatoid	Eyre S	CA104
chr6	29720000	29725000	chr6	29750000	29755000	29.30713316	CD4_Naive_All-Donors.phs001703v3p1.Homo_Sapiens.H3K27ac	29753620	AnchorB	HLA-F	ENSG00000204642	Arthritis, Rheumatoid	Eyre S	CA104
chr6	29720000	29725000	chr6	29750000	29755000	29.30713316	CD4_Naive_All-Donors.phs001703v3p1.Homo_Sapiens.H3K27ac	29753620	AnchorB	AL645939.1	ENSG00000225864	Arthritis, Rheumatoid	Eyre S	CA104
chr6	29720000	29725000	chr6	29750000	29755000	29.30713316	CD4_Naive_All-Donors.phs001703v3p1.Homo_Sapiens.H3K27ac	29754738	AnchorB	HLA-F	ENSG00000204642	Arthritis, Rheumatoid	Eyre S	CA104
chr6	29720000	29725000	chr6	29750000	29755000	29.30713316	CD4_Naive_All-Donors.phs001703v3p1.Homo_Sapiens.H3K27ac	29754738	AnchorB	AL645939.1	ENSG00000225864	Arthritis, Rheumatoid	Eyre S	CA104
chr6	29720000	29725000	chr6	30210000	30215000	11.24449313	CD4_Naive_All-Donors.phs001703v3p1.Homo_Sapiens.H3K27ac	30211645	AnchorB	HLA-F	ENSG00000204642	Arthritis, Rheumatoid	Eyre S	CA104
chr6	29720000	29725000	chr6	30210000	30215000	11.24449313	CD4_Naive_All-Donors.phs001703v3p1.Homo_Sapiens.H3K27ac	30211645	AnchorB	AL645939.1	ENSG00000225864	Arthritis, Rheumatoid	Eyre S	CA104
chr6	29745000	29750000	chr6	30210000	30215000	7.193965494	CD4_Naive_All-Donors.phs001703v3p1.Homo_Sapiens.H3K27ac	30211645	AnchorB	HLA-F-AS1	ENSG00000214922	Arthritis, Rheumatoid	Eyre S	CA104
chr6	29745000	29750000	chr6	30210000	30215000	7.193965494	CD4_Naive_All-Donors.phs001703v3p1.Homo_Sapiens.H3K27ac	30211645	AnchorB	AL645939.2	ENSG00000227758	Arthritis, Rheumatoid	Eyre S	CA104
chr6	29745000	29750000	chr6	30210000	30215000	7.193965494	CD4_Naive_All-Donors.phs001703v3p1.Homo_Sapiens.H3K27ac	30211645	AnchorB	MICE	ENSG00000273340	Arthritis, Rheumatoid	Eyre S	CA104
chr6	29750000	29755000	chr6	30060000	30065000	7.943737265	CD4_Naive_All-Donors.phs001703v3p1.Homo_Sapiens.H3K27ac	29753620	AnchorA	ZNRD1ASP	ENSG00000204623	Arthritis, Rheumatoid	Eyre S	CA104
chr6	29750000	29755000	chr6	30060000	30065000	7.943737265	CD4_Naive_All-Donors.phs001703v3p1.Homo_Sapiens.H3K27ac	29753620	AnchorA	RF02220	ENSG00000278773	Arthritis, Rheumatoid	Eyre S	CA104
chr6	29750000	29755000	chr6	30060000	30065000	7.943737265	CD4_Naive_All-Donors.phs001703v3p1.Homo_Sapiens.H3K27ac	29754738	AnchorA	ZNRD1ASP	ENSG00000204623	Arthritis, Rheumatoid	Eyre S	CA104
chr6	29750000	29755000	chr6	30060000	30065000	7.943737265	CD4_Naive_All-Donors.phs001703v3p1.Homo_Sapiens.H3K27ac	29754738	AnchorA	RF02220	ENSG00000278773	Arthritis, Rheumatoid	Eyre S	CA104
chr6	29750000	29755000	chr6	30065000	30070000	7.397550573	CD4_Naive_All-Donors.phs001703v3p1.Homo_Sapiens.H3K27ac	29753620	AnchorA	PPP1R11	ENSG00000204619	Arthritis, Rheumatoid	Eyre S	CA104
chr6	29750000	29755000	chr6	30065000	30070000	7.397550573	CD4_Naive_All-Donors.phs001703v3p1.Homo_Sapiens.H3K27ac	29754738	AnchorA	PPP1R11	ENSG00000204619	Arthritis, Rheumatoid	Eyre S	CA104
chr6	29750000	29755000	chr6	30210000	30215000	7.158254475	CD4_Naive_All-Donors.phs001703v3p1.Homo_Sapiens.H3K27ac	29753620	AnchorA	TRIM26	ENSG00000234127	Arthritis, Rheumatoid	Eyre S	CA104
chr6	29750000	29755000	chr6	30210000	30215000	7.158254475	CD4_Naive_All-Donors.phs001703v3p1.Homo_Sapiens.H3K27ac	29754738	AnchorA	TRIM26	ENSG00000234127	Arthritis, Rheumatoid	Eyre S	CA104
chr6	29750000	29755000	chr6	30210000	30215000	7.158254475	CD4_Naive_All-Donors.phs001703v3p1.Homo_Sapiens.H3K27ac	30211645	AnchorB	RF00019	ENSG00000199290	Arthritis, Rheumatoid	Eyre S	CA104
chr6	29750000	29755000	chr6	30210000	30215000	7.158254475	CD4_Naive_All-Donors.phs001703v3p1.Homo_Sapiens.H3K27ac	30211645	AnchorB	IFITM4P	ENSG00000235821	Arthritis, Rheumatoid	Eyre S	CA104
chr6	29750000	29755000	chr6	30210000	30215000	7.158254475	CD4_Naive_All-Donors.phs001703v3p1.Homo_Sapiens.H3K27ac	30211645	AnchorB	AL645939.4	ENSG00000272236	Arthritis, Rheumatoid	Eyre S	CA104
chr6	29750000	29755000	chr6	30210000	30215000	7.158254475	CD4_Naive_All-Donors.phs001703v3p1.Homo_Sapiens.H3K27ac	30211645	AnchorB	AL645939.5	ENSG00000285761	Arthritis, Rheumatoid	Eyre S	CA104
chr6	29750000	29755000	chr6	30555000	30560000	5.834544569	CD4_Naive_All-Donors.phs001703v3p1.Homo_Sapiens.H3K27ac	29753620	AnchorA	PRR3	ENSG00000204576	Arthritis, Rheumatoid	Eyre S	CA104
chr6	29750000	29755000	chr6	30555000	30560000	5.834544569	CD4_Naive_All-Donors.phs001703v3p1.Homo_Sapiens.H3K27ac	29753620	AnchorA	GNL1	ENSG00000204590	Arthritis, Rheumatoid	Eyre S	CA104
chr6	29750000	29755000	chr6	30555000	30560000	5.834544569	CD4_Naive_All-Donors.phs001703v3p1.Homo_Sapiens.H3K27ac	29754738	AnchorA	PRR3	ENSG00000204576	Arthritis, Rheumatoid	Eyre S	CA104
chr6	29750000	29755000	chr6	30555000	30560000	5.834544569	CD4_Naive_All-Donors.phs001703v3p1.Homo_Sapiens.H3K27ac	29754738	AnchorA	GNL1	ENSG00000204590	Arthritis, Rheumatoid	Eyre S	CA104
chr6	29790000	29795000	chr6	30210000	30215000	10.97053294	CD4_Naive_All-Donors.phs001703v3p1.Homo_Sapiens.H3K27ac	30211645	AnchorB	HCG4	ENSG00000176998	Arthritis, Rheumatoid	Eyre S	CA104
chr6	29790000	29795000	chr6	30210000	30215000	10.97053294	CD4_Naive_All-Donors.phs001703v3p1.Homo_Sapiens.H3K27ac	30211645	AnchorB	HLA-V	ENSG00000181126	Arthritis, Rheumatoid	Eyre S	CA104
chr6	29925000	29930000	chr6	30210000	30215000	10.40589848	CD4_Naive_All-Donors.phs001703v3p1.Homo_Sapiens.H3K27ac	30211645	AnchorB	HCG4B	ENSG00000227262	Arthritis, Rheumatoid	Eyre S	CA104
chr6	29925000	29930000	chr6	30210000	30215000	10.40589848	CD4_Naive_All-Donors.phs001703v3p1.Homo_Sapiens.H3K27ac	30211645	AnchorB	HLA-K	ENSG00000230795	Arthritis, Rheumatoid	Eyre S	CA104
chr6	30060000	30065000	chr6	30210000	30215000	7.741164487	CD4_Naive_All-Donors.phs001703v3p1.Homo_Sapiens.H3K27ac	30211645	AnchorB	ZNRD1ASP	ENSG00000204623	Arthritis, Rheumatoid	Eyre S	CA104
chr6	30060000	30065000	chr6	30210000	30215000	7.741164487	CD4_Naive_All-Donors.phs001703v3p1.Homo_Sapiens.H3K27ac	30211645	AnchorB	RF02220	ENSG00000278773	Arthritis, Rheumatoid	Eyre S	CA104
chr6	30065000	30070000	chr6	30210000	30215000	21.54568561	CD4_Naive_All-Donors.phs001703v3p1.Homo_Sapiens.H3K27ac	30211645	AnchorB	PPP1R11	ENSG00000204619	Arthritis, Rheumatoid	Eyre S	CA104
chr6	30210000	30215000	chr6	30325000	30330000	40.90931097	CD4_Naive_All-Donors.phs001703v3p1.Homo_Sapiens.H3K27ac	30211645	AnchorA	TRIM39	ENSG00000204599	Arthritis, Rheumatoid	Eyre S	CA104
chr6	30210000	30215000	chr6	30325000	30330000	40.90931097	CD4_Naive_All-Donors.phs001703v3p1.Homo_Sapiens.H3K27ac	30211645	AnchorA	HCG18	ENSG00000231074	Arthritis, Rheumatoid	Eyre S	CA104
chr6	30210000	30215000	chr6	30325000	30330000	40.90931097	CD4_Naive_All-Donors.phs001703v3p1.Homo_Sapiens.H3K27ac	30211645	AnchorA	TRIM39-RPP21	ENSG00000248167	Arthritis, Rheumatoid	Eyre S	CA104
chr6	30210000	30215000	chr6	30325000	30330000	40.90931097	CD4_Naive_All-Donors.phs001703v3p1.Homo_Sapiens.H3K27ac	30211645	AnchorA	HCG17	ENSG00000270604	Arthritis, Rheumatoid	Eyre S	CA104
chr6	30210000	30215000	chr6	30345000	30350000	30.98915901	CD4_Naive_All-Donors.phs001703v3p1.Homo_Sapiens.H3K27ac	30211645	AnchorA	RPP21	ENSG00000241370	Arthritis, Rheumatoid	Eyre S	CA104
chr6	30210000	30215000	chr6	30555000	30560000	19.8393643	CD4_Naive_All-Donors.phs001703v3p1.Homo_Sapiens.H3K27ac	30211645	AnchorA	PRR3	ENSG00000204576	Arthritis, Rheumatoid	Eyre S	CA104
chr6	30210000	30215000	chr6	30555000	30560000	19.8393643	CD4_Naive_All-Donors.phs001703v3p1.Homo_Sapiens.H3K27ac	30211645	AnchorA	GNL1	ENSG00000204590	Arthritis, Rheumatoid	Eyre S	CA104
chr6	30210000	30215000	chr6	30570000	30575000	27.17214163	CD4_Naive_All-Donors.phs001703v3p1.Homo_Sapiens.H3K27ac	30211645	AnchorA	ABCF1	ENSG00000204574	Arthritis, Rheumatoid	Eyre S	CA104
chr6	30210000	30215000	chr6	30580000	30585000	5.073305186	CD4_Naive_All-Donors.phs001703v3p1.Homo_Sapiens.H3K27ac	30211645	AnchorA	MIR877	ENSG00000216101	Arthritis, Rheumatoid	Eyre S	CA104
chr6	30210000	30215000	chr6	30615000	30620000	57.88382379	CD4_Naive_All-Donors.phs001703v3p1.Homo_Sapiens.H3K27ac	30211645	AnchorA	MRPS18B	ENSG00000204568	Arthritis, Rheumatoid	Eyre S	CA104
chr6	30210000	30215000	chr6	30615000	30620000	57.88382379	CD4_Naive_All-Donors.phs001703v3p1.Homo_Sapiens.H3K27ac	30211645	AnchorA	PPP1R10	ENSG00000204569	Arthritis, Rheumatoid	Eyre S	CA104
chr6	30210000	30215000	chr6	30625000	30630000	6.356298691	CD4_Naive_All-Donors.phs001703v3p1.Homo_Sapiens.H3K27ac	30211645	AnchorA	ATAT1	ENSG00000137343	Arthritis, Rheumatoid	Eyre S	CA104
chr6	30210000	30215000	chr6	30645000	30650000	9.817500295	CD4_Naive_All-Donors.phs001703v3p1.Homo_Sapiens.H3K27ac	30211645	AnchorA	C6orf136	ENSG00000204564	Arthritis, Rheumatoid	Eyre S	CA104
chr6	30210000	30215000	chr6	30670000	30675000	12.42732938	CD4_Naive_All-Donors.phs001703v3p1.Homo_Sapiens.H3K27ac	30211645	AnchorA	DHX16	ENSG00000204560	Arthritis, Rheumatoid	Eyre S	CA104
chr6	30210000	30215000	chr6	30715000	30720000	32.6505965	CD4_Naive_All-Donors.phs001703v3p1.Homo_Sapiens.H3K27ac	30211645	AnchorA	MDC1	ENSG00000137337	Arthritis, Rheumatoid	Eyre S	CA104
chr6	30210000	30215000	chr6	30720000	30725000	12.54876674	CD4_Naive_All-Donors.phs001703v3p1.Homo_Sapiens.H3K27ac	30211645	AnchorA	TUBB	ENSG00000196230	Arthritis, Rheumatoid	Eyre S	CA104
chr6	30210000	30215000	chr6	30720000	30725000	12.54876674	CD4_Naive_All-Donors.phs001703v3p1.Homo_Sapiens.H3K27ac	30211645	AnchorA	AL662797.1	ENSG00000272540	Arthritis, Rheumatoid	Eyre S	CA104
chr6	30210000	30215000	chr6	30735000	30740000	11.20217507	CD4_Naive_All-Donors.phs001703v3p1.Homo_Sapiens.H3K27ac	30211645	AnchorA	RF00019	ENSG00000201988	Arthritis, Rheumatoid	Eyre S	CA104
chr6	30210000	30215000	chr6	30740000	30745000	18.38140114	CD4_Naive_All-Donors.phs001703v3p1.Homo_Sapiens.H3K27ac	30211645	AnchorA	FLOT1	ENSG00000137312	Arthritis, Rheumatoid	Eyre S	CA104
chr6	30210000	30215000	chr6	30740000	30745000	18.38140114	CD4_Naive_All-Donors.phs001703v3p1.Homo_Sapiens.H3K27ac	30211645	AnchorA	IER3	ENSG00000137331	Arthritis, Rheumatoid	Eyre S	CA104
chr6	30210000	30215000	chr6	30740000	30745000	18.38140114	CD4_Naive_All-Donors.phs001703v3p1.Homo_Sapiens.H3K27ac	30211645	AnchorA	IER3-AS1	ENSG00000272273	Arthritis, Rheumatoid	Eyre S	CA104
chr6	30210000	30215000	chr6	30905000	30910000	21.59929505	CD4_Naive_All-Donors.phs001703v3p1.Homo_Sapiens.H3K27ac	30211645	AnchorA	VARS2	ENSG00000137411	Arthritis, Rheumatoid	Eyre S	CA104
chr6	30210000	30215000	chr6	30905000	30910000	21.59929505	CD4_Naive_All-Donors.phs001703v3p1.Homo_Sapiens.H3K27ac	30211645	AnchorA	GTF2H4	ENSG00000213780	Arthritis, Rheumatoid	Eyre S	CA104
chr6	30210000	30215000	chr6	31155000	31160000	13.00561827	CD4_Naive_All-Donors.phs001703v3p1.Homo_Sapiens.H3K27ac	30211645	AnchorA	TCF19	ENSG00000137310	Arthritis, Rheumatoid	Eyre S	CA104
chr6	30210000	30215000	chr6	31155000	31160000	13.00561827	CD4_Naive_All-Donors.phs001703v3p1.Homo_Sapiens.H3K27ac	30211645	AnchorA	CCHCR1	ENSG00000204536	Arthritis, Rheumatoid	Eyre S	CA104
chr6	30210000	30215000	chr6	31195000	31200000	19.13129356	CD4_Naive_All-Donors.phs001703v3p1.Homo_Sapiens.H3K27ac	30211645	AnchorA	HCG27	ENSG00000206344	Arthritis, Rheumatoid	Eyre S	CA104
chr6	30210000	30215000	chr6	31195000	31200000	19.13129356	CD4_Naive_All-Donors.phs001703v3p1.Homo_Sapiens.H3K27ac	30211645	AnchorA	AL662844.4	ENSG00000272501	Arthritis, Rheumatoid	Eyre S	CA104
chr6	30210000	30215000	chr6	31200000	31205000	8.636826289	CD4_Naive_All-Donors.phs001703v3p1.Homo_Sapiens.H3K27ac	30211645	AnchorA	AL662844.3	ENSG00000271821	Arthritis, Rheumatoid	Eyre S	CA104
chr6	30210000	30215000	chr6	31355000	31360000	10.95678739	CD4_Naive_All-Donors.phs001703v3p1.Homo_Sapiens.H3K27ac	30211645	AnchorA	HLA-B	ENSG00000234745	Arthritis, Rheumatoid	Eyre S	CA104
chr6	30210000	30215000	chr6	31355000	31360000	10.95678739	CD4_Naive_All-Donors.phs001703v3p1.Homo_Sapiens.H3K27ac	30211645	AnchorA	AL671883.2	ENSG00000271581	Arthritis, Rheumatoid	Eyre S	CA104
chr6	30210000	30215000	chr6	31355000	31360000	10.95678739	CD4_Naive_All-Donors.phs001703v3p1.Homo_Sapiens.H3K27ac	30211645	AnchorA	MIR6891	ENSG00000277402	Arthritis, Rheumatoid	Eyre S	CA104
chr6	30210000	30215000	chr6	31395000	31400000	8.960345903	CD4_Naive_All-Donors.phs001703v3p1.Homo_Sapiens.H3K27ac	30211645	AnchorA	MICA	ENSG00000204520	Arthritis, Rheumatoid	Eyre S	CA104
chr6	30210000	30215000	chr6	31395000	31400000	8.960345903	CD4_Naive_All-Donors.phs001703v3p1.Homo_Sapiens.H3K27ac	30211645	AnchorA	AL645933.2	ENSG00000272221	Arthritis, Rheumatoid	Eyre S	CA104
chr6	30210000	30215000	chr6	31400000	31405000	6.670497329	CD4_Naive_All-Donors.phs001703v3p1.Homo_Sapiens.H3K27ac	30211645	AnchorA	RF00019	ENSG00000199332	Arthritis, Rheumatoid	Eyre S	CA104
chr6	30210000	30215000	chr6	31400000	31405000	6.670497329	CD4_Naive_All-Donors.phs001703v3p1.Homo_Sapiens.H3K27ac	30211645	AnchorA	HCP5	ENSG00000206337	Arthritis, Rheumatoid	Eyre S	CA104
chr6	30210000	30215000	chr6	31460000	31465000	20.80861874	CD4_Naive_All-Donors.phs001703v3p1.Homo_Sapiens.H3K27ac	30211645	AnchorA	AL645933.1	ENSG00000233902	Arthritis, Rheumatoid	Eyre S	CA104
chr6	30210000	30215000	chr6	31495000	31500000	6.241288771	CD4_Naive_All-Donors.phs001703v3p1.Homo_Sapiens.H3K27ac	30211645	AnchorA	RF00019	ENSG00000201680	Arthritis, Rheumatoid	Eyre S	CA104
chr6	30210000	30215000	chr6	31535000	31540000	7.485578236	CD4_Naive_All-Donors.phs001703v3p1.Homo_Sapiens.H3K27ac	30211645	AnchorA	SNORD117	ENSG00000201785	Arthritis, Rheumatoid	Eyre S	CA104
chr6	30210000	30215000	chr6	31540000	31545000	7.79577487	CD4_Naive_All-Donors.phs001703v3p1.Homo_Sapiens.H3K27ac	30211645	AnchorA	DDX39B	ENSG00000198563	Arthritis, Rheumatoid	Eyre S	CA104
chr6	30210000	30215000	chr6	31540000	31545000	7.79577487	CD4_Naive_All-Donors.phs001703v3p1.Homo_Sapiens.H3K27ac	30211645	AnchorA	DDX39B-AS1	ENSG00000234006	Arthritis, Rheumatoid	Eyre S	CA104
chr6	30210000	30215000	chr6	31540000	31545000	7.79577487	CD4_Naive_All-Donors.phs001703v3p1.Homo_Sapiens.H3K27ac	30211645	AnchorA	SNORD84	ENSG00000265236	Arthritis, Rheumatoid	Eyre S	CA104
chr6	30210000	30215000	chr6	31620000	31625000	5.809723014	CD4_Naive_All-Donors.phs001703v3p1.Homo_Sapiens.H3K27ac	30211645	AnchorA	SNORA38	ENSG00000200816	Arthritis, Rheumatoid	Eyre S	CA104
chr6	30210000	30215000	chr6	31620000	31625000	5.809723014	CD4_Naive_All-Donors.phs001703v3p1.Homo_Sapiens.H3K27ac	30211645	AnchorA	PRRC2A	ENSG00000204469	Arthritis, Rheumatoid	Eyre S	CA104
chr6	30210000	30215000	chr6	31650000	31655000	18.78244192	CD4_Naive_All-Donors.phs001703v3p1.Homo_Sapiens.H3K27ac	30211645	AnchorA	APOM	ENSG00000204444	Arthritis, Rheumatoid	Eyre S	CA104
chr6	30210000	30215000	chr6	31650000	31655000	18.78244192	CD4_Naive_All-Donors.phs001703v3p1.Homo_Sapiens.H3K27ac	30211645	AnchorA	BAG6	ENSG00000204463	Arthritis, Rheumatoid	Eyre S	CA104
chr6	30210000	30215000	chr6	31660000	31665000	10.31852311	CD4_Naive_All-Donors.phs001703v3p1.Homo_Sapiens.H3K27ac	30211645	AnchorA	RF00019	ENSG00000201207	Arthritis, Rheumatoid	Eyre S	CA104
chr6	30210000	30215000	chr6	31660000	31665000	10.31852311	CD4_Naive_All-Donors.phs001703v3p1.Homo_Sapiens.H3K27ac	30211645	AnchorA	C6orf47	ENSG00000204439	Arthritis, Rheumatoid	Eyre S	CA104
chr6	30210000	30215000	chr6	31730000	31735000	6.032332703	CD4_Naive_All-Donors.phs001703v3p1.Homo_Sapiens.H3K27ac	30211645	AnchorA	DDAH2	ENSG00000213722	Arthritis, Rheumatoid	Eyre S	CA104
chr6	30210000	30215000	chr6	31830000	31835000	12.1770186	CD4_Naive_All-Donors.phs001703v3p1.Homo_Sapiens.H3K27ac	30211645	AnchorA	C6orf48	ENSG00000204387	Arthritis, Rheumatoid	Eyre S	CA104
chr6	30210000	30215000	chr6	31860000	31865000	12.13414335	CD4_Naive_All-Donors.phs001703v3p1.Homo_Sapiens.H3K27ac	30211645	AnchorA	NEU1	ENSG00000204386	Arthritis, Rheumatoid	Eyre S	CA104
chr6	30210000	30215000	chr6	31895000	31900000	10.38601026	CD4_Naive_All-Donors.phs001703v3p1.Homo_Sapiens.H3K27ac	30211645	AnchorA	C2	ENSG00000166278	Arthritis, Rheumatoid	Eyre S	CA104
chr6	30210000	30215000	chr6	31895000	31900000	10.38601026	CD4_Naive_All-Donors.phs001703v3p1.Homo_Sapiens.H3K27ac	30211645	AnchorA	EHMT2	ENSG00000204371	Arthritis, Rheumatoid	Eyre S	CA104
chr6	30210000	30215000	chr6	31955000	31960000	19.7616959	CD4_Naive_All-Donors.phs001703v3p1.Homo_Sapiens.H3K27ac	30211645	AnchorA	SKIV2L	ENSG00000204351	Arthritis, Rheumatoid	Eyre S	CA104
chr6	30210000	30215000	chr6	31955000	31960000	19.7616959	CD4_Naive_All-Donors.phs001703v3p1.Homo_Sapiens.H3K27ac	30211645	AnchorA	NELFE	ENSG00000204356	Arthritis, Rheumatoid	Eyre S	CA104
chr6	30210000	30215000	chr6	31955000	31960000	19.7616959	CD4_Naive_All-Donors.phs001703v3p1.Homo_Sapiens.H3K27ac	30211645	AnchorA	MIR1236	ENSG00000284446	Arthritis, Rheumatoid	Eyre S	CA104
chr6	30210000	30215000	chr6	31970000	31975000	71.77938595	CD4_Naive_All-Donors.phs001703v3p1.Homo_Sapiens.H3K27ac	30211645	AnchorA	STK19	ENSG00000204344	Arthritis, Rheumatoid	Eyre S	CA104
chr6	30210000	30215000	chr6	31970000	31975000	71.77938595	CD4_Naive_All-Donors.phs001703v3p1.Homo_Sapiens.H3K27ac	30211645	AnchorA	DXO	ENSG00000204348	Arthritis, Rheumatoid	Eyre S	CA104
chr6	30210000	30215000	chr6	32175000	32180000	15.3129684	CD4_Naive_All-Donors.phs001703v3p1.Homo_Sapiens.H3K27ac	30211645	AnchorA	RNF5	ENSG00000204308	Arthritis, Rheumatoid	Eyre S	CA104
chr6	30210000	30215000	chr6	32175000	32180000	15.3129684	CD4_Naive_All-Donors.phs001703v3p1.Homo_Sapiens.H3K27ac	30211645	AnchorA	AGPAT1	ENSG00000204310	Arthritis, Rheumatoid	Eyre S	CA104
chr6	30210000	30215000	chr6	32175000	32180000	15.3129684	CD4_Naive_All-Donors.phs001703v3p1.Homo_Sapiens.H3K27ac	30211645	AnchorA	MIR6833	ENSG00000277264	Arthritis, Rheumatoid	Eyre S	CA104
chr6	30210000	30215000	chr6	32190000	32195000	25.63169208	CD4_Naive_All-Donors.phs001703v3p1.Homo_Sapiens.H3K27ac	30211645	AnchorA	PBX2	ENSG00000204304	Arthritis, Rheumatoid	Eyre S	CA104
chr6	31195000	31200000	chr6	31530000	31535000	7.334279082	CD4_Naive_All-Donors.phs001703v3p1.Homo_Sapiens.H3K27ac	31530198	AnchorB	HCG27	ENSG00000206344	Arthritis, Rheumatoid	Eyre S	CA104
chr6	31195000	31200000	chr6	31530000	31535000	7.334279082	CD4_Naive_All-Donors.phs001703v3p1.Homo_Sapiens.H3K27ac	31530198	AnchorB	AL662844.4	ENSG00000272501	Arthritis, Rheumatoid	Eyre S	CA104
chr6	31195000	31200000	chr6	31530000	31535000	7.334279082	CD4_Naive_All-Donors.phs001703v3p1.Homo_Sapiens.H3K27ac	31531826	AnchorB	HCG27	ENSG00000206344	Arthritis, Rheumatoid	Eyre S	CA104
chr6	31195000	31200000	chr6	31530000	31535000	7.334279082	CD4_Naive_All-Donors.phs001703v3p1.Homo_Sapiens.H3K27ac	31531826	AnchorB	AL662844.4	ENSG00000272501	Arthritis, Rheumatoid	Eyre S	CA104
chr6	31530000	31535000	chr6	31650000	31655000	7.592433274	CD4_Naive_All-Donors.phs001703v3p1.Homo_Sapiens.H3K27ac	31530198	AnchorA	APOM	ENSG00000204444	Arthritis, Rheumatoid	Eyre S	CA104
chr6	31530000	31535000	chr6	31650000	31655000	7.592433274	CD4_Naive_All-Donors.phs001703v3p1.Homo_Sapiens.H3K27ac	31530198	AnchorA	BAG6	ENSG00000204463	Arthritis, Rheumatoid	Eyre S	CA104
chr6	31530000	31535000	chr6	31650000	31655000	7.592433274	CD4_Naive_All-Donors.phs001703v3p1.Homo_Sapiens.H3K27ac	31531826	AnchorA	APOM	ENSG00000204444	Arthritis, Rheumatoid	Eyre S	CA104
chr6	31530000	31535000	chr6	31650000	31655000	7.592433274	CD4_Naive_All-Donors.phs001703v3p1.Homo_Sapiens.H3K27ac	31531826	AnchorA	BAG6	ENSG00000204463	Arthritis, Rheumatoid	Eyre S	CA104
chr6	31530000	31535000	chr6	31830000	31835000	14.49857883	CD4_Naive_All-Donors.phs001703v3p1.Homo_Sapiens.H3K27ac	31530198	AnchorA	C6orf48	ENSG00000204387	Arthritis, Rheumatoid	Eyre S	CA104
chr6	31530000	31535000	chr6	31830000	31835000	14.49857883	CD4_Naive_All-Donors.phs001703v3p1.Homo_Sapiens.H3K27ac	31531826	AnchorA	C6orf48	ENSG00000204387	Arthritis, Rheumatoid	Eyre S	CA104
chr6	31530000	31535000	chr6	31860000	31865000	7.955127023	CD4_Naive_All-Donors.phs001703v3p1.Homo_Sapiens.H3K27ac	31530198	AnchorA	NEU1	ENSG00000204386	Arthritis, Rheumatoid	Eyre S	CA104
chr6	31530000	31535000	chr6	31860000	31865000	7.955127023	CD4_Naive_All-Donors.phs001703v3p1.Homo_Sapiens.H3K27ac	31531826	AnchorA	NEU1	ENSG00000204386	Arthritis, Rheumatoid	Eyre S	CA104
chr6	31530000	31535000	chr6	31970000	31975000	32.72496226	CD4_Naive_All-Donors.phs001703v3p1.Homo_Sapiens.H3K27ac	31530198	AnchorA	STK19	ENSG00000204344	Arthritis, Rheumatoid	Eyre S	CA104
chr6	31530000	31535000	chr6	31970000	31975000	32.72496226	CD4_Naive_All-Donors.phs001703v3p1.Homo_Sapiens.H3K27ac	31530198	AnchorA	DXO	ENSG00000204348	Arthritis, Rheumatoid	Eyre S	CA104
chr6	31530000	31535000	chr6	31970000	31975000	32.72496226	CD4_Naive_All-Donors.phs001703v3p1.Homo_Sapiens.H3K27ac	31531826	AnchorA	STK19	ENSG00000204344	Arthritis, Rheumatoid	Eyre S	CA104
chr6	31530000	31535000	chr6	31970000	31975000	32.72496226	CD4_Naive_All-Donors.phs001703v3p1.Homo_Sapiens.H3K27ac	31531826	AnchorA	DXO	ENSG00000204348	Arthritis, Rheumatoid	Eyre S	CA104
chr6	31540000	31545000	chr6	33285000	33290000	5.056570542	CD4_Naive_All-Donors.phs001703v3p1.Homo_Sapiens.H3K27ac	33286888	AnchorB	DDX39B	ENSG00000198563	Arthritis, Rheumatoid	Eyre S	CA104
chr6	31540000	31545000	chr6	33285000	33290000	5.056570542	CD4_Naive_All-Donors.phs001703v3p1.Homo_Sapiens.H3K27ac	33286888	AnchorB	DDX39B-AS1	ENSG00000234006	Arthritis, Rheumatoid	Eyre S	CA104
chr6	31540000	31545000	chr6	33285000	33290000	5.056570542	CD4_Naive_All-Donors.phs001703v3p1.Homo_Sapiens.H3K27ac	33286888	AnchorB	SNORD84	ENSG00000265236	Arthritis, Rheumatoid	Eyre S	CA104
chr6	31540000	31545000	chr6	33285000	33290000	5.056570542	CD4_Naive_All-Donors.phs001703v3p1.Homo_Sapiens.H3K27ac	33287592	AnchorB	DDX39B	ENSG00000198563	Arthritis, Rheumatoid	Eyre S	CA104
chr6	31540000	31545000	chr6	33285000	33290000	5.056570542	CD4_Naive_All-Donors.phs001703v3p1.Homo_Sapiens.H3K27ac	33287592	AnchorB	DDX39B-AS1	ENSG00000234006	Arthritis, Rheumatoid	Eyre S	CA104
chr6	31540000	31545000	chr6	33285000	33290000	5.056570542	CD4_Naive_All-Donors.phs001703v3p1.Homo_Sapiens.H3K27ac	33287592	AnchorB	SNORD84	ENSG00000265236	Arthritis, Rheumatoid	Eyre S	CA104
chr6	31540000	31545000	chr6	33310000	33315000	14.24721325	CD4_Naive_All-Donors.phs001703v3p1.Homo_Sapiens.H3K27ac	33312852	AnchorB	DDX39B	ENSG00000198563	Arthritis, Rheumatoid	Eyre S	CA104
chr6	31540000	31545000	chr6	33310000	33315000	14.24721325	CD4_Naive_All-Donors.phs001703v3p1.Homo_Sapiens.H3K27ac	33312852	AnchorB	DDX39B-AS1	ENSG00000234006	Arthritis, Rheumatoid	Eyre S	CA104
chr6	31540000	31545000	chr6	33310000	33315000	14.24721325	CD4_Naive_All-Donors.phs001703v3p1.Homo_Sapiens.H3K27ac	33312852	AnchorB	SNORD84	ENSG00000265236	Arthritis, Rheumatoid	Eyre S	CA104
chr6	31540000	31545000	chr6	33310000	33315000	14.24721325	CD4_Naive_All-Donors.phs001703v3p1.Homo_Sapiens.H3K27ac	33314225	AnchorB	DDX39B	ENSG00000198563	Arthritis, Rheumatoid	Eyre S	CA104
chr6	31540000	31545000	chr6	33310000	33315000	14.24721325	CD4_Naive_All-Donors.phs001703v3p1.Homo_Sapiens.H3K27ac	33314225	AnchorB	DDX39B-AS1	ENSG00000234006	Arthritis, Rheumatoid	Eyre S	CA104
chr6	31540000	31545000	chr6	33310000	33315000	14.24721325	CD4_Naive_All-Donors.phs001703v3p1.Homo_Sapiens.H3K27ac	33314225	AnchorB	SNORD84	ENSG00000265236	Arthritis, Rheumatoid	Eyre S	CA104
chr6	31540000	31545000	chr6	33310000	33315000	14.24721325	CD4_Naive_All-Donors.phs001703v3p1.Homo_Sapiens.H3K27ac	33314404	AnchorB	DDX39B	ENSG00000198563	Arthritis, Rheumatoid	Eyre S	CA104
chr6	31540000	31545000	chr6	33310000	33315000	14.24721325	CD4_Naive_All-Donors.phs001703v3p1.Homo_Sapiens.H3K27ac	33314404	AnchorB	DDX39B-AS1	ENSG00000234006	Arthritis, Rheumatoid	Eyre S	CA104
chr6	31540000	31545000	chr6	33310000	33315000	14.24721325	CD4_Naive_All-Donors.phs001703v3p1.Homo_Sapiens.H3K27ac	33314404	AnchorB	SNORD84	ENSG00000265236	Arthritis, Rheumatoid	Eyre S	CA104
chr6	31580000	31585000	chr6	33310000	33315000	7.265131845	CD4_Naive_All-Donors.phs001703v3p1.Homo_Sapiens.H3K27ac	33312852	AnchorB	LTB	ENSG00000227507	Arthritis, Rheumatoid	Eyre S	CA104
chr6	31580000	31585000	chr6	33310000	33315000	7.265131845	CD4_Naive_All-Donors.phs001703v3p1.Homo_Sapiens.H3K27ac	33314225	AnchorB	LTB	ENSG00000227507	Arthritis, Rheumatoid	Eyre S	CA104
chr6	31580000	31585000	chr6	33310000	33315000	7.265131845	CD4_Naive_All-Donors.phs001703v3p1.Homo_Sapiens.H3K27ac	33314404	AnchorB	LTB	ENSG00000227507	Arthritis, Rheumatoid	Eyre S	CA104
chr6	31580000	31585000	chr6	33320000	33325000	7.219230152	CD4_Naive_All-Donors.phs001703v3p1.Homo_Sapiens.H3K27ac	33322625	AnchorB	LTB	ENSG00000227507	Arthritis, Rheumatoid	Eyre S	CA104
chr6	31620000	31625000	chr6	33310000	33315000	5.028992115	CD4_Naive_All-Donors.phs001703v3p1.Homo_Sapiens.H3K27ac	33312852	AnchorB	SNORA38	ENSG00000200816	Arthritis, Rheumatoid	Eyre S	CA104
chr6	31620000	31625000	chr6	33310000	33315000	5.028992115	CD4_Naive_All-Donors.phs001703v3p1.Homo_Sapiens.H3K27ac	33312852	AnchorB	PRRC2A	ENSG00000204469	Arthritis, Rheumatoid	Eyre S	CA104
chr6	31620000	31625000	chr6	33310000	33315000	5.028992115	CD4_Naive_All-Donors.phs001703v3p1.Homo_Sapiens.H3K27ac	33314225	AnchorB	SNORA38	ENSG00000200816	Arthritis, Rheumatoid	Eyre S	CA104
chr6	31620000	31625000	chr6	33310000	33315000	5.028992115	CD4_Naive_All-Donors.phs001703v3p1.Homo_Sapiens.H3K27ac	33314225	AnchorB	PRRC2A	ENSG00000204469	Arthritis, Rheumatoid	Eyre S	CA104
chr6	31620000	31625000	chr6	33310000	33315000	5.028992115	CD4_Naive_All-Donors.phs001703v3p1.Homo_Sapiens.H3K27ac	33314404	AnchorB	SNORA38	ENSG00000200816	Arthritis, Rheumatoid	Eyre S	CA104
chr6	31620000	31625000	chr6	33310000	33315000	5.028992115	CD4_Naive_All-Donors.phs001703v3p1.Homo_Sapiens.H3K27ac	33314404	AnchorB	PRRC2A	ENSG00000204469	Arthritis, Rheumatoid	Eyre S	CA104
chr6	31650000	31655000	chr6	33310000	33315000	25.63870459	CD4_Naive_All-Donors.phs001703v3p1.Homo_Sapiens.H3K27ac	33312852	AnchorB	APOM	ENSG00000204444	Arthritis, Rheumatoid	Eyre S	CA104
chr6	31650000	31655000	chr6	33310000	33315000	25.63870459	CD4_Naive_All-Donors.phs001703v3p1.Homo_Sapiens.H3K27ac	33312852	AnchorB	BAG6	ENSG00000204463	Arthritis, Rheumatoid	Eyre S	CA104
chr6	31650000	31655000	chr6	33310000	33315000	25.63870459	CD4_Naive_All-Donors.phs001703v3p1.Homo_Sapiens.H3K27ac	33314225	AnchorB	APOM	ENSG00000204444	Arthritis, Rheumatoid	Eyre S	CA104
chr6	31650000	31655000	chr6	33310000	33315000	25.63870459	CD4_Naive_All-Donors.phs001703v3p1.Homo_Sapiens.H3K27ac	33314225	AnchorB	BAG6	ENSG00000204463	Arthritis, Rheumatoid	Eyre S	CA104
chr6	31650000	31655000	chr6	33310000	33315000	25.63870459	CD4_Naive_All-Donors.phs001703v3p1.Homo_Sapiens.H3K27ac	33314404	AnchorB	APOM	ENSG00000204444	Arthritis, Rheumatoid	Eyre S	CA104
chr6	31650000	31655000	chr6	33310000	33315000	25.63870459	CD4_Naive_All-Donors.phs001703v3p1.Homo_Sapiens.H3K27ac	33314404	AnchorB	BAG6	ENSG00000204463	Arthritis, Rheumatoid	Eyre S	CA104
chr6	31650000	31655000	chr6	33315000	33320000	26.12756614	CD4_Naive_All-Donors.phs001703v3p1.Homo_Sapiens.H3K27ac	33315989	AnchorB	APOM	ENSG00000204444	Arthritis, Rheumatoid	Eyre S	CA104
chr6	31650000	31655000	chr6	33315000	33320000	26.12756614	CD4_Naive_All-Donors.phs001703v3p1.Homo_Sapiens.H3K27ac	33315989	AnchorB	BAG6	ENSG00000204463	Arthritis, Rheumatoid	Eyre S	CA104
chr6	31650000	31655000	chr6	33320000	33325000	6.722047602	CD4_Naive_All-Donors.phs001703v3p1.Homo_Sapiens.H3K27ac	33322625	AnchorB	APOM	ENSG00000204444	Arthritis, Rheumatoid	Eyre S	CA104
chr6	31650000	31655000	chr6	33320000	33325000	6.722047602	CD4_Naive_All-Donors.phs001703v3p1.Homo_Sapiens.H3K27ac	33322625	AnchorB	BAG6	ENSG00000204463	Arthritis, Rheumatoid	Eyre S	CA104
chr6	31660000	31665000	chr6	33310000	33315000	25.72925693	CD4_Naive_All-Donors.phs001703v3p1.Homo_Sapiens.H3K27ac	33312852	AnchorB	RF00019	ENSG00000201207	Arthritis, Rheumatoid	Eyre S	CA104
chr6	31660000	31665000	chr6	33310000	33315000	25.72925693	CD4_Naive_All-Donors.phs001703v3p1.Homo_Sapiens.H3K27ac	33312852	AnchorB	C6orf47	ENSG00000204439	Arthritis, Rheumatoid	Eyre S	CA104
chr6	31660000	31665000	chr6	33310000	33315000	25.72925693	CD4_Naive_All-Donors.phs001703v3p1.Homo_Sapiens.H3K27ac	33314225	AnchorB	RF00019	ENSG00000201207	Arthritis, Rheumatoid	Eyre S	CA104
chr6	31660000	31665000	chr6	33310000	33315000	25.72925693	CD4_Naive_All-Donors.phs001703v3p1.Homo_Sapiens.H3K27ac	33314225	AnchorB	C6orf47	ENSG00000204439	Arthritis, Rheumatoid	Eyre S	CA104
chr6	31660000	31665000	chr6	33310000	33315000	25.72925693	CD4_Naive_All-Donors.phs001703v3p1.Homo_Sapiens.H3K27ac	33314404	AnchorB	RF00019	ENSG00000201207	Arthritis, Rheumatoid	Eyre S	CA104
chr6	31660000	31665000	chr6	33310000	33315000	25.72925693	CD4_Naive_All-Donors.phs001703v3p1.Homo_Sapiens.H3K27ac	33314404	AnchorB	C6orf47	ENSG00000204439	Arthritis, Rheumatoid	Eyre S	CA104
chr6	31665000	31670000	chr6	33310000	33315000	15.81553756	CD4_Naive_All-Donors.phs001703v3p1.Homo_Sapiens.H3K27ac	33312852	AnchorB	CSNK2B	ENSG00000204435	Arthritis, Rheumatoid	Eyre S	CA104
chr6	31665000	31670000	chr6	33310000	33315000	15.81553756	CD4_Naive_All-Donors.phs001703v3p1.Homo_Sapiens.H3K27ac	33312852	AnchorB	GPANK1	ENSG00000204438	Arthritis, Rheumatoid	Eyre S	CA104
chr6	31665000	31670000	chr6	33310000	33315000	15.81553756	CD4_Naive_All-Donors.phs001703v3p1.Homo_Sapiens.H3K27ac	33312852	AnchorB	AL662899.2	ENSG00000263020	Arthritis, Rheumatoid	Eyre S	CA104
chr6	31665000	31670000	chr6	33310000	33315000	15.81553756	CD4_Naive_All-Donors.phs001703v3p1.Homo_Sapiens.H3K27ac	33314225	AnchorB	CSNK2B	ENSG00000204435	Arthritis, Rheumatoid	Eyre S	CA104
chr6	31665000	31670000	chr6	33310000	33315000	15.81553756	CD4_Naive_All-Donors.phs001703v3p1.Homo_Sapiens.H3K27ac	33314225	AnchorB	GPANK1	ENSG00000204438	Arthritis, Rheumatoid	Eyre S	CA104
chr6	31665000	31670000	chr6	33310000	33315000	15.81553756	CD4_Naive_All-Donors.phs001703v3p1.Homo_Sapiens.H3K27ac	33314225	AnchorB	AL662899.2	ENSG00000263020	Arthritis, Rheumatoid	Eyre S	CA104
chr6	31665000	31670000	chr6	33310000	33315000	15.81553756	CD4_Naive_All-Donors.phs001703v3p1.Homo_Sapiens.H3K27ac	33314404	AnchorB	CSNK2B	ENSG00000204435	Arthritis, Rheumatoid	Eyre S	CA104
chr6	31665000	31670000	chr6	33310000	33315000	15.81553756	CD4_Naive_All-Donors.phs001703v3p1.Homo_Sapiens.H3K27ac	33314404	AnchorB	GPANK1	ENSG00000204438	Arthritis, Rheumatoid	Eyre S	CA104
chr6	31665000	31670000	chr6	33310000	33315000	15.81553756	CD4_Naive_All-Donors.phs001703v3p1.Homo_Sapiens.H3K27ac	33314404	AnchorB	AL662899.2	ENSG00000263020	Arthritis, Rheumatoid	Eyre S	CA104
chr6	31665000	31670000	chr6	33315000	33320000	13.96668902	CD4_Naive_All-Donors.phs001703v3p1.Homo_Sapiens.H3K27ac	33315989	AnchorB	CSNK2B	ENSG00000204435	Arthritis, Rheumatoid	Eyre S	CA104
chr6	31665000	31670000	chr6	33315000	33320000	13.96668902	CD4_Naive_All-Donors.phs001703v3p1.Homo_Sapiens.H3K27ac	33315989	AnchorB	GPANK1	ENSG00000204438	Arthritis, Rheumatoid	Eyre S	CA104
chr6	31665000	31670000	chr6	33315000	33320000	13.96668902	CD4_Naive_All-Donors.phs001703v3p1.Homo_Sapiens.H3K27ac	33315989	AnchorB	AL662899.2	ENSG00000263020	Arthritis, Rheumatoid	Eyre S	CA104
chr6	31735000	31740000	chr6	33310000	33315000	4.683110228	CD4_Naive_All-Donors.phs001703v3p1.Homo_Sapiens.H3K27ac	33312852	AnchorB	MSH5	ENSG00000204410	Arthritis, Rheumatoid	Eyre S	CA104
chr6	31735000	31740000	chr6	33310000	33315000	4.683110228	CD4_Naive_All-Donors.phs001703v3p1.Homo_Sapiens.H3K27ac	33312852	AnchorB	CLIC1	ENSG00000213719	Arthritis, Rheumatoid	Eyre S	CA104
chr6	31735000	31740000	chr6	33310000	33315000	4.683110228	CD4_Naive_All-Donors.phs001703v3p1.Homo_Sapiens.H3K27ac	33314225	AnchorB	MSH5	ENSG00000204410	Arthritis, Rheumatoid	Eyre S	CA104
chr6	31735000	31740000	chr6	33310000	33315000	4.683110228	CD4_Naive_All-Donors.phs001703v3p1.Homo_Sapiens.H3K27ac	33314225	AnchorB	CLIC1	ENSG00000213719	Arthritis, Rheumatoid	Eyre S	CA104
chr6	31735000	31740000	chr6	33310000	33315000	4.683110228	CD4_Naive_All-Donors.phs001703v3p1.Homo_Sapiens.H3K27ac	33314404	AnchorB	MSH5	ENSG00000204410	Arthritis, Rheumatoid	Eyre S	CA104
chr6	31735000	31740000	chr6	33310000	33315000	4.683110228	CD4_Naive_All-Donors.phs001703v3p1.Homo_Sapiens.H3K27ac	33314404	AnchorB	CLIC1	ENSG00000213719	Arthritis, Rheumatoid	Eyre S	CA104
chr6	31830000	31835000	chr6	33310000	33315000	10.86611471	CD4_Naive_All-Donors.phs001703v3p1.Homo_Sapiens.H3K27ac	33312852	AnchorB	C6orf48	ENSG00000204387	Arthritis, Rheumatoid	Eyre S	CA104
chr6	31830000	31835000	chr6	33310000	33315000	10.86611471	CD4_Naive_All-Donors.phs001703v3p1.Homo_Sapiens.H3K27ac	33314225	AnchorB	C6orf48	ENSG00000204387	Arthritis, Rheumatoid	Eyre S	CA104
chr6	31830000	31835000	chr6	33310000	33315000	10.86611471	CD4_Naive_All-Donors.phs001703v3p1.Homo_Sapiens.H3K27ac	33314404	AnchorB	C6orf48	ENSG00000204387	Arthritis, Rheumatoid	Eyre S	CA104
chr6	31860000	31865000	chr6	33310000	33315000	18.95736165	CD4_Naive_All-Donors.phs001703v3p1.Homo_Sapiens.H3K27ac	33312852	AnchorB	NEU1	ENSG00000204386	Arthritis, Rheumatoid	Eyre S	CA104
chr6	31860000	31865000	chr6	33310000	33315000	18.95736165	CD4_Naive_All-Donors.phs001703v3p1.Homo_Sapiens.H3K27ac	33314225	AnchorB	NEU1	ENSG00000204386	Arthritis, Rheumatoid	Eyre S	CA104
chr6	31860000	31865000	chr6	33310000	33315000	18.95736165	CD4_Naive_All-Donors.phs001703v3p1.Homo_Sapiens.H3K27ac	33314404	AnchorB	NEU1	ENSG00000204386	Arthritis, Rheumatoid	Eyre S	CA104
chr6	31860000	31865000	chr6	33315000	33320000	4.746943829	CD4_Naive_All-Donors.phs001703v3p1.Homo_Sapiens.H3K27ac	33315989	AnchorB	NEU1	ENSG00000204386	Arthritis, Rheumatoid	Eyre S	CA104
chr6	31895000	31900000	chr6	33310000	33315000	4.666820234	CD4_Naive_All-Donors.phs001703v3p1.Homo_Sapiens.H3K27ac	33312852	AnchorB	C2	ENSG00000166278	Arthritis, Rheumatoid	Eyre S	CA104
chr6	31895000	31900000	chr6	33310000	33315000	4.666820234	CD4_Naive_All-Donors.phs001703v3p1.Homo_Sapiens.H3K27ac	33312852	AnchorB	EHMT2	ENSG00000204371	Arthritis, Rheumatoid	Eyre S	CA104
chr6	31895000	31900000	chr6	33310000	33315000	4.666820234	CD4_Naive_All-Donors.phs001703v3p1.Homo_Sapiens.H3K27ac	33314225	AnchorB	C2	ENSG00000166278	Arthritis, Rheumatoid	Eyre S	CA104
chr6	31895000	31900000	chr6	33310000	33315000	4.666820234	CD4_Naive_All-Donors.phs001703v3p1.Homo_Sapiens.H3K27ac	33314225	AnchorB	EHMT2	ENSG00000204371	Arthritis, Rheumatoid	Eyre S	CA104
chr6	31895000	31900000	chr6	33310000	33315000	4.666820234	CD4_Naive_All-Donors.phs001703v3p1.Homo_Sapiens.H3K27ac	33314404	AnchorB	C2	ENSG00000166278	Arthritis, Rheumatoid	Eyre S	CA104
chr6	31895000	31900000	chr6	33310000	33315000	4.666820234	CD4_Naive_All-Donors.phs001703v3p1.Homo_Sapiens.H3K27ac	33314404	AnchorB	EHMT2	ENSG00000204371	Arthritis, Rheumatoid	Eyre S	CA104
chr6	31955000	31960000	chr6	33310000	33315000	20.14639655	CD4_Naive_All-Donors.phs001703v3p1.Homo_Sapiens.H3K27ac	33312852	AnchorB	SKIV2L	ENSG00000204351	Arthritis, Rheumatoid	Eyre S	CA104
chr6	31955000	31960000	chr6	33310000	33315000	20.14639655	CD4_Naive_All-Donors.phs001703v3p1.Homo_Sapiens.H3K27ac	33312852	AnchorB	NELFE	ENSG00000204356	Arthritis, Rheumatoid	Eyre S	CA104
chr6	31955000	31960000	chr6	33310000	33315000	20.14639655	CD4_Naive_All-Donors.phs001703v3p1.Homo_Sapiens.H3K27ac	33312852	AnchorB	MIR1236	ENSG00000284446	Arthritis, Rheumatoid	Eyre S	CA104
chr6	31955000	31960000	chr6	33310000	33315000	20.14639655	CD4_Naive_All-Donors.phs001703v3p1.Homo_Sapiens.H3K27ac	33314225	AnchorB	SKIV2L	ENSG00000204351	Arthritis, Rheumatoid	Eyre S	CA104
chr6	31955000	31960000	chr6	33310000	33315000	20.14639655	CD4_Naive_All-Donors.phs001703v3p1.Homo_Sapiens.H3K27ac	33314225	AnchorB	NELFE	ENSG00000204356	Arthritis, Rheumatoid	Eyre S	CA104
chr6	31955000	31960000	chr6	33310000	33315000	20.14639655	CD4_Naive_All-Donors.phs001703v3p1.Homo_Sapiens.H3K27ac	33314225	AnchorB	MIR1236	ENSG00000284446	Arthritis, Rheumatoid	Eyre S	CA104
chr6	31955000	31960000	chr6	33310000	33315000	20.14639655	CD4_Naive_All-Donors.phs001703v3p1.Homo_Sapiens.H3K27ac	33314404	AnchorB	SKIV2L	ENSG00000204351	Arthritis, Rheumatoid	Eyre S	CA104
chr6	31955000	31960000	chr6	33310000	33315000	20.14639655	CD4_Naive_All-Donors.phs001703v3p1.Homo_Sapiens.H3K27ac	33314404	AnchorB	NELFE	ENSG00000204356	Arthritis, Rheumatoid	Eyre S	CA104
chr6	31955000	31960000	chr6	33310000	33315000	20.14639655	CD4_Naive_All-Donors.phs001703v3p1.Homo_Sapiens.H3K27ac	33314404	AnchorB	MIR1236	ENSG00000284446	Arthritis, Rheumatoid	Eyre S	CA104
chr6	31970000	31975000	chr6	32835000	32840000	13.34066209	CD4_Naive_All-Donors.phs001703v3p1.Homo_Sapiens.H3K27ac	32837021	AnchorB	STK19	ENSG00000204344	Arthritis, Rheumatoid	Eyre S	CA104
chr6	31970000	31975000	chr6	32835000	32840000	13.34066209	CD4_Naive_All-Donors.phs001703v3p1.Homo_Sapiens.H3K27ac	32837021	AnchorB	DXO	ENSG00000204348	Arthritis, Rheumatoid	Eyre S	CA104
chr6	31970000	31975000	chr6	33285000	33290000	20.83815202	CD4_Naive_All-Donors.phs001703v3p1.Homo_Sapiens.H3K27ac	33286888	AnchorB	STK19	ENSG00000204344	Arthritis, Rheumatoid	Eyre S	CA104
chr6	31970000	31975000	chr6	33285000	33290000	20.83815202	CD4_Naive_All-Donors.phs001703v3p1.Homo_Sapiens.H3K27ac	33286888	AnchorB	DXO	ENSG00000204348	Arthritis, Rheumatoid	Eyre S	CA104
chr6	31970000	31975000	chr6	33285000	33290000	20.83815202	CD4_Naive_All-Donors.phs001703v3p1.Homo_Sapiens.H3K27ac	33287592	AnchorB	STK19	ENSG00000204344	Arthritis, Rheumatoid	Eyre S	CA104
chr6	31970000	31975000	chr6	33285000	33290000	20.83815202	CD4_Naive_All-Donors.phs001703v3p1.Homo_Sapiens.H3K27ac	33287592	AnchorB	DXO	ENSG00000204348	Arthritis, Rheumatoid	Eyre S	CA104
chr6	31970000	31975000	chr6	33305000	33310000	5.213171262	CD4_Naive_All-Donors.phs001703v3p1.Homo_Sapiens.H3K27ac	33305078	AnchorB	STK19	ENSG00000204344	Arthritis, Rheumatoid	Eyre S	CA104
chr6	31970000	31975000	chr6	33305000	33310000	5.213171262	CD4_Naive_All-Donors.phs001703v3p1.Homo_Sapiens.H3K27ac	33305078	AnchorB	DXO	ENSG00000204348	Arthritis, Rheumatoid	Eyre S	CA104
chr6	31970000	31975000	chr6	33310000	33315000	60.17060474	CD4_Naive_All-Donors.phs001703v3p1.Homo_Sapiens.H3K27ac	33312852	AnchorB	STK19	ENSG00000204344	Arthritis, Rheumatoid	Eyre S	CA104
chr6	31970000	31975000	chr6	33310000	33315000	60.17060474	CD4_Naive_All-Donors.phs001703v3p1.Homo_Sapiens.H3K27ac	33312852	AnchorB	DXO	ENSG00000204348	Arthritis, Rheumatoid	Eyre S	CA104
chr6	31970000	31975000	chr6	33310000	33315000	60.17060474	CD4_Naive_All-Donors.phs001703v3p1.Homo_Sapiens.H3K27ac	33314225	AnchorB	STK19	ENSG00000204344	Arthritis, Rheumatoid	Eyre S	CA104
chr6	31970000	31975000	chr6	33310000	33315000	60.17060474	CD4_Naive_All-Donors.phs001703v3p1.Homo_Sapiens.H3K27ac	33314225	AnchorB	DXO	ENSG00000204348	Arthritis, Rheumatoid	Eyre S	CA104
chr6	31970000	31975000	chr6	33310000	33315000	60.17060474	CD4_Naive_All-Donors.phs001703v3p1.Homo_Sapiens.H3K27ac	33314404	AnchorB	STK19	ENSG00000204344	Arthritis, Rheumatoid	Eyre S	CA104
chr6	31970000	31975000	chr6	33310000	33315000	60.17060474	CD4_Naive_All-Donors.phs001703v3p1.Homo_Sapiens.H3K27ac	33314404	AnchorB	DXO	ENSG00000204348	Arthritis, Rheumatoid	Eyre S	CA104
chr6	31970000	31975000	chr6	33315000	33320000	25.37304643	CD4_Naive_All-Donors.phs001703v3p1.Homo_Sapiens.H3K27ac	33315989	AnchorB	STK19	ENSG00000204344	Arthritis, Rheumatoid	Eyre S	CA104
chr6	31970000	31975000	chr6	33315000	33320000	25.37304643	CD4_Naive_All-Donors.phs001703v3p1.Homo_Sapiens.H3K27ac	33315989	AnchorB	DXO	ENSG00000204348	Arthritis, Rheumatoid	Eyre S	CA104
chr6	31970000	31975000	chr6	33320000	33325000	40.98276366	CD4_Naive_All-Donors.phs001703v3p1.Homo_Sapiens.H3K27ac	33322625	AnchorB	STK19	ENSG00000204344	Arthritis, Rheumatoid	Eyre S	CA104
chr6	31970000	31975000	chr6	33320000	33325000	40.98276366	CD4_Naive_All-Donors.phs001703v3p1.Homo_Sapiens.H3K27ac	33322625	AnchorB	DXO	ENSG00000204348	Arthritis, Rheumatoid	Eyre S	CA104
chr6	32125000	32130000	chr6	33310000	33315000	9.224050591	CD4_Naive_All-Donors.phs001703v3p1.Homo_Sapiens.H3K27ac	33312852	AnchorB	ATF6B	ENSG00000213676	Arthritis, Rheumatoid	Eyre S	CA104
chr6	32125000	32130000	chr6	33310000	33315000	9.224050591	CD4_Naive_All-Donors.phs001703v3p1.Homo_Sapiens.H3K27ac	33314225	AnchorB	ATF6B	ENSG00000213676	Arthritis, Rheumatoid	Eyre S	CA104
chr6	32125000	32130000	chr6	33310000	33315000	9.224050591	CD4_Naive_All-Donors.phs001703v3p1.Homo_Sapiens.H3K27ac	33314404	AnchorB	ATF6B	ENSG00000213676	Arthritis, Rheumatoid	Eyre S	CA104
chr6	32150000	32155000	chr6	33310000	33315000	4.716094645	CD4_Naive_All-Donors.phs001703v3p1.Homo_Sapiens.H3K27ac	33312852	AnchorB	PRRT1	ENSG00000204314	Arthritis, Rheumatoid	Eyre S	CA104
chr6	32150000	32155000	chr6	33310000	33315000	4.716094645	CD4_Naive_All-Donors.phs001703v3p1.Homo_Sapiens.H3K27ac	33312852	AnchorB	PPT2	ENSG00000221988	Arthritis, Rheumatoid	Eyre S	CA104
chr6	32150000	32155000	chr6	33310000	33315000	4.716094645	CD4_Naive_All-Donors.phs001703v3p1.Homo_Sapiens.H3K27ac	33312852	AnchorB	PPT2-EGFL8	ENSG00000258388	Arthritis, Rheumatoid	Eyre S	CA104
chr6	32150000	32155000	chr6	33310000	33315000	4.716094645	CD4_Naive_All-Donors.phs001703v3p1.Homo_Sapiens.H3K27ac	33312852	AnchorB	AL662884.3	ENSG00000284954	Arthritis, Rheumatoid	Eyre S	CA104
chr6	32150000	32155000	chr6	33310000	33315000	4.716094645	CD4_Naive_All-Donors.phs001703v3p1.Homo_Sapiens.H3K27ac	33312852	AnchorB	AL662884.4	ENSG00000285085	Arthritis, Rheumatoid	Eyre S	CA104
chr6	32150000	32155000	chr6	33310000	33315000	4.716094645	CD4_Naive_All-Donors.phs001703v3p1.Homo_Sapiens.H3K27ac	33314225	AnchorB	PRRT1	ENSG00000204314	Arthritis, Rheumatoid	Eyre S	CA104
chr6	32150000	32155000	chr6	33310000	33315000	4.716094645	CD4_Naive_All-Donors.phs001703v3p1.Homo_Sapiens.H3K27ac	33314225	AnchorB	PPT2	ENSG00000221988	Arthritis, Rheumatoid	Eyre S	CA104
chr6	32150000	32155000	chr6	33310000	33315000	4.716094645	CD4_Naive_All-Donors.phs001703v3p1.Homo_Sapiens.H3K27ac	33314225	AnchorB	PPT2-EGFL8	ENSG00000258388	Arthritis, Rheumatoid	Eyre S	CA104
chr6	32150000	32155000	chr6	33310000	33315000	4.716094645	CD4_Naive_All-Donors.phs001703v3p1.Homo_Sapiens.H3K27ac	33314225	AnchorB	AL662884.3	ENSG00000284954	Arthritis, Rheumatoid	Eyre S	CA104
chr6	32150000	32155000	chr6	33310000	33315000	4.716094645	CD4_Naive_All-Donors.phs001703v3p1.Homo_Sapiens.H3K27ac	33314225	AnchorB	AL662884.4	ENSG00000285085	Arthritis, Rheumatoid	Eyre S	CA104
chr6	32150000	32155000	chr6	33310000	33315000	4.716094645	CD4_Naive_All-Donors.phs001703v3p1.Homo_Sapiens.H3K27ac	33314404	AnchorB	PRRT1	ENSG00000204314	Arthritis, Rheumatoid	Eyre S	CA104
chr6	32150000	32155000	chr6	33310000	33315000	4.716094645	CD4_Naive_All-Donors.phs001703v3p1.Homo_Sapiens.H3K27ac	33314404	AnchorB	PPT2	ENSG00000221988	Arthritis, Rheumatoid	Eyre S	CA104
chr6	32150000	32155000	chr6	33310000	33315000	4.716094645	CD4_Naive_All-Donors.phs001703v3p1.Homo_Sapiens.H3K27ac	33314404	AnchorB	PPT2-EGFL8	ENSG00000258388	Arthritis, Rheumatoid	Eyre S	CA104
chr6	32150000	32155000	chr6	33310000	33315000	4.716094645	CD4_Naive_All-Donors.phs001703v3p1.Homo_Sapiens.H3K27ac	33314404	AnchorB	AL662884.3	ENSG00000284954	Arthritis, Rheumatoid	Eyre S	CA104
chr6	32150000	32155000	chr6	33310000	33315000	4.716094645	CD4_Naive_All-Donors.phs001703v3p1.Homo_Sapiens.H3K27ac	33314404	AnchorB	AL662884.4	ENSG00000285085	Arthritis, Rheumatoid	Eyre S	CA104
chr6	32150000	32155000	chr6	33315000	33320000	4.719717186	CD4_Naive_All-Donors.phs001703v3p1.Homo_Sapiens.H3K27ac	33315989	AnchorB	PRRT1	ENSG00000204314	Arthritis, Rheumatoid	Eyre S	CA104
chr6	32150000	32155000	chr6	33315000	33320000	4.719717186	CD4_Naive_All-Donors.phs001703v3p1.Homo_Sapiens.H3K27ac	33315989	AnchorB	PPT2	ENSG00000221988	Arthritis, Rheumatoid	Eyre S	CA104
chr6	32150000	32155000	chr6	33315000	33320000	4.719717186	CD4_Naive_All-Donors.phs001703v3p1.Homo_Sapiens.H3K27ac	33315989	AnchorB	PPT2-EGFL8	ENSG00000258388	Arthritis, Rheumatoid	Eyre S	CA104
chr6	32150000	32155000	chr6	33315000	33320000	4.719717186	CD4_Naive_All-Donors.phs001703v3p1.Homo_Sapiens.H3K27ac	33315989	AnchorB	AL662884.3	ENSG00000284954	Arthritis, Rheumatoid	Eyre S	CA104
chr6	32150000	32155000	chr6	33315000	33320000	4.719717186	CD4_Naive_All-Donors.phs001703v3p1.Homo_Sapiens.H3K27ac	33315989	AnchorB	AL662884.4	ENSG00000285085	Arthritis, Rheumatoid	Eyre S	CA104
chr6	32160000	32165000	chr6	33310000	33315000	5.898299157	CD4_Naive_All-Donors.phs001703v3p1.Homo_Sapiens.H3K27ac	33312852	AnchorB	EGFL8	ENSG00000241404	Arthritis, Rheumatoid	Eyre S	CA104
chr6	32160000	32165000	chr6	33310000	33315000	5.898299157	CD4_Naive_All-Donors.phs001703v3p1.Homo_Sapiens.H3K27ac	33314225	AnchorB	EGFL8	ENSG00000241404	Arthritis, Rheumatoid	Eyre S	CA104
chr6	32160000	32165000	chr6	33310000	33315000	5.898299157	CD4_Naive_All-Donors.phs001703v3p1.Homo_Sapiens.H3K27ac	33314404	AnchorB	EGFL8	ENSG00000241404	Arthritis, Rheumatoid	Eyre S	CA104
chr6	32175000	32180000	chr6	33285000	33290000	5.114880301	CD4_Naive_All-Donors.phs001703v3p1.Homo_Sapiens.H3K27ac	33286888	AnchorB	RNF5	ENSG00000204308	Arthritis, Rheumatoid	Eyre S	CA104
chr6	32175000	32180000	chr6	33285000	33290000	5.114880301	CD4_Naive_All-Donors.phs001703v3p1.Homo_Sapiens.H3K27ac	33286888	AnchorB	AGPAT1	ENSG00000204310	Arthritis, Rheumatoid	Eyre S	CA104
chr6	32175000	32180000	chr6	33285000	33290000	5.114880301	CD4_Naive_All-Donors.phs001703v3p1.Homo_Sapiens.H3K27ac	33286888	AnchorB	MIR6833	ENSG00000277264	Arthritis, Rheumatoid	Eyre S	CA104
chr6	32175000	32180000	chr6	33285000	33290000	5.114880301	CD4_Naive_All-Donors.phs001703v3p1.Homo_Sapiens.H3K27ac	33287592	AnchorB	RNF5	ENSG00000204308	Arthritis, Rheumatoid	Eyre S	CA104
chr6	32175000	32180000	chr6	33285000	33290000	5.114880301	CD4_Naive_All-Donors.phs001703v3p1.Homo_Sapiens.H3K27ac	33287592	AnchorB	AGPAT1	ENSG00000204310	Arthritis, Rheumatoid	Eyre S	CA104
chr6	32175000	32180000	chr6	33285000	33290000	5.114880301	CD4_Naive_All-Donors.phs001703v3p1.Homo_Sapiens.H3K27ac	33287592	AnchorB	MIR6833	ENSG00000277264	Arthritis, Rheumatoid	Eyre S	CA104
chr6	32175000	32180000	chr6	33310000	33315000	31.36909081	CD4_Naive_All-Donors.phs001703v3p1.Homo_Sapiens.H3K27ac	33312852	AnchorB	RNF5	ENSG00000204308	Arthritis, Rheumatoid	Eyre S	CA104
chr6	32175000	32180000	chr6	33310000	33315000	31.36909081	CD4_Naive_All-Donors.phs001703v3p1.Homo_Sapiens.H3K27ac	33312852	AnchorB	AGPAT1	ENSG00000204310	Arthritis, Rheumatoid	Eyre S	CA104
chr6	32175000	32180000	chr6	33310000	33315000	31.36909081	CD4_Naive_All-Donors.phs001703v3p1.Homo_Sapiens.H3K27ac	33312852	AnchorB	MIR6833	ENSG00000277264	Arthritis, Rheumatoid	Eyre S	CA104
chr6	32175000	32180000	chr6	33310000	33315000	31.36909081	CD4_Naive_All-Donors.phs001703v3p1.Homo_Sapiens.H3K27ac	33314225	AnchorB	RNF5	ENSG00000204308	Arthritis, Rheumatoid	Eyre S	CA104
chr6	32175000	32180000	chr6	33310000	33315000	31.36909081	CD4_Naive_All-Donors.phs001703v3p1.Homo_Sapiens.H3K27ac	33314225	AnchorB	AGPAT1	ENSG00000204310	Arthritis, Rheumatoid	Eyre S	CA104
chr6	32175000	32180000	chr6	33310000	33315000	31.36909081	CD4_Naive_All-Donors.phs001703v3p1.Homo_Sapiens.H3K27ac	33314225	AnchorB	MIR6833	ENSG00000277264	Arthritis, Rheumatoid	Eyre S	CA104
chr6	32175000	32180000	chr6	33310000	33315000	31.36909081	CD4_Naive_All-Donors.phs001703v3p1.Homo_Sapiens.H3K27ac	33314404	AnchorB	RNF5	ENSG00000204308	Arthritis, Rheumatoid	Eyre S	CA104
chr6	32175000	32180000	chr6	33310000	33315000	31.36909081	CD4_Naive_All-Donors.phs001703v3p1.Homo_Sapiens.H3K27ac	33314404	AnchorB	AGPAT1	ENSG00000204310	Arthritis, Rheumatoid	Eyre S	CA104
chr6	32175000	32180000	chr6	33310000	33315000	31.36909081	CD4_Naive_All-Donors.phs001703v3p1.Homo_Sapiens.H3K27ac	33314404	AnchorB	MIR6833	ENSG00000277264	Arthritis, Rheumatoid	Eyre S	CA104
chr6	32175000	32180000	chr6	33315000	33320000	21.52326976	CD4_Naive_All-Donors.phs001703v3p1.Homo_Sapiens.H3K27ac	33315989	AnchorB	RNF5	ENSG00000204308	Arthritis, Rheumatoid	Eyre S	CA104
chr6	32175000	32180000	chr6	33315000	33320000	21.52326976	CD4_Naive_All-Donors.phs001703v3p1.Homo_Sapiens.H3K27ac	33315989	AnchorB	AGPAT1	ENSG00000204310	Arthritis, Rheumatoid	Eyre S	CA104
chr6	32175000	32180000	chr6	33315000	33320000	21.52326976	CD4_Naive_All-Donors.phs001703v3p1.Homo_Sapiens.H3K27ac	33315989	AnchorB	MIR6833	ENSG00000277264	Arthritis, Rheumatoid	Eyre S	CA104
chr6	32180000	32185000	chr6	33310000	33315000	14.75612153	CD4_Naive_All-Donors.phs001703v3p1.Homo_Sapiens.H3K27ac	33312852	AnchorB	AGER	ENSG00000204305	Arthritis, Rheumatoid	Eyre S	CA104
chr6	32180000	32185000	chr6	33310000	33315000	14.75612153	CD4_Naive_All-Donors.phs001703v3p1.Homo_Sapiens.H3K27ac	33314225	AnchorB	AGER	ENSG00000204305	Arthritis, Rheumatoid	Eyre S	CA104
chr6	32180000	32185000	chr6	33310000	33315000	14.75612153	CD4_Naive_All-Donors.phs001703v3p1.Homo_Sapiens.H3K27ac	33314404	AnchorB	AGER	ENSG00000204305	Arthritis, Rheumatoid	Eyre S	CA104
chr6	32190000	32195000	chr6	32835000	32840000	4.898193861	CD4_Naive_All-Donors.phs001703v3p1.Homo_Sapiens.H3K27ac	32837021	AnchorB	PBX2	ENSG00000204304	Arthritis, Rheumatoid	Eyre S	CA104
chr6	32190000	32195000	chr6	33310000	33315000	34.00106095	CD4_Naive_All-Donors.phs001703v3p1.Homo_Sapiens.H3K27ac	33312852	AnchorB	PBX2	ENSG00000204304	Arthritis, Rheumatoid	Eyre S	CA104
chr6	32190000	32195000	chr6	33310000	33315000	34.00106095	CD4_Naive_All-Donors.phs001703v3p1.Homo_Sapiens.H3K27ac	33314225	AnchorB	PBX2	ENSG00000204304	Arthritis, Rheumatoid	Eyre S	CA104
chr6	32190000	32195000	chr6	33310000	33315000	34.00106095	CD4_Naive_All-Donors.phs001703v3p1.Homo_Sapiens.H3K27ac	33314404	AnchorB	PBX2	ENSG00000204304	Arthritis, Rheumatoid	Eyre S	CA104
chr6	32190000	32195000	chr6	33320000	33325000	5.00495275	CD4_Naive_All-Donors.phs001703v3p1.Homo_Sapiens.H3K27ac	33322625	AnchorB	PBX2	ENSG00000204304	Arthritis, Rheumatoid	Eyre S	CA104
chr6	32195000	32200000	chr6	33285000	33290000	7.980266859	CD4_Naive_All-Donors.phs001703v3p1.Homo_Sapiens.H3K27ac	33286888	AnchorB	GPSM3	ENSG00000213654	Arthritis, Rheumatoid	Eyre S	CA104
chr6	32195000	32200000	chr6	33285000	33290000	7.980266859	CD4_Naive_All-Donors.phs001703v3p1.Homo_Sapiens.H3K27ac	33287592	AnchorB	GPSM3	ENSG00000213654	Arthritis, Rheumatoid	Eyre S	CA104
chr6	32195000	32200000	chr6	33310000	33315000	24.23904613	CD4_Naive_All-Donors.phs001703v3p1.Homo_Sapiens.H3K27ac	33312852	AnchorB	GPSM3	ENSG00000213654	Arthritis, Rheumatoid	Eyre S	CA104
chr6	32195000	32200000	chr6	33310000	33315000	24.23904613	CD4_Naive_All-Donors.phs001703v3p1.Homo_Sapiens.H3K27ac	33314225	AnchorB	GPSM3	ENSG00000213654	Arthritis, Rheumatoid	Eyre S	CA104
chr6	32195000	32200000	chr6	33310000	33315000	24.23904613	CD4_Naive_All-Donors.phs001703v3p1.Homo_Sapiens.H3K27ac	33314404	AnchorB	GPSM3	ENSG00000213654	Arthritis, Rheumatoid	Eyre S	CA104
chr6	32195000	32200000	chr6	33315000	33320000	5.874479297	CD4_Naive_All-Donors.phs001703v3p1.Homo_Sapiens.H3K27ac	33315989	AnchorB	GPSM3	ENSG00000213654	Arthritis, Rheumatoid	Eyre S	CA104
chr6	32195000	32200000	chr6	33320000	33325000	15.48398107	CD4_Naive_All-Donors.phs001703v3p1.Homo_Sapiens.H3K27ac	33322625	AnchorB	GPSM3	ENSG00000213654	Arthritis, Rheumatoid	Eyre S	CA104
chr6	32610000	32615000	chr6	32850000	32855000	5.541325869	CD4_Naive_All-Donors.phs001703v3p1.Homo_Sapiens.H3K27ac	32614196	AnchorA	TAP1	ENSG00000168394	Arthritis, Rheumatoid	Eyre S	CA104
chr6	32610000	32615000	chr6	32850000	32855000	5.541325869	CD4_Naive_All-Donors.phs001703v3p1.Homo_Sapiens.H3K27ac	32614873	AnchorA	TAP1	ENSG00000168394	Arthritis, Rheumatoid	Eyre S	CA104
chr6	32835000	32840000	chr6	32965000	32970000	7.871982024	CD4_Naive_All-Donors.phs001703v3p1.Homo_Sapiens.H3K27ac	32837021	AnchorA	BRD2	ENSG00000204256	Arthritis, Rheumatoid	Eyre S	CA104
chr6	32835000	32840000	chr6	32965000	32970000	7.871982024	CD4_Naive_All-Donors.phs001703v3p1.Homo_Sapiens.H3K27ac	32837021	AnchorA	HLA-DMA	ENSG00000204257	Arthritis, Rheumatoid	Eyre S	CA104
chr6	32835000	32840000	chr6	32970000	32975000	7.682958953	CD4_Naive_All-Donors.phs001703v3p1.Homo_Sapiens.H3K27ac	32837021	AnchorA	AL645941.1	ENSG00000223837	Arthritis, Rheumatoid	Eyre S	CA104
chr6	32835000	32840000	chr6	32970000	32975000	7.682958953	CD4_Naive_All-Donors.phs001703v3p1.Homo_Sapiens.H3K27ac	32837021	AnchorA	AL645941.3	ENSG00000263756	Arthritis, Rheumatoid	Eyre S	CA104
chr6	32840000	32845000	chr6	33310000	33315000	36.07012908	CD4_Naive_All-Donors.phs001703v3p1.Homo_Sapiens.H3K27ac	33312852	AnchorB	PSMB8-AS1	ENSG00000204261	Arthritis, Rheumatoid	Eyre S	CA104
chr6	32840000	32845000	chr6	33310000	33315000	36.07012908	CD4_Naive_All-Donors.phs001703v3p1.Homo_Sapiens.H3K27ac	33312852	AnchorB	PSMB8	ENSG00000204264	Arthritis, Rheumatoid	Eyre S	CA104
chr6	32840000	32845000	chr6	33310000	33315000	36.07012908	CD4_Naive_All-Donors.phs001703v3p1.Homo_Sapiens.H3K27ac	33312852	AnchorB	PSMB9	ENSG00000240065	Arthritis, Rheumatoid	Eyre S	CA104
chr6	32840000	32845000	chr6	33310000	33315000	36.07012908	CD4_Naive_All-Donors.phs001703v3p1.Homo_Sapiens.H3K27ac	33314225	AnchorB	PSMB8-AS1	ENSG00000204261	Arthritis, Rheumatoid	Eyre S	CA104
chr6	32840000	32845000	chr6	33310000	33315000	36.07012908	CD4_Naive_All-Donors.phs001703v3p1.Homo_Sapiens.H3K27ac	33314225	AnchorB	PSMB8	ENSG00000204264	Arthritis, Rheumatoid	Eyre S	CA104
chr6	32840000	32845000	chr6	33310000	33315000	36.07012908	CD4_Naive_All-Donors.phs001703v3p1.Homo_Sapiens.H3K27ac	33314225	AnchorB	PSMB9	ENSG00000240065	Arthritis, Rheumatoid	Eyre S	CA104
chr6	32840000	32845000	chr6	33310000	33315000	36.07012908	CD4_Naive_All-Donors.phs001703v3p1.Homo_Sapiens.H3K27ac	33314404	AnchorB	PSMB8-AS1	ENSG00000204261	Arthritis, Rheumatoid	Eyre S	CA104
chr6	32840000	32845000	chr6	33310000	33315000	36.07012908	CD4_Naive_All-Donors.phs001703v3p1.Homo_Sapiens.H3K27ac	33314404	AnchorB	PSMB8	ENSG00000204264	Arthritis, Rheumatoid	Eyre S	CA104
chr6	32840000	32845000	chr6	33310000	33315000	36.07012908	CD4_Naive_All-Donors.phs001703v3p1.Homo_Sapiens.H3K27ac	33314404	AnchorB	PSMB9	ENSG00000240065	Arthritis, Rheumatoid	Eyre S	CA104
chr6	32840000	32845000	chr6	33315000	33320000	9.53339164	CD4_Naive_All-Donors.phs001703v3p1.Homo_Sapiens.H3K27ac	33315989	AnchorB	PSMB8-AS1	ENSG00000204261	Arthritis, Rheumatoid	Eyre S	CA104
chr6	32840000	32845000	chr6	33315000	33320000	9.53339164	CD4_Naive_All-Donors.phs001703v3p1.Homo_Sapiens.H3K27ac	33315989	AnchorB	PSMB8	ENSG00000204264	Arthritis, Rheumatoid	Eyre S	CA104
chr6	32840000	32845000	chr6	33315000	33320000	9.53339164	CD4_Naive_All-Donors.phs001703v3p1.Homo_Sapiens.H3K27ac	33315989	AnchorB	PSMB9	ENSG00000240065	Arthritis, Rheumatoid	Eyre S	CA104
chr6	32840000	32845000	chr6	33320000	33325000	14.44991638	CD4_Naive_All-Donors.phs001703v3p1.Homo_Sapiens.H3K27ac	33322625	AnchorB	PSMB8-AS1	ENSG00000204261	Arthritis, Rheumatoid	Eyre S	CA104
chr6	32840000	32845000	chr6	33320000	33325000	14.44991638	CD4_Naive_All-Donors.phs001703v3p1.Homo_Sapiens.H3K27ac	33322625	AnchorB	PSMB8	ENSG00000204264	Arthritis, Rheumatoid	Eyre S	CA104
chr6	32840000	32845000	chr6	33320000	33325000	14.44991638	CD4_Naive_All-Donors.phs001703v3p1.Homo_Sapiens.H3K27ac	33322625	AnchorB	PSMB9	ENSG00000240065	Arthritis, Rheumatoid	Eyre S	CA104
chr6	32850000	32855000	chr6	33285000	33290000	9.952211672	CD4_Naive_All-Donors.phs001703v3p1.Homo_Sapiens.H3K27ac	33286888	AnchorB	TAP1	ENSG00000168394	Arthritis, Rheumatoid	Eyre S	CA104
chr6	32850000	32855000	chr6	33285000	33290000	9.952211672	CD4_Naive_All-Donors.phs001703v3p1.Homo_Sapiens.H3K27ac	33287592	AnchorB	TAP1	ENSG00000168394	Arthritis, Rheumatoid	Eyre S	CA104
chr6	32850000	32855000	chr6	33290000	33295000	6.576422587	CD4_Naive_All-Donors.phs001703v3p1.Homo_Sapiens.H3K27ac	33290666	AnchorB	TAP1	ENSG00000168394	Arthritis, Rheumatoid	Eyre S	CA104
chr6	32850000	32855000	chr6	33305000	33310000	5.874799445	CD4_Naive_All-Donors.phs001703v3p1.Homo_Sapiens.H3K27ac	33305078	AnchorB	TAP1	ENSG00000168394	Arthritis, Rheumatoid	Eyre S	CA104
chr6	32850000	32855000	chr6	33310000	33315000	74.82048768	CD4_Naive_All-Donors.phs001703v3p1.Homo_Sapiens.H3K27ac	33312852	AnchorB	TAP1	ENSG00000168394	Arthritis, Rheumatoid	Eyre S	CA104
chr6	32850000	32855000	chr6	33310000	33315000	74.82048768	CD4_Naive_All-Donors.phs001703v3p1.Homo_Sapiens.H3K27ac	33314225	AnchorB	TAP1	ENSG00000168394	Arthritis, Rheumatoid	Eyre S	CA104
chr6	32850000	32855000	chr6	33310000	33315000	74.82048768	CD4_Naive_All-Donors.phs001703v3p1.Homo_Sapiens.H3K27ac	33314404	AnchorB	TAP1	ENSG00000168394	Arthritis, Rheumatoid	Eyre S	CA104
chr6	32850000	32855000	chr6	33315000	33320000	24.15082773	CD4_Naive_All-Donors.phs001703v3p1.Homo_Sapiens.H3K27ac	33315989	AnchorB	TAP1	ENSG00000168394	Arthritis, Rheumatoid	Eyre S	CA104
chr6	32850000	32855000	chr6	33320000	33325000	22.68519816	CD4_Naive_All-Donors.phs001703v3p1.Homo_Sapiens.H3K27ac	33322625	AnchorB	TAP1	ENSG00000168394	Arthritis, Rheumatoid	Eyre S	CA104
chr6	32895000	32900000	chr6	33310000	33315000	6.023031623	CD4_Naive_All-Donors.phs001703v3p1.Homo_Sapiens.H3K27ac	33312852	AnchorB	HLA-Z	ENSG00000235301	Arthritis, Rheumatoid	Eyre S	CA104
chr6	32895000	32900000	chr6	33310000	33315000	6.023031623	CD4_Naive_All-Donors.phs001703v3p1.Homo_Sapiens.H3K27ac	33314225	AnchorB	HLA-Z	ENSG00000235301	Arthritis, Rheumatoid	Eyre S	CA104
chr6	32895000	32900000	chr6	33310000	33315000	6.023031623	CD4_Naive_All-Donors.phs001703v3p1.Homo_Sapiens.H3K27ac	33314404	AnchorB	HLA-Z	ENSG00000235301	Arthritis, Rheumatoid	Eyre S	CA104
chr6	32965000	32970000	chr6	33310000	33315000	26.31035921	CD4_Naive_All-Donors.phs001703v3p1.Homo_Sapiens.H3K27ac	33312852	AnchorB	BRD2	ENSG00000204256	Arthritis, Rheumatoid	Eyre S	CA104
chr6	32965000	32970000	chr6	33310000	33315000	26.31035921	CD4_Naive_All-Donors.phs001703v3p1.Homo_Sapiens.H3K27ac	33312852	AnchorB	HLA-DMA	ENSG00000204257	Arthritis, Rheumatoid	Eyre S	CA104
chr6	32965000	32970000	chr6	33310000	33315000	26.31035921	CD4_Naive_All-Donors.phs001703v3p1.Homo_Sapiens.H3K27ac	33314225	AnchorB	BRD2	ENSG00000204256	Arthritis, Rheumatoid	Eyre S	CA104
chr6	32965000	32970000	chr6	33310000	33315000	26.31035921	CD4_Naive_All-Donors.phs001703v3p1.Homo_Sapiens.H3K27ac	33314225	AnchorB	HLA-DMA	ENSG00000204257	Arthritis, Rheumatoid	Eyre S	CA104
chr6	32965000	32970000	chr6	33310000	33315000	26.31035921	CD4_Naive_All-Donors.phs001703v3p1.Homo_Sapiens.H3K27ac	33314404	AnchorB	BRD2	ENSG00000204256	Arthritis, Rheumatoid	Eyre S	CA104
chr6	32965000	32970000	chr6	33310000	33315000	26.31035921	CD4_Naive_All-Donors.phs001703v3p1.Homo_Sapiens.H3K27ac	33314404	AnchorB	HLA-DMA	ENSG00000204257	Arthritis, Rheumatoid	Eyre S	CA104
chr6	32965000	32970000	chr6	33315000	33320000	10.10928517	CD4_Naive_All-Donors.phs001703v3p1.Homo_Sapiens.H3K27ac	33315989	AnchorB	BRD2	ENSG00000204256	Arthritis, Rheumatoid	Eyre S	CA104
chr6	32965000	32970000	chr6	33315000	33320000	10.10928517	CD4_Naive_All-Donors.phs001703v3p1.Homo_Sapiens.H3K27ac	33315989	AnchorB	HLA-DMA	ENSG00000204257	Arthritis, Rheumatoid	Eyre S	CA104
chr6	32970000	32975000	chr6	33285000	33290000	8.765635521	CD4_Naive_All-Donors.phs001703v3p1.Homo_Sapiens.H3K27ac	33286888	AnchorB	AL645941.1	ENSG00000223837	Arthritis, Rheumatoid	Eyre S	CA104
chr6	32970000	32975000	chr6	33285000	33290000	8.765635521	CD4_Naive_All-Donors.phs001703v3p1.Homo_Sapiens.H3K27ac	33286888	AnchorB	AL645941.3	ENSG00000263756	Arthritis, Rheumatoid	Eyre S	CA104
chr6	32970000	32975000	chr6	33285000	33290000	8.765635521	CD4_Naive_All-Donors.phs001703v3p1.Homo_Sapiens.H3K27ac	33287592	AnchorB	AL645941.1	ENSG00000223837	Arthritis, Rheumatoid	Eyre S	CA104
chr6	32970000	32975000	chr6	33285000	33290000	8.765635521	CD4_Naive_All-Donors.phs001703v3p1.Homo_Sapiens.H3K27ac	33287592	AnchorB	AL645941.3	ENSG00000263756	Arthritis, Rheumatoid	Eyre S	CA104
chr6	32970000	32975000	chr6	33310000	33315000	48.46103727	CD4_Naive_All-Donors.phs001703v3p1.Homo_Sapiens.H3K27ac	33312852	AnchorB	AL645941.1	ENSG00000223837	Arthritis, Rheumatoid	Eyre S	CA104
chr6	32970000	32975000	chr6	33310000	33315000	48.46103727	CD4_Naive_All-Donors.phs001703v3p1.Homo_Sapiens.H3K27ac	33312852	AnchorB	AL645941.3	ENSG00000263756	Arthritis, Rheumatoid	Eyre S	CA104
chr6	32970000	32975000	chr6	33310000	33315000	48.46103727	CD4_Naive_All-Donors.phs001703v3p1.Homo_Sapiens.H3K27ac	33314225	AnchorB	AL645941.1	ENSG00000223837	Arthritis, Rheumatoid	Eyre S	CA104
chr6	32970000	32975000	chr6	33310000	33315000	48.46103727	CD4_Naive_All-Donors.phs001703v3p1.Homo_Sapiens.H3K27ac	33314225	AnchorB	AL645941.3	ENSG00000263756	Arthritis, Rheumatoid	Eyre S	CA104
chr6	32970000	32975000	chr6	33310000	33315000	48.46103727	CD4_Naive_All-Donors.phs001703v3p1.Homo_Sapiens.H3K27ac	33314404	AnchorB	AL645941.1	ENSG00000223837	Arthritis, Rheumatoid	Eyre S	CA104
chr6	32970000	32975000	chr6	33310000	33315000	48.46103727	CD4_Naive_All-Donors.phs001703v3p1.Homo_Sapiens.H3K27ac	33314404	AnchorB	AL645941.3	ENSG00000263756	Arthritis, Rheumatoid	Eyre S	CA104
chr6	32970000	32975000	chr6	33315000	33320000	56.50640392	CD4_Naive_All-Donors.phs001703v3p1.Homo_Sapiens.H3K27ac	33315989	AnchorB	AL645941.1	ENSG00000223837	Arthritis, Rheumatoid	Eyre S	CA104
chr6	32970000	32975000	chr6	33315000	33320000	56.50640392	CD4_Naive_All-Donors.phs001703v3p1.Homo_Sapiens.H3K27ac	33315989	AnchorB	AL645941.3	ENSG00000263756	Arthritis, Rheumatoid	Eyre S	CA104
chr6	32970000	32975000	chr6	33320000	33325000	15.75135993	CD4_Naive_All-Donors.phs001703v3p1.Homo_Sapiens.H3K27ac	33322625	AnchorB	AL645941.1	ENSG00000223837	Arthritis, Rheumatoid	Eyre S	CA104
chr6	32970000	32975000	chr6	33320000	33325000	15.75135993	CD4_Naive_All-Donors.phs001703v3p1.Homo_Sapiens.H3K27ac	33322625	AnchorB	AL645941.3	ENSG00000263756	Arthritis, Rheumatoid	Eyre S	CA104
chr6	33195000	33200000	chr6	33310000	33315000	13.64193752	CD4_Naive_All-Donors.phs001703v3p1.Homo_Sapiens.H3K27ac	33312852	AnchorB	RNY4P10	ENSG00000202441	Arthritis, Rheumatoid	Eyre S	CA104
chr6	33195000	33200000	chr6	33310000	33315000	13.64193752	CD4_Naive_All-Donors.phs001703v3p1.Homo_Sapiens.H3K27ac	33314225	AnchorB	RNY4P10	ENSG00000202441	Arthritis, Rheumatoid	Eyre S	CA104
chr6	33195000	33200000	chr6	33310000	33315000	13.64193752	CD4_Naive_All-Donors.phs001703v3p1.Homo_Sapiens.H3K27ac	33314404	AnchorB	RNY4P10	ENSG00000202441	Arthritis, Rheumatoid	Eyre S	CA104
chr6	33200000	33205000	chr6	33290000	33295000	10.33666237	CD4_Naive_All-Donors.phs001703v3p1.Homo_Sapiens.H3K27ac	33290666	AnchorB	SLC39A7	ENSG00000112473	Arthritis, Rheumatoid	Eyre S	CA104
chr6	33200000	33205000	chr6	33290000	33295000	10.33666237	CD4_Naive_All-Donors.phs001703v3p1.Homo_Sapiens.H3K27ac	33290666	AnchorB	HSD17B8	ENSG00000204228	Arthritis, Rheumatoid	Eyre S	CA104
chr6	33200000	33205000	chr6	33290000	33295000	10.33666237	CD4_Naive_All-Donors.phs001703v3p1.Homo_Sapiens.H3K27ac	33290666	AnchorB	RXRB	ENSG00000204231	Arthritis, Rheumatoid	Eyre S	CA104
chr6	33200000	33205000	chr6	33305000	33310000	5.453998219	CD4_Naive_All-Donors.phs001703v3p1.Homo_Sapiens.H3K27ac	33305078	AnchorB	SLC39A7	ENSG00000112473	Arthritis, Rheumatoid	Eyre S	CA104
chr6	33200000	33205000	chr6	33305000	33310000	5.453998219	CD4_Naive_All-Donors.phs001703v3p1.Homo_Sapiens.H3K27ac	33305078	AnchorB	HSD17B8	ENSG00000204228	Arthritis, Rheumatoid	Eyre S	CA104
chr6	33200000	33205000	chr6	33305000	33310000	5.453998219	CD4_Naive_All-Donors.phs001703v3p1.Homo_Sapiens.H3K27ac	33305078	AnchorB	RXRB	ENSG00000204231	Arthritis, Rheumatoid	Eyre S	CA104
chr6	33200000	33205000	chr6	33310000	33315000	34.34696877	CD4_Naive_All-Donors.phs001703v3p1.Homo_Sapiens.H3K27ac	33312852	AnchorB	SLC39A7	ENSG00000112473	Arthritis, Rheumatoid	Eyre S	CA104
chr6	33200000	33205000	chr6	33310000	33315000	34.34696877	CD4_Naive_All-Donors.phs001703v3p1.Homo_Sapiens.H3K27ac	33312852	AnchorB	HSD17B8	ENSG00000204228	Arthritis, Rheumatoid	Eyre S	CA104
chr6	33200000	33205000	chr6	33310000	33315000	34.34696877	CD4_Naive_All-Donors.phs001703v3p1.Homo_Sapiens.H3K27ac	33312852	AnchorB	RXRB	ENSG00000204231	Arthritis, Rheumatoid	Eyre S	CA104
chr6	33200000	33205000	chr6	33310000	33315000	34.34696877	CD4_Naive_All-Donors.phs001703v3p1.Homo_Sapiens.H3K27ac	33314225	AnchorB	SLC39A7	ENSG00000112473	Arthritis, Rheumatoid	Eyre S	CA104
chr6	33200000	33205000	chr6	33310000	33315000	34.34696877	CD4_Naive_All-Donors.phs001703v3p1.Homo_Sapiens.H3K27ac	33314225	AnchorB	HSD17B8	ENSG00000204228	Arthritis, Rheumatoid	Eyre S	CA104
chr6	33200000	33205000	chr6	33310000	33315000	34.34696877	CD4_Naive_All-Donors.phs001703v3p1.Homo_Sapiens.H3K27ac	33314225	AnchorB	RXRB	ENSG00000204231	Arthritis, Rheumatoid	Eyre S	CA104
chr6	33200000	33205000	chr6	33310000	33315000	34.34696877	CD4_Naive_All-Donors.phs001703v3p1.Homo_Sapiens.H3K27ac	33314404	AnchorB	SLC39A7	ENSG00000112473	Arthritis, Rheumatoid	Eyre S	CA104
chr6	33200000	33205000	chr6	33310000	33315000	34.34696877	CD4_Naive_All-Donors.phs001703v3p1.Homo_Sapiens.H3K27ac	33314404	AnchorB	HSD17B8	ENSG00000204228	Arthritis, Rheumatoid	Eyre S	CA104
chr6	33200000	33205000	chr6	33310000	33315000	34.34696877	CD4_Naive_All-Donors.phs001703v3p1.Homo_Sapiens.H3K27ac	33314404	AnchorB	RXRB	ENSG00000204231	Arthritis, Rheumatoid	Eyre S	CA104
chr6	33200000	33205000	chr6	33315000	33320000	12.50564187	CD4_Naive_All-Donors.phs001703v3p1.Homo_Sapiens.H3K27ac	33315989	AnchorB	SLC39A7	ENSG00000112473	Arthritis, Rheumatoid	Eyre S	CA104
chr6	33200000	33205000	chr6	33315000	33320000	12.50564187	CD4_Naive_All-Donors.phs001703v3p1.Homo_Sapiens.H3K27ac	33315989	AnchorB	HSD17B8	ENSG00000204228	Arthritis, Rheumatoid	Eyre S	CA104
chr6	33200000	33205000	chr6	33315000	33320000	12.50564187	CD4_Naive_All-Donors.phs001703v3p1.Homo_Sapiens.H3K27ac	33315989	AnchorB	RXRB	ENSG00000204231	Arthritis, Rheumatoid	Eyre S	CA104
chr6	33200000	33205000	chr6	33320000	33325000	11.69765948	CD4_Naive_All-Donors.phs001703v3p1.Homo_Sapiens.H3K27ac	33322625	AnchorB	SLC39A7	ENSG00000112473	Arthritis, Rheumatoid	Eyre S	CA104
chr6	33200000	33205000	chr6	33320000	33325000	11.69765948	CD4_Naive_All-Donors.phs001703v3p1.Homo_Sapiens.H3K27ac	33322625	AnchorB	HSD17B8	ENSG00000204228	Arthritis, Rheumatoid	Eyre S	CA104
chr6	33200000	33205000	chr6	33320000	33325000	11.69765948	CD4_Naive_All-Donors.phs001703v3p1.Homo_Sapiens.H3K27ac	33322625	AnchorB	RXRB	ENSG00000204231	Arthritis, Rheumatoid	Eyre S	CA104
chr6	33205000	33210000	chr6	33310000	33315000	8.773242808	CD4_Naive_All-Donors.phs001703v3p1.Homo_Sapiens.H3K27ac	33312852	AnchorB	MIR219A1	ENSG00000199036	Arthritis, Rheumatoid	Eyre S	CA104
chr6	33205000	33210000	chr6	33310000	33315000	8.773242808	CD4_Naive_All-Donors.phs001703v3p1.Homo_Sapiens.H3K27ac	33312852	AnchorB	RING1	ENSG00000204227	Arthritis, Rheumatoid	Eyre S	CA104
chr6	33205000	33210000	chr6	33310000	33315000	8.773242808	CD4_Naive_All-Donors.phs001703v3p1.Homo_Sapiens.H3K27ac	33314225	AnchorB	MIR219A1	ENSG00000199036	Arthritis, Rheumatoid	Eyre S	CA104
chr6	33205000	33210000	chr6	33310000	33315000	8.773242808	CD4_Naive_All-Donors.phs001703v3p1.Homo_Sapiens.H3K27ac	33314225	AnchorB	RING1	ENSG00000204227	Arthritis, Rheumatoid	Eyre S	CA104
chr6	33205000	33210000	chr6	33310000	33315000	8.773242808	CD4_Naive_All-Donors.phs001703v3p1.Homo_Sapiens.H3K27ac	33314404	AnchorB	MIR219A1	ENSG00000199036	Arthritis, Rheumatoid	Eyre S	CA104
chr6	33205000	33210000	chr6	33310000	33315000	8.773242808	CD4_Naive_All-Donors.phs001703v3p1.Homo_Sapiens.H3K27ac	33314404	AnchorB	RING1	ENSG00000204227	Arthritis, Rheumatoid	Eyre S	CA104
chr6	33285000	33290000	chr6	33415000	33420000	14.94944924	CD4_Naive_All-Donors.phs001703v3p1.Homo_Sapiens.H3K27ac	33286888	AnchorA	CUTA	ENSG00000112514	Arthritis, Rheumatoid	Eyre S	CA104
chr6	33285000	33290000	chr6	33415000	33420000	14.94944924	CD4_Naive_All-Donors.phs001703v3p1.Homo_Sapiens.H3K27ac	33286888	AnchorA	SYNGAP1	ENSG00000197283	Arthritis, Rheumatoid	Eyre S	CA104
chr6	33285000	33290000	chr6	33415000	33420000	14.94944924	CD4_Naive_All-Donors.phs001703v3p1.Homo_Sapiens.H3K27ac	33287592	AnchorA	CUTA	ENSG00000112514	Arthritis, Rheumatoid	Eyre S	CA104
chr6	33285000	33290000	chr6	33415000	33420000	14.94944924	CD4_Naive_All-Donors.phs001703v3p1.Homo_Sapiens.H3K27ac	33287592	AnchorA	SYNGAP1	ENSG00000197283	Arthritis, Rheumatoid	Eyre S	CA104
chr6	33285000	33290000	chr6	33710000	33715000	6.592421385	CD4_Naive_All-Donors.phs001703v3p1.Homo_Sapiens.H3K27ac	33286888	AnchorA	UQCC2	ENSG00000137288	Arthritis, Rheumatoid	Eyre S	CA104
chr6	33285000	33290000	chr6	33710000	33715000	6.592421385	CD4_Naive_All-Donors.phs001703v3p1.Homo_Sapiens.H3K27ac	33287592	AnchorA	UQCC2	ENSG00000137288	Arthritis, Rheumatoid	Eyre S	CA104
chr6	33285000	33290000	chr6	34885000	34890000	11.11198236	CD4_Naive_All-Donors.phs001703v3p1.Homo_Sapiens.H3K27ac	33286888	AnchorA	TAF11	ENSG00000064995	Arthritis, Rheumatoid	Eyre S	CA104
chr6	33285000	33290000	chr6	34885000	34890000	11.11198236	CD4_Naive_All-Donors.phs001703v3p1.Homo_Sapiens.H3K27ac	33286888	AnchorA	ANKS1A	ENSG00000064999	Arthritis, Rheumatoid	Eyre S	CA104
chr6	33285000	33290000	chr6	34885000	34890000	11.11198236	CD4_Naive_All-Donors.phs001703v3p1.Homo_Sapiens.H3K27ac	33287592	AnchorA	TAF11	ENSG00000064995	Arthritis, Rheumatoid	Eyre S	CA104
chr6	33285000	33290000	chr6	34885000	34890000	11.11198236	CD4_Naive_All-Donors.phs001703v3p1.Homo_Sapiens.H3K27ac	33287592	AnchorA	ANKS1A	ENSG00000064999	Arthritis, Rheumatoid	Eyre S	CA104
chr6	33290000	33295000	chr6	33415000	33420000	6.330716958	CD4_Naive_All-Donors.phs001703v3p1.Homo_Sapiens.H3K27ac	33290666	AnchorA	CUTA	ENSG00000112514	Arthritis, Rheumatoid	Eyre S	CA104
chr6	33290000	33295000	chr6	33415000	33420000	6.330716958	CD4_Naive_All-Donors.phs001703v3p1.Homo_Sapiens.H3K27ac	33290666	AnchorA	SYNGAP1	ENSG00000197283	Arthritis, Rheumatoid	Eyre S	CA104
chr6	33290000	33295000	chr6	33710000	33715000	4.621217876	CD4_Naive_All-Donors.phs001703v3p1.Homo_Sapiens.H3K27ac	33290666	AnchorA	UQCC2	ENSG00000137288	Arthritis, Rheumatoid	Eyre S	CA104
chr6	33310000	33315000	chr6	33390000	33395000	11.44465528	CD4_Naive_All-Donors.phs001703v3p1.Homo_Sapiens.H3K27ac	33312852	AnchorA	KIFC1	ENSG00000237649	Arthritis, Rheumatoid	Eyre S	CA104
chr6	33310000	33315000	chr6	33390000	33395000	11.44465528	CD4_Naive_All-Donors.phs001703v3p1.Homo_Sapiens.H3K27ac	33314225	AnchorA	KIFC1	ENSG00000237649	Arthritis, Rheumatoid	Eyre S	CA104
chr6	33310000	33315000	chr6	33390000	33395000	11.44465528	CD4_Naive_All-Donors.phs001703v3p1.Homo_Sapiens.H3K27ac	33314404	AnchorA	KIFC1	ENSG00000237649	Arthritis, Rheumatoid	Eyre S	CA104
chr6	33310000	33315000	chr6	33410000	33415000	9.930436506	CD4_Naive_All-Donors.phs001703v3p1.Homo_Sapiens.H3K27ac	33312852	AnchorA	PHF1	ENSG00000112511	Arthritis, Rheumatoid	Eyre S	CA104
chr6	33310000	33315000	chr6	33410000	33415000	9.930436506	CD4_Naive_All-Donors.phs001703v3p1.Homo_Sapiens.H3K27ac	33314225	AnchorA	PHF1	ENSG00000112511	Arthritis, Rheumatoid	Eyre S	CA104
chr6	33310000	33315000	chr6	33410000	33415000	9.930436506	CD4_Naive_All-Donors.phs001703v3p1.Homo_Sapiens.H3K27ac	33314404	AnchorA	PHF1	ENSG00000112511	Arthritis, Rheumatoid	Eyre S	CA104
chr6	33310000	33315000	chr6	33415000	33420000	94.6519975	CD4_Naive_All-Donors.phs001703v3p1.Homo_Sapiens.H3K27ac	33312852	AnchorA	CUTA	ENSG00000112514	Arthritis, Rheumatoid	Eyre S	CA104
chr6	33310000	33315000	chr6	33415000	33420000	94.6519975	CD4_Naive_All-Donors.phs001703v3p1.Homo_Sapiens.H3K27ac	33312852	AnchorA	SYNGAP1	ENSG00000197283	Arthritis, Rheumatoid	Eyre S	CA104
chr6	33310000	33315000	chr6	33415000	33420000	94.6519975	CD4_Naive_All-Donors.phs001703v3p1.Homo_Sapiens.H3K27ac	33314225	AnchorA	CUTA	ENSG00000112514	Arthritis, Rheumatoid	Eyre S	CA104
chr6	33310000	33315000	chr6	33415000	33420000	94.6519975	CD4_Naive_All-Donors.phs001703v3p1.Homo_Sapiens.H3K27ac	33314225	AnchorA	SYNGAP1	ENSG00000197283	Arthritis, Rheumatoid	Eyre S	CA104
chr6	33310000	33315000	chr6	33415000	33420000	94.6519975	CD4_Naive_All-Donors.phs001703v3p1.Homo_Sapiens.H3K27ac	33314404	AnchorA	CUTA	ENSG00000112514	Arthritis, Rheumatoid	Eyre S	CA104
chr6	33310000	33315000	chr6	33415000	33420000	94.6519975	CD4_Naive_All-Donors.phs001703v3p1.Homo_Sapiens.H3K27ac	33314404	AnchorA	SYNGAP1	ENSG00000197283	Arthritis, Rheumatoid	Eyre S	CA104
chr6	33310000	33315000	chr6	33435000	33440000	4.837681357	CD4_Naive_All-Donors.phs001703v3p1.Homo_Sapiens.H3K27ac	33312852	AnchorA	MIR5004	ENSG00000284256	Arthritis, Rheumatoid	Eyre S	CA104
chr6	33310000	33315000	chr6	33435000	33440000	4.837681357	CD4_Naive_All-Donors.phs001703v3p1.Homo_Sapiens.H3K27ac	33314225	AnchorA	MIR5004	ENSG00000284256	Arthritis, Rheumatoid	Eyre S	CA104
chr6	33310000	33315000	chr6	33435000	33440000	4.837681357	CD4_Naive_All-Donors.phs001703v3p1.Homo_Sapiens.H3K27ac	33314404	AnchorA	MIR5004	ENSG00000284256	Arthritis, Rheumatoid	Eyre S	CA104
chr6	33310000	33315000	chr6	33580000	33585000	17.74429398	CD4_Naive_All-Donors.phs001703v3p1.Homo_Sapiens.H3K27ac	33312852	AnchorA	BAK1	ENSG00000030110	Arthritis, Rheumatoid	Eyre S	CA104
chr6	33310000	33315000	chr6	33580000	33585000	17.74429398	CD4_Naive_All-Donors.phs001703v3p1.Homo_Sapiens.H3K27ac	33314225	AnchorA	BAK1	ENSG00000030110	Arthritis, Rheumatoid	Eyre S	CA104
chr6	33310000	33315000	chr6	33580000	33585000	17.74429398	CD4_Naive_All-Donors.phs001703v3p1.Homo_Sapiens.H3K27ac	33314404	AnchorA	BAK1	ENSG00000030110	Arthritis, Rheumatoid	Eyre S	CA104
chr6	33310000	33315000	chr6	33620000	33625000	32.56596132	CD4_Naive_All-Donors.phs001703v3p1.Homo_Sapiens.H3K27ac	33312852	AnchorA	ITPR3	ENSG00000096433	Arthritis, Rheumatoid	Eyre S	CA104
chr6	33310000	33315000	chr6	33620000	33625000	32.56596132	CD4_Naive_All-Donors.phs001703v3p1.Homo_Sapiens.H3K27ac	33314225	AnchorA	ITPR3	ENSG00000096433	Arthritis, Rheumatoid	Eyre S	CA104
chr6	33310000	33315000	chr6	33620000	33625000	32.56596132	CD4_Naive_All-Donors.phs001703v3p1.Homo_Sapiens.H3K27ac	33314404	AnchorA	ITPR3	ENSG00000096433	Arthritis, Rheumatoid	Eyre S	CA104
chr6	33310000	33315000	chr6	33710000	33715000	18.94974256	CD4_Naive_All-Donors.phs001703v3p1.Homo_Sapiens.H3K27ac	33312852	AnchorA	UQCC2	ENSG00000137288	Arthritis, Rheumatoid	Eyre S	CA104
chr6	33310000	33315000	chr6	33710000	33715000	18.94974256	CD4_Naive_All-Donors.phs001703v3p1.Homo_Sapiens.H3K27ac	33314225	AnchorA	UQCC2	ENSG00000137288	Arthritis, Rheumatoid	Eyre S	CA104
chr6	33310000	33315000	chr6	33710000	33715000	18.94974256	CD4_Naive_All-Donors.phs001703v3p1.Homo_Sapiens.H3K27ac	33314404	AnchorA	UQCC2	ENSG00000137288	Arthritis, Rheumatoid	Eyre S	CA104
chr6	33310000	33315000	chr6	33785000	33790000	6.63717291	CD4_Naive_All-Donors.phs001703v3p1.Homo_Sapiens.H3K27ac	33312852	AnchorA	LEMD2	ENSG00000161904	Arthritis, Rheumatoid	Eyre S	CA104
chr6	33310000	33315000	chr6	33785000	33790000	6.63717291	CD4_Naive_All-Donors.phs001703v3p1.Homo_Sapiens.H3K27ac	33314225	AnchorA	LEMD2	ENSG00000161904	Arthritis, Rheumatoid	Eyre S	CA104
chr6	33310000	33315000	chr6	33785000	33790000	6.63717291	CD4_Naive_All-Donors.phs001703v3p1.Homo_Sapiens.H3K27ac	33314404	AnchorA	LEMD2	ENSG00000161904	Arthritis, Rheumatoid	Eyre S	CA104
chr6	33310000	33315000	chr6	34235000	34240000	11.56467596	CD4_Naive_All-Donors.phs001703v3p1.Homo_Sapiens.H3K27ac	33312852	AnchorA	HMGA1	ENSG00000137309	Arthritis, Rheumatoid	Eyre S	CA104
chr6	33310000	33315000	chr6	34235000	34240000	11.56467596	CD4_Naive_All-Donors.phs001703v3p1.Homo_Sapiens.H3K27ac	33314225	AnchorA	HMGA1	ENSG00000137309	Arthritis, Rheumatoid	Eyre S	CA104
chr6	33310000	33315000	chr6	34235000	34240000	11.56467596	CD4_Naive_All-Donors.phs001703v3p1.Homo_Sapiens.H3K27ac	33314404	AnchorA	HMGA1	ENSG00000137309	Arthritis, Rheumatoid	Eyre S	CA104
chr6	33310000	33315000	chr6	34245000	34250000	11.20366792	CD4_Naive_All-Donors.phs001703v3p1.Homo_Sapiens.H3K27ac	33312852	AnchorA	SMIM29	ENSG00000186577	Arthritis, Rheumatoid	Eyre S	CA104
chr6	33310000	33315000	chr6	34245000	34250000	11.20366792	CD4_Naive_All-Donors.phs001703v3p1.Homo_Sapiens.H3K27ac	33312852	AnchorA	AL354740.1	ENSG00000225339	Arthritis, Rheumatoid	Eyre S	CA104
chr6	33310000	33315000	chr6	34245000	34250000	11.20366792	CD4_Naive_All-Donors.phs001703v3p1.Homo_Sapiens.H3K27ac	33314225	AnchorA	SMIM29	ENSG00000186577	Arthritis, Rheumatoid	Eyre S	CA104
chr6	33310000	33315000	chr6	34245000	34250000	11.20366792	CD4_Naive_All-Donors.phs001703v3p1.Homo_Sapiens.H3K27ac	33314225	AnchorA	AL354740.1	ENSG00000225339	Arthritis, Rheumatoid	Eyre S	CA104
chr6	33310000	33315000	chr6	34245000	34250000	11.20366792	CD4_Naive_All-Donors.phs001703v3p1.Homo_Sapiens.H3K27ac	33314404	AnchorA	SMIM29	ENSG00000186577	Arthritis, Rheumatoid	Eyre S	CA104
chr6	33310000	33315000	chr6	34245000	34250000	11.20366792	CD4_Naive_All-Donors.phs001703v3p1.Homo_Sapiens.H3K27ac	33314404	AnchorA	AL354740.1	ENSG00000225339	Arthritis, Rheumatoid	Eyre S	CA104
chr6	33310000	33315000	chr6	34425000	34430000	5.212607403	CD4_Naive_All-Donors.phs001703v3p1.Homo_Sapiens.H3K27ac	33312852	AnchorA	RPS10	ENSG00000124614	Arthritis, Rheumatoid	Eyre S	CA104
chr6	33310000	33315000	chr6	34425000	34430000	5.212607403	CD4_Naive_All-Donors.phs001703v3p1.Homo_Sapiens.H3K27ac	33312852	AnchorA	RPS10-NUDT3	ENSG00000270800	Arthritis, Rheumatoid	Eyre S	CA104
chr6	33310000	33315000	chr6	34425000	34430000	5.212607403	CD4_Naive_All-Donors.phs001703v3p1.Homo_Sapiens.H3K27ac	33314225	AnchorA	RPS10	ENSG00000124614	Arthritis, Rheumatoid	Eyre S	CA104
chr6	33310000	33315000	chr6	34425000	34430000	5.212607403	CD4_Naive_All-Donors.phs001703v3p1.Homo_Sapiens.H3K27ac	33314225	AnchorA	RPS10-NUDT3	ENSG00000270800	Arthritis, Rheumatoid	Eyre S	CA104
chr6	33310000	33315000	chr6	34425000	34430000	5.212607403	CD4_Naive_All-Donors.phs001703v3p1.Homo_Sapiens.H3K27ac	33314404	AnchorA	RPS10	ENSG00000124614	Arthritis, Rheumatoid	Eyre S	CA104
chr6	33310000	33315000	chr6	34425000	34430000	5.212607403	CD4_Naive_All-Donors.phs001703v3p1.Homo_Sapiens.H3K27ac	33314404	AnchorA	RPS10-NUDT3	ENSG00000270800	Arthritis, Rheumatoid	Eyre S	CA104
chr6	33310000	33315000	chr6	34755000	34760000	16.1003664	CD4_Naive_All-Donors.phs001703v3p1.Homo_Sapiens.H3K27ac	33312852	AnchorA	SNRPC	ENSG00000124562	Arthritis, Rheumatoid	Eyre S	CA104
chr6	33310000	33315000	chr6	34755000	34760000	16.1003664	CD4_Naive_All-Donors.phs001703v3p1.Homo_Sapiens.H3K27ac	33314225	AnchorA	SNRPC	ENSG00000124562	Arthritis, Rheumatoid	Eyre S	CA104
chr6	33310000	33315000	chr6	34755000	34760000	16.1003664	CD4_Naive_All-Donors.phs001703v3p1.Homo_Sapiens.H3K27ac	33314404	AnchorA	SNRPC	ENSG00000124562	Arthritis, Rheumatoid	Eyre S	CA104
chr6	33310000	33315000	chr6	34885000	34890000	23.77903903	CD4_Naive_All-Donors.phs001703v3p1.Homo_Sapiens.H3K27ac	33312852	AnchorA	TAF11	ENSG00000064995	Arthritis, Rheumatoid	Eyre S	CA104
chr6	33310000	33315000	chr6	34885000	34890000	23.77903903	CD4_Naive_All-Donors.phs001703v3p1.Homo_Sapiens.H3K27ac	33312852	AnchorA	ANKS1A	ENSG00000064999	Arthritis, Rheumatoid	Eyre S	CA104
chr6	33310000	33315000	chr6	34885000	34890000	23.77903903	CD4_Naive_All-Donors.phs001703v3p1.Homo_Sapiens.H3K27ac	33314225	AnchorA	TAF11	ENSG00000064995	Arthritis, Rheumatoid	Eyre S	CA104
chr6	33310000	33315000	chr6	34885000	34890000	23.77903903	CD4_Naive_All-Donors.phs001703v3p1.Homo_Sapiens.H3K27ac	33314225	AnchorA	ANKS1A	ENSG00000064999	Arthritis, Rheumatoid	Eyre S	CA104
chr6	33310000	33315000	chr6	34885000	34890000	23.77903903	CD4_Naive_All-Donors.phs001703v3p1.Homo_Sapiens.H3K27ac	33314404	AnchorA	TAF11	ENSG00000064995	Arthritis, Rheumatoid	Eyre S	CA104
chr6	33310000	33315000	chr6	34885000	34890000	23.77903903	CD4_Naive_All-Donors.phs001703v3p1.Homo_Sapiens.H3K27ac	33314404	AnchorA	ANKS1A	ENSG00000064999	Arthritis, Rheumatoid	Eyre S	CA104
chr6	33310000	33315000	chr6	35255000	35260000	18.68547905	CD4_Naive_All-Donors.phs001703v3p1.Homo_Sapiens.H3K27ac	33312852	AnchorA	ZNF76	ENSG00000065029	Arthritis, Rheumatoid	Eyre S	CA104
chr6	33310000	33315000	chr6	35255000	35260000	18.68547905	CD4_Naive_All-Donors.phs001703v3p1.Homo_Sapiens.H3K27ac	33314225	AnchorA	ZNF76	ENSG00000065029	Arthritis, Rheumatoid	Eyre S	CA104
chr6	33310000	33315000	chr6	35255000	35260000	18.68547905	CD4_Naive_All-Donors.phs001703v3p1.Homo_Sapiens.H3K27ac	33314404	AnchorA	ZNF76	ENSG00000065029	Arthritis, Rheumatoid	Eyre S	CA104
chr6	33315000	33320000	chr6	33415000	33420000	41.62288587	CD4_Naive_All-Donors.phs001703v3p1.Homo_Sapiens.H3K27ac	33315989	AnchorA	CUTA	ENSG00000112514	Arthritis, Rheumatoid	Eyre S	CA104
chr6	33315000	33320000	chr6	33415000	33420000	41.62288587	CD4_Naive_All-Donors.phs001703v3p1.Homo_Sapiens.H3K27ac	33315989	AnchorA	SYNGAP1	ENSG00000197283	Arthritis, Rheumatoid	Eyre S	CA104
chr6	33315000	33320000	chr6	33710000	33715000	16.60867966	CD4_Naive_All-Donors.phs001703v3p1.Homo_Sapiens.H3K27ac	33315989	AnchorA	UQCC2	ENSG00000137288	Arthritis, Rheumatoid	Eyre S	CA104
chr6	33315000	33320000	chr6	34885000	34890000	6.973129899	CD4_Naive_All-Donors.phs001703v3p1.Homo_Sapiens.H3K27ac	33315989	AnchorA	TAF11	ENSG00000064995	Arthritis, Rheumatoid	Eyre S	CA104
chr6	33315000	33320000	chr6	34885000	34890000	6.973129899	CD4_Naive_All-Donors.phs001703v3p1.Homo_Sapiens.H3K27ac	33315989	AnchorA	ANKS1A	ENSG00000064999	Arthritis, Rheumatoid	Eyre S	CA104
chr6	33320000	33325000	chr6	33415000	33420000	18.316179	CD4_Naive_All-Donors.phs001703v3p1.Homo_Sapiens.H3K27ac	33322625	AnchorA	CUTA	ENSG00000112514	Arthritis, Rheumatoid	Eyre S	CA104
chr6	33320000	33325000	chr6	33415000	33420000	18.316179	CD4_Naive_All-Donors.phs001703v3p1.Homo_Sapiens.H3K27ac	33322625	AnchorA	SYNGAP1	ENSG00000197283	Arthritis, Rheumatoid	Eyre S	CA104
chr6	33320000	33325000	chr6	33710000	33715000	6.680332008	CD4_Naive_All-Donors.phs001703v3p1.Homo_Sapiens.H3K27ac	33322625	AnchorA	UQCC2	ENSG00000137288	Arthritis, Rheumatoid	Eyre S	CA104
chr6	33320000	33325000	chr6	34885000	34890000	13.5506579	CD4_Naive_All-Donors.phs001703v3p1.Homo_Sapiens.H3K27ac	33322625	AnchorA	TAF11	ENSG00000064995	Arthritis, Rheumatoid	Eyre S	CA104
chr6	33320000	33325000	chr6	34885000	34890000	13.5506579	CD4_Naive_All-Donors.phs001703v3p1.Homo_Sapiens.H3K27ac	33322625	AnchorA	ANKS1A	ENSG00000064999	Arthritis, Rheumatoid	Eyre S	CA104
chr6	137685000	137690000	chr6	137865000	137870000	12.15391913	CD4_Naive_All-Donors.phs001703v3p1.Homo_Sapiens.H3K27ac	137685367	AnchorA	TNFAIP3	ENSG00000118503	Arthritis, Rheumatoid	Eyre S	CA104
chr6	137685000	137690000	chr6	137865000	137870000	12.15391913	CD4_Naive_All-Donors.phs001703v3p1.Homo_Sapiens.H3K27ac	137685367	AnchorA	AL357060.1	ENSG00000237499	Arthritis, Rheumatoid	Eyre S	CA104
chr2	191055000	191060000	chr2	191150000	191155000	10.75174192	CD8_Naive_1800-RH-1.phs001703v3p1.Homo_Sapiens.H3K27ac.b1	191057148	AnchorA	STAT4	ENSG00000138378	Arthritis, Rheumatoid	Eyre S	CA104
chr2	191065000	191070000	chr2	191150000	191155000	23.13860426	CD8_Naive_1800-RH-1.phs001703v3p1.Homo_Sapiens.H3K27ac.b1	191068528	AnchorA	STAT4	ENSG00000138378	Arthritis, Rheumatoid	Eyre S	CA104
chr6	28080000	28085000	chr6	28440000	28445000	6.732106173	CD8_Naive_1800-RH-1.phs001703v3p1.Homo_Sapiens.H3K27ac.b1	28443526	AnchorB	ZNF165	ENSG00000197279	Arthritis, Rheumatoid	Eyre S	CA104
chr6	28080000	28085000	chr6	28440000	28445000	6.732106173	CD8_Naive_1800-RH-1.phs001703v3p1.Homo_Sapiens.H3K27ac.b1	28443526	AnchorB	AL121944.1	ENSG00000272009	Arthritis, Rheumatoid	Eyre S	CA104
chr6	29720000	29725000	chr6	29750000	29755000	5.439428398	CD8_Naive_1800-RH-1.phs001703v3p1.Homo_Sapiens.H3K27ac.b1	29753620	AnchorB	HLA-F	ENSG00000204642	Arthritis, Rheumatoid	Eyre S	CA104
chr6	29720000	29725000	chr6	29750000	29755000	5.439428398	CD8_Naive_1800-RH-1.phs001703v3p1.Homo_Sapiens.H3K27ac.b1	29753620	AnchorB	AL645939.1	ENSG00000225864	Arthritis, Rheumatoid	Eyre S	CA104
chr6	29720000	29725000	chr6	29750000	29755000	5.439428398	CD8_Naive_1800-RH-1.phs001703v3p1.Homo_Sapiens.H3K27ac.b1	29754738	AnchorB	HLA-F	ENSG00000204642	Arthritis, Rheumatoid	Eyre S	CA104
chr6	29720000	29725000	chr6	29750000	29755000	5.439428398	CD8_Naive_1800-RH-1.phs001703v3p1.Homo_Sapiens.H3K27ac.b1	29754738	AnchorB	AL645939.1	ENSG00000225864	Arthritis, Rheumatoid	Eyre S	CA104
chr6	30065000	30070000	chr6	30210000	30215000	19.96488243	CD8_Naive_1800-RH-1.phs001703v3p1.Homo_Sapiens.H3K27ac.b1	30211645	AnchorB	PPP1R11	ENSG00000204619	Arthritis, Rheumatoid	Eyre S	CA104
chr6	30210000	30215000	chr6	30255000	30260000	8.679606753	CD8_Naive_1800-RH-1.phs001703v3p1.Homo_Sapiens.H3K27ac.b1	30211645	AnchorA	HLA-L	ENSG00000243753	Arthritis, Rheumatoid	Eyre S	CA104
chr6	30210000	30215000	chr6	30325000	30330000	12.82441431	CD8_Naive_1800-RH-1.phs001703v3p1.Homo_Sapiens.H3K27ac.b1	30211645	AnchorA	TRIM39	ENSG00000204599	Arthritis, Rheumatoid	Eyre S	CA104
chr6	30210000	30215000	chr6	30325000	30330000	12.82441431	CD8_Naive_1800-RH-1.phs001703v3p1.Homo_Sapiens.H3K27ac.b1	30211645	AnchorA	HCG18	ENSG00000231074	Arthritis, Rheumatoid	Eyre S	CA104
chr6	30210000	30215000	chr6	30325000	30330000	12.82441431	CD8_Naive_1800-RH-1.phs001703v3p1.Homo_Sapiens.H3K27ac.b1	30211645	AnchorA	TRIM39-RPP21	ENSG00000248167	Arthritis, Rheumatoid	Eyre S	CA104
chr6	30210000	30215000	chr6	30325000	30330000	12.82441431	CD8_Naive_1800-RH-1.phs001703v3p1.Homo_Sapiens.H3K27ac.b1	30211645	AnchorA	HCG17	ENSG00000270604	Arthritis, Rheumatoid	Eyre S	CA104
chr6	30210000	30215000	chr6	30345000	30350000	18.66140248	CD8_Naive_1800-RH-1.phs001703v3p1.Homo_Sapiens.H3K27ac.b1	30211645	AnchorA	RPP21	ENSG00000241370	Arthritis, Rheumatoid	Eyre S	CA104
chr6	30210000	30215000	chr6	30555000	30560000	8.742195693	CD8_Naive_1800-RH-1.phs001703v3p1.Homo_Sapiens.H3K27ac.b1	30211645	AnchorA	PRR3	ENSG00000204576	Arthritis, Rheumatoid	Eyre S	CA104
chr6	30210000	30215000	chr6	30555000	30560000	8.742195693	CD8_Naive_1800-RH-1.phs001703v3p1.Homo_Sapiens.H3K27ac.b1	30211645	AnchorA	GNL1	ENSG00000204590	Arthritis, Rheumatoid	Eyre S	CA104
chr6	32840000	32845000	chr6	33310000	33315000	9.666948702	CD8_Naive_1800-RH-1.phs001703v3p1.Homo_Sapiens.H3K27ac.b1	33312852	AnchorB	PSMB8-AS1	ENSG00000204261	Arthritis, Rheumatoid	Eyre S	CA104
chr6	32840000	32845000	chr6	33310000	33315000	9.666948702	CD8_Naive_1800-RH-1.phs001703v3p1.Homo_Sapiens.H3K27ac.b1	33312852	AnchorB	PSMB8	ENSG00000204264	Arthritis, Rheumatoid	Eyre S	CA104
chr6	32840000	32845000	chr6	33310000	33315000	9.666948702	CD8_Naive_1800-RH-1.phs001703v3p1.Homo_Sapiens.H3K27ac.b1	33312852	AnchorB	PSMB9	ENSG00000240065	Arthritis, Rheumatoid	Eyre S	CA104
chr6	32840000	32845000	chr6	33310000	33315000	9.666948702	CD8_Naive_1800-RH-1.phs001703v3p1.Homo_Sapiens.H3K27ac.b1	33314225	AnchorB	PSMB8-AS1	ENSG00000204261	Arthritis, Rheumatoid	Eyre S	CA104
chr6	32840000	32845000	chr6	33310000	33315000	9.666948702	CD8_Naive_1800-RH-1.phs001703v3p1.Homo_Sapiens.H3K27ac.b1	33314225	AnchorB	PSMB8	ENSG00000204264	Arthritis, Rheumatoid	Eyre S	CA104
chr6	32840000	32845000	chr6	33310000	33315000	9.666948702	CD8_Naive_1800-RH-1.phs001703v3p1.Homo_Sapiens.H3K27ac.b1	33314225	AnchorB	PSMB9	ENSG00000240065	Arthritis, Rheumatoid	Eyre S	CA104
chr6	32840000	32845000	chr6	33310000	33315000	9.666948702	CD8_Naive_1800-RH-1.phs001703v3p1.Homo_Sapiens.H3K27ac.b1	33314404	AnchorB	PSMB8-AS1	ENSG00000204261	Arthritis, Rheumatoid	Eyre S	CA104
chr6	32840000	32845000	chr6	33310000	33315000	9.666948702	CD8_Naive_1800-RH-1.phs001703v3p1.Homo_Sapiens.H3K27ac.b1	33314404	AnchorB	PSMB8	ENSG00000204264	Arthritis, Rheumatoid	Eyre S	CA104
chr6	32840000	32845000	chr6	33310000	33315000	9.666948702	CD8_Naive_1800-RH-1.phs001703v3p1.Homo_Sapiens.H3K27ac.b1	33314404	AnchorB	PSMB9	ENSG00000240065	Arthritis, Rheumatoid	Eyre S	CA104
chr6	32850000	32855000	chr6	33315000	33320000	5.753418941	CD8_Naive_1800-RH-1.phs001703v3p1.Homo_Sapiens.H3K27ac.b1	33315989	AnchorB	TAP1	ENSG00000168394	Arthritis, Rheumatoid	Eyre S	CA104
chr6	32970000	32975000	chr6	33310000	33315000	5.055443688	CD8_Naive_1800-RH-1.phs001703v3p1.Homo_Sapiens.H3K27ac.b1	33312852	AnchorB	AL645941.1	ENSG00000223837	Arthritis, Rheumatoid	Eyre S	CA104
chr6	32970000	32975000	chr6	33310000	33315000	5.055443688	CD8_Naive_1800-RH-1.phs001703v3p1.Homo_Sapiens.H3K27ac.b1	33312852	AnchorB	AL645941.3	ENSG00000263756	Arthritis, Rheumatoid	Eyre S	CA104
chr6	32970000	32975000	chr6	33310000	33315000	5.055443688	CD8_Naive_1800-RH-1.phs001703v3p1.Homo_Sapiens.H3K27ac.b1	33314225	AnchorB	AL645941.1	ENSG00000223837	Arthritis, Rheumatoid	Eyre S	CA104
chr6	32970000	32975000	chr6	33310000	33315000	5.055443688	CD8_Naive_1800-RH-1.phs001703v3p1.Homo_Sapiens.H3K27ac.b1	33314225	AnchorB	AL645941.3	ENSG00000263756	Arthritis, Rheumatoid	Eyre S	CA104
chr6	32970000	32975000	chr6	33310000	33315000	5.055443688	CD8_Naive_1800-RH-1.phs001703v3p1.Homo_Sapiens.H3K27ac.b1	33314404	AnchorB	AL645941.1	ENSG00000223837	Arthritis, Rheumatoid	Eyre S	CA104
chr6	32970000	32975000	chr6	33310000	33315000	5.055443688	CD8_Naive_1800-RH-1.phs001703v3p1.Homo_Sapiens.H3K27ac.b1	33314404	AnchorB	AL645941.3	ENSG00000263756	Arthritis, Rheumatoid	Eyre S	CA104
chr6	33200000	33205000	chr6	33285000	33290000	6.761204859	CD8_Naive_1800-RH-1.phs001703v3p1.Homo_Sapiens.H3K27ac.b1	33286888	AnchorB	SLC39A7	ENSG00000112473	Arthritis, Rheumatoid	Eyre S	CA104
chr6	33200000	33205000	chr6	33285000	33290000	6.761204859	CD8_Naive_1800-RH-1.phs001703v3p1.Homo_Sapiens.H3K27ac.b1	33286888	AnchorB	HSD17B8	ENSG00000204228	Arthritis, Rheumatoid	Eyre S	CA104
chr6	33200000	33205000	chr6	33285000	33290000	6.761204859	CD8_Naive_1800-RH-1.phs001703v3p1.Homo_Sapiens.H3K27ac.b1	33286888	AnchorB	RXRB	ENSG00000204231	Arthritis, Rheumatoid	Eyre S	CA104
chr6	33200000	33205000	chr6	33285000	33290000	6.761204859	CD8_Naive_1800-RH-1.phs001703v3p1.Homo_Sapiens.H3K27ac.b1	33287592	AnchorB	SLC39A7	ENSG00000112473	Arthritis, Rheumatoid	Eyre S	CA104
chr6	33200000	33205000	chr6	33285000	33290000	6.761204859	CD8_Naive_1800-RH-1.phs001703v3p1.Homo_Sapiens.H3K27ac.b1	33287592	AnchorB	HSD17B8	ENSG00000204228	Arthritis, Rheumatoid	Eyre S	CA104
chr6	33200000	33205000	chr6	33285000	33290000	6.761204859	CD8_Naive_1800-RH-1.phs001703v3p1.Homo_Sapiens.H3K27ac.b1	33287592	AnchorB	RXRB	ENSG00000204231	Arthritis, Rheumatoid	Eyre S	CA104
chr6	33200000	33205000	chr6	33310000	33315000	30.31340357	CD8_Naive_1800-RH-1.phs001703v3p1.Homo_Sapiens.H3K27ac.b1	33312852	AnchorB	SLC39A7	ENSG00000112473	Arthritis, Rheumatoid	Eyre S	CA104
chr6	33200000	33205000	chr6	33310000	33315000	30.31340357	CD8_Naive_1800-RH-1.phs001703v3p1.Homo_Sapiens.H3K27ac.b1	33312852	AnchorB	HSD17B8	ENSG00000204228	Arthritis, Rheumatoid	Eyre S	CA104
chr6	33200000	33205000	chr6	33310000	33315000	30.31340357	CD8_Naive_1800-RH-1.phs001703v3p1.Homo_Sapiens.H3K27ac.b1	33312852	AnchorB	RXRB	ENSG00000204231	Arthritis, Rheumatoid	Eyre S	CA104
chr6	33200000	33205000	chr6	33310000	33315000	30.31340357	CD8_Naive_1800-RH-1.phs001703v3p1.Homo_Sapiens.H3K27ac.b1	33314225	AnchorB	SLC39A7	ENSG00000112473	Arthritis, Rheumatoid	Eyre S	CA104
chr6	33200000	33205000	chr6	33310000	33315000	30.31340357	CD8_Naive_1800-RH-1.phs001703v3p1.Homo_Sapiens.H3K27ac.b1	33314225	AnchorB	HSD17B8	ENSG00000204228	Arthritis, Rheumatoid	Eyre S	CA104
chr6	33200000	33205000	chr6	33310000	33315000	30.31340357	CD8_Naive_1800-RH-1.phs001703v3p1.Homo_Sapiens.H3K27ac.b1	33314225	AnchorB	RXRB	ENSG00000204231	Arthritis, Rheumatoid	Eyre S	CA104
chr6	33200000	33205000	chr6	33310000	33315000	30.31340357	CD8_Naive_1800-RH-1.phs001703v3p1.Homo_Sapiens.H3K27ac.b1	33314404	AnchorB	SLC39A7	ENSG00000112473	Arthritis, Rheumatoid	Eyre S	CA104
chr6	33200000	33205000	chr6	33310000	33315000	30.31340357	CD8_Naive_1800-RH-1.phs001703v3p1.Homo_Sapiens.H3K27ac.b1	33314404	AnchorB	HSD17B8	ENSG00000204228	Arthritis, Rheumatoid	Eyre S	CA104
chr6	33200000	33205000	chr6	33310000	33315000	30.31340357	CD8_Naive_1800-RH-1.phs001703v3p1.Homo_Sapiens.H3K27ac.b1	33314404	AnchorB	RXRB	ENSG00000204231	Arthritis, Rheumatoid	Eyre S	CA104
chr6	33200000	33205000	chr6	33320000	33325000	8.273653581	CD8_Naive_1800-RH-1.phs001703v3p1.Homo_Sapiens.H3K27ac.b1	33322625	AnchorB	SLC39A7	ENSG00000112473	Arthritis, Rheumatoid	Eyre S	CA104
chr6	33200000	33205000	chr6	33320000	33325000	8.273653581	CD8_Naive_1800-RH-1.phs001703v3p1.Homo_Sapiens.H3K27ac.b1	33322625	AnchorB	HSD17B8	ENSG00000204228	Arthritis, Rheumatoid	Eyre S	CA104
chr6	33200000	33205000	chr6	33320000	33325000	8.273653581	CD8_Naive_1800-RH-1.phs001703v3p1.Homo_Sapiens.H3K27ac.b1	33322625	AnchorB	RXRB	ENSG00000204231	Arthritis, Rheumatoid	Eyre S	CA104
chr6	33205000	33210000	chr6	33310000	33315000	5.330975168	CD8_Naive_1800-RH-1.phs001703v3p1.Homo_Sapiens.H3K27ac.b1	33312852	AnchorB	MIR219A1	ENSG00000199036	Arthritis, Rheumatoid	Eyre S	CA104
chr6	33205000	33210000	chr6	33310000	33315000	5.330975168	CD8_Naive_1800-RH-1.phs001703v3p1.Homo_Sapiens.H3K27ac.b1	33312852	AnchorB	RING1	ENSG00000204227	Arthritis, Rheumatoid	Eyre S	CA104
chr6	33205000	33210000	chr6	33310000	33315000	5.330975168	CD8_Naive_1800-RH-1.phs001703v3p1.Homo_Sapiens.H3K27ac.b1	33314225	AnchorB	MIR219A1	ENSG00000199036	Arthritis, Rheumatoid	Eyre S	CA104
chr6	33205000	33210000	chr6	33310000	33315000	5.330975168	CD8_Naive_1800-RH-1.phs001703v3p1.Homo_Sapiens.H3K27ac.b1	33314225	AnchorB	RING1	ENSG00000204227	Arthritis, Rheumatoid	Eyre S	CA104
chr6	33205000	33210000	chr6	33310000	33315000	5.330975168	CD8_Naive_1800-RH-1.phs001703v3p1.Homo_Sapiens.H3K27ac.b1	33314404	AnchorB	MIR219A1	ENSG00000199036	Arthritis, Rheumatoid	Eyre S	CA104
chr6	33205000	33210000	chr6	33310000	33315000	5.330975168	CD8_Naive_1800-RH-1.phs001703v3p1.Homo_Sapiens.H3K27ac.b1	33314404	AnchorB	RING1	ENSG00000204227	Arthritis, Rheumatoid	Eyre S	CA104
chr6	33205000	33210000	chr6	33315000	33320000	6.406622448	CD8_Naive_1800-RH-1.phs001703v3p1.Homo_Sapiens.H3K27ac.b1	33315989	AnchorB	MIR219A1	ENSG00000199036	Arthritis, Rheumatoid	Eyre S	CA104
chr6	33205000	33210000	chr6	33315000	33320000	6.406622448	CD8_Naive_1800-RH-1.phs001703v3p1.Homo_Sapiens.H3K27ac.b1	33315989	AnchorB	RING1	ENSG00000204227	Arthritis, Rheumatoid	Eyre S	CA104
chr6	33245000	33250000	chr6	33310000	33315000	4.642452968	CD8_Naive_1800-RH-1.phs001703v3p1.Homo_Sapiens.H3K27ac.b1	33312852	AnchorB	HCG25	ENSG00000232940	Arthritis, Rheumatoid	Eyre S	CA104
chr6	33245000	33250000	chr6	33310000	33315000	4.642452968	CD8_Naive_1800-RH-1.phs001703v3p1.Homo_Sapiens.H3K27ac.b1	33312852	AnchorB	AL645940.1	ENSG00000272217	Arthritis, Rheumatoid	Eyre S	CA104
chr6	33245000	33250000	chr6	33310000	33315000	4.642452968	CD8_Naive_1800-RH-1.phs001703v3p1.Homo_Sapiens.H3K27ac.b1	33314225	AnchorB	HCG25	ENSG00000232940	Arthritis, Rheumatoid	Eyre S	CA104
chr6	33245000	33250000	chr6	33310000	33315000	4.642452968	CD8_Naive_1800-RH-1.phs001703v3p1.Homo_Sapiens.H3K27ac.b1	33314225	AnchorB	AL645940.1	ENSG00000272217	Arthritis, Rheumatoid	Eyre S	CA104
chr6	33245000	33250000	chr6	33310000	33315000	4.642452968	CD8_Naive_1800-RH-1.phs001703v3p1.Homo_Sapiens.H3K27ac.b1	33314404	AnchorB	HCG25	ENSG00000232940	Arthritis, Rheumatoid	Eyre S	CA104
chr6	33245000	33250000	chr6	33310000	33315000	4.642452968	CD8_Naive_1800-RH-1.phs001703v3p1.Homo_Sapiens.H3K27ac.b1	33314404	AnchorB	AL645940.1	ENSG00000272217	Arthritis, Rheumatoid	Eyre S	CA104
chr6	33270000	33275000	chr6	33310000	33315000	10.98126351	CD8_Naive_1800-RH-1.phs001703v3p1.Homo_Sapiens.H3K27ac.b1	33312852	AnchorB	VPS52	ENSG00000223501	Arthritis, Rheumatoid	Eyre S	CA104
chr6	33270000	33275000	chr6	33310000	33315000	10.98126351	CD8_Naive_1800-RH-1.phs001703v3p1.Homo_Sapiens.H3K27ac.b1	33312852	AnchorB	RPS18	ENSG00000231500	Arthritis, Rheumatoid	Eyre S	CA104
chr6	33270000	33275000	chr6	33310000	33315000	10.98126351	CD8_Naive_1800-RH-1.phs001703v3p1.Homo_Sapiens.H3K27ac.b1	33314225	AnchorB	VPS52	ENSG00000223501	Arthritis, Rheumatoid	Eyre S	CA104
chr6	33270000	33275000	chr6	33310000	33315000	10.98126351	CD8_Naive_1800-RH-1.phs001703v3p1.Homo_Sapiens.H3K27ac.b1	33314225	AnchorB	RPS18	ENSG00000231500	Arthritis, Rheumatoid	Eyre S	CA104
chr6	33270000	33275000	chr6	33310000	33315000	10.98126351	CD8_Naive_1800-RH-1.phs001703v3p1.Homo_Sapiens.H3K27ac.b1	33314404	AnchorB	VPS52	ENSG00000223501	Arthritis, Rheumatoid	Eyre S	CA104
chr6	33270000	33275000	chr6	33310000	33315000	10.98126351	CD8_Naive_1800-RH-1.phs001703v3p1.Homo_Sapiens.H3K27ac.b1	33314404	AnchorB	RPS18	ENSG00000231500	Arthritis, Rheumatoid	Eyre S	CA104
chr6	33270000	33275000	chr6	33315000	33320000	14.90034508	CD8_Naive_1800-RH-1.phs001703v3p1.Homo_Sapiens.H3K27ac.b1	33315989	AnchorB	VPS52	ENSG00000223501	Arthritis, Rheumatoid	Eyre S	CA104
chr6	33270000	33275000	chr6	33315000	33320000	14.90034508	CD8_Naive_1800-RH-1.phs001703v3p1.Homo_Sapiens.H3K27ac.b1	33315989	AnchorB	RPS18	ENSG00000231500	Arthritis, Rheumatoid	Eyre S	CA104
chr6	33270000	33275000	chr6	33320000	33325000	6.969965283	CD8_Naive_1800-RH-1.phs001703v3p1.Homo_Sapiens.H3K27ac.b1	33322625	AnchorB	VPS52	ENSG00000223501	Arthritis, Rheumatoid	Eyre S	CA104
chr6	33270000	33275000	chr6	33320000	33325000	6.969965283	CD8_Naive_1800-RH-1.phs001703v3p1.Homo_Sapiens.H3K27ac.b1	33322625	AnchorB	RPS18	ENSG00000231500	Arthritis, Rheumatoid	Eyre S	CA104
chr6	33275000	33280000	chr6	33310000	33315000	6.147410558	CD8_Naive_1800-RH-1.phs001703v3p1.Homo_Sapiens.H3K27ac.b1	33312852	AnchorB	B3GALT4	ENSG00000235863	Arthritis, Rheumatoid	Eyre S	CA104
chr6	33275000	33280000	chr6	33310000	33315000	6.147410558	CD8_Naive_1800-RH-1.phs001703v3p1.Homo_Sapiens.H3K27ac.b1	33314225	AnchorB	B3GALT4	ENSG00000235863	Arthritis, Rheumatoid	Eyre S	CA104
chr6	33275000	33280000	chr6	33310000	33315000	6.147410558	CD8_Naive_1800-RH-1.phs001703v3p1.Homo_Sapiens.H3K27ac.b1	33314404	AnchorB	B3GALT4	ENSG00000235863	Arthritis, Rheumatoid	Eyre S	CA104
chr6	33285000	33290000	chr6	33310000	33315000	6.090077903	CD8_Naive_1800-RH-1.phs001703v3p1.Homo_Sapiens.H3K27ac.b1	33286888	AnchorA	TAPBP	ENSG00000231925	Arthritis, Rheumatoid	Eyre S	CA104
chr6	33285000	33290000	chr6	33310000	33315000	6.090077903	CD8_Naive_1800-RH-1.phs001703v3p1.Homo_Sapiens.H3K27ac.b1	33287592	AnchorA	TAPBP	ENSG00000231925	Arthritis, Rheumatoid	Eyre S	CA104
chr6	33285000	33290000	chr6	33310000	33315000	6.090077903	CD8_Naive_1800-RH-1.phs001703v3p1.Homo_Sapiens.H3K27ac.b1	33312852	AnchorB	PFDN6	ENSG00000204220	Arthritis, Rheumatoid	Eyre S	CA104
chr6	33285000	33290000	chr6	33310000	33315000	6.090077903	CD8_Naive_1800-RH-1.phs001703v3p1.Homo_Sapiens.H3K27ac.b1	33312852	AnchorB	WDR46	ENSG00000227057	Arthritis, Rheumatoid	Eyre S	CA104
chr6	33285000	33290000	chr6	33310000	33315000	6.090077903	CD8_Naive_1800-RH-1.phs001703v3p1.Homo_Sapiens.H3K27ac.b1	33312852	AnchorB	MIR6873	ENSG00000284517	Arthritis, Rheumatoid	Eyre S	CA104
chr6	33285000	33290000	chr6	33310000	33315000	6.090077903	CD8_Naive_1800-RH-1.phs001703v3p1.Homo_Sapiens.H3K27ac.b1	33314225	AnchorB	PFDN6	ENSG00000204220	Arthritis, Rheumatoid	Eyre S	CA104
chr6	33285000	33290000	chr6	33310000	33315000	6.090077903	CD8_Naive_1800-RH-1.phs001703v3p1.Homo_Sapiens.H3K27ac.b1	33314225	AnchorB	WDR46	ENSG00000227057	Arthritis, Rheumatoid	Eyre S	CA104
chr6	33285000	33290000	chr6	33310000	33315000	6.090077903	CD8_Naive_1800-RH-1.phs001703v3p1.Homo_Sapiens.H3K27ac.b1	33314225	AnchorB	MIR6873	ENSG00000284517	Arthritis, Rheumatoid	Eyre S	CA104
chr6	33285000	33290000	chr6	33310000	33315000	6.090077903	CD8_Naive_1800-RH-1.phs001703v3p1.Homo_Sapiens.H3K27ac.b1	33314404	AnchorB	PFDN6	ENSG00000204220	Arthritis, Rheumatoid	Eyre S	CA104
chr6	33285000	33290000	chr6	33310000	33315000	6.090077903	CD8_Naive_1800-RH-1.phs001703v3p1.Homo_Sapiens.H3K27ac.b1	33314404	AnchorB	WDR46	ENSG00000227057	Arthritis, Rheumatoid	Eyre S	CA104
chr6	33285000	33290000	chr6	33310000	33315000	6.090077903	CD8_Naive_1800-RH-1.phs001703v3p1.Homo_Sapiens.H3K27ac.b1	33314404	AnchorB	MIR6873	ENSG00000284517	Arthritis, Rheumatoid	Eyre S	CA104
chr6	33295000	33300000	chr6	33315000	33320000	6.136225473	CD8_Naive_1800-RH-1.phs001703v3p1.Homo_Sapiens.H3K27ac.b1	33315989	AnchorB	RGL2	ENSG00000237441	Arthritis, Rheumatoid	Eyre S	CA104
chr6	33305000	33310000	chr6	33415000	33420000	6.107587192	CD8_Naive_1800-RH-1.phs001703v3p1.Homo_Sapiens.H3K27ac.b1	33305078	AnchorA	CUTA	ENSG00000112514	Arthritis, Rheumatoid	Eyre S	CA104
chr6	33305000	33310000	chr6	33415000	33420000	6.107587192	CD8_Naive_1800-RH-1.phs001703v3p1.Homo_Sapiens.H3K27ac.b1	33305078	AnchorA	SYNGAP1	ENSG00000197283	Arthritis, Rheumatoid	Eyre S	CA104
chr6	33310000	33315000	chr6	33410000	33415000	5.212103056	CD8_Naive_1800-RH-1.phs001703v3p1.Homo_Sapiens.H3K27ac.b1	33312852	AnchorA	PHF1	ENSG00000112511	Arthritis, Rheumatoid	Eyre S	CA104
chr6	33310000	33315000	chr6	33410000	33415000	5.212103056	CD8_Naive_1800-RH-1.phs001703v3p1.Homo_Sapiens.H3K27ac.b1	33314225	AnchorA	PHF1	ENSG00000112511	Arthritis, Rheumatoid	Eyre S	CA104
chr6	33310000	33315000	chr6	33410000	33415000	5.212103056	CD8_Naive_1800-RH-1.phs001703v3p1.Homo_Sapiens.H3K27ac.b1	33314404	AnchorA	PHF1	ENSG00000112511	Arthritis, Rheumatoid	Eyre S	CA104
chr6	33310000	33315000	chr6	33415000	33420000	34.62777722	CD8_Naive_1800-RH-1.phs001703v3p1.Homo_Sapiens.H3K27ac.b1	33312852	AnchorA	CUTA	ENSG00000112514	Arthritis, Rheumatoid	Eyre S	CA104
chr6	33310000	33315000	chr6	33415000	33420000	34.62777722	CD8_Naive_1800-RH-1.phs001703v3p1.Homo_Sapiens.H3K27ac.b1	33312852	AnchorA	SYNGAP1	ENSG00000197283	Arthritis, Rheumatoid	Eyre S	CA104
chr6	33310000	33315000	chr6	33415000	33420000	34.62777722	CD8_Naive_1800-RH-1.phs001703v3p1.Homo_Sapiens.H3K27ac.b1	33314225	AnchorA	CUTA	ENSG00000112514	Arthritis, Rheumatoid	Eyre S	CA104
chr6	33310000	33315000	chr6	33415000	33420000	34.62777722	CD8_Naive_1800-RH-1.phs001703v3p1.Homo_Sapiens.H3K27ac.b1	33314225	AnchorA	SYNGAP1	ENSG00000197283	Arthritis, Rheumatoid	Eyre S	CA104
chr6	33310000	33315000	chr6	33415000	33420000	34.62777722	CD8_Naive_1800-RH-1.phs001703v3p1.Homo_Sapiens.H3K27ac.b1	33314404	AnchorA	CUTA	ENSG00000112514	Arthritis, Rheumatoid	Eyre S	CA104
chr6	33310000	33315000	chr6	33415000	33420000	34.62777722	CD8_Naive_1800-RH-1.phs001703v3p1.Homo_Sapiens.H3K27ac.b1	33314404	AnchorA	SYNGAP1	ENSG00000197283	Arthritis, Rheumatoid	Eyre S	CA104
chr6	33315000	33320000	chr6	33415000	33420000	8.379917157	CD8_Naive_1800-RH-1.phs001703v3p1.Homo_Sapiens.H3K27ac.b1	33315989	AnchorA	CUTA	ENSG00000112514	Arthritis, Rheumatoid	Eyre S	CA104
chr6	33315000	33320000	chr6	33415000	33420000	8.379917157	CD8_Naive_1800-RH-1.phs001703v3p1.Homo_Sapiens.H3K27ac.b1	33315989	AnchorA	SYNGAP1	ENSG00000197283	Arthritis, Rheumatoid	Eyre S	CA104
chr2	191065000	191070000	chr2	191150000	191155000	11.40809135	CD8_Naive_1814-RH-1.phs001703v3p1.Homo_Sapiens.H3K27ac.b1	191068528	AnchorA	STAT4	ENSG00000138378	Arthritis, Rheumatoid	Eyre S	CA104
chr6	29720000	29725000	chr6	29750000	29755000	10.37189398	CD8_Naive_1814-RH-1.phs001703v3p1.Homo_Sapiens.H3K27ac.b1	29753620	AnchorB	HLA-F	ENSG00000204642	Arthritis, Rheumatoid	Eyre S	CA104
chr6	29720000	29725000	chr6	29750000	29755000	10.37189398	CD8_Naive_1814-RH-1.phs001703v3p1.Homo_Sapiens.H3K27ac.b1	29753620	AnchorB	AL645939.1	ENSG00000225864	Arthritis, Rheumatoid	Eyre S	CA104
chr6	29720000	29725000	chr6	29750000	29755000	10.37189398	CD8_Naive_1814-RH-1.phs001703v3p1.Homo_Sapiens.H3K27ac.b1	29754738	AnchorB	HLA-F	ENSG00000204642	Arthritis, Rheumatoid	Eyre S	CA104
chr6	29720000	29725000	chr6	29750000	29755000	10.37189398	CD8_Naive_1814-RH-1.phs001703v3p1.Homo_Sapiens.H3K27ac.b1	29754738	AnchorB	AL645939.1	ENSG00000225864	Arthritis, Rheumatoid	Eyre S	CA104
chr6	30210000	30215000	chr6	30325000	30330000	13.16615406	CD8_Naive_1814-RH-1.phs001703v3p1.Homo_Sapiens.H3K27ac.b1	30211645	AnchorA	TRIM39	ENSG00000204599	Arthritis, Rheumatoid	Eyre S	CA104
chr6	30210000	30215000	chr6	30325000	30330000	13.16615406	CD8_Naive_1814-RH-1.phs001703v3p1.Homo_Sapiens.H3K27ac.b1	30211645	AnchorA	HCG18	ENSG00000231074	Arthritis, Rheumatoid	Eyre S	CA104
chr6	30210000	30215000	chr6	30325000	30330000	13.16615406	CD8_Naive_1814-RH-1.phs001703v3p1.Homo_Sapiens.H3K27ac.b1	30211645	AnchorA	TRIM39-RPP21	ENSG00000248167	Arthritis, Rheumatoid	Eyre S	CA104
chr6	30210000	30215000	chr6	30325000	30330000	13.16615406	CD8_Naive_1814-RH-1.phs001703v3p1.Homo_Sapiens.H3K27ac.b1	30211645	AnchorA	HCG17	ENSG00000270604	Arthritis, Rheumatoid	Eyre S	CA104
chr6	33205000	33210000	chr6	33310000	33315000	17.92571347	CD8_Naive_1814-RH-1.phs001703v3p1.Homo_Sapiens.H3K27ac.b1	33312852	AnchorB	MIR219A1	ENSG00000199036	Arthritis, Rheumatoid	Eyre S	CA104
chr6	33205000	33210000	chr6	33310000	33315000	17.92571347	CD8_Naive_1814-RH-1.phs001703v3p1.Homo_Sapiens.H3K27ac.b1	33312852	AnchorB	RING1	ENSG00000204227	Arthritis, Rheumatoid	Eyre S	CA104
chr6	33205000	33210000	chr6	33310000	33315000	17.92571347	CD8_Naive_1814-RH-1.phs001703v3p1.Homo_Sapiens.H3K27ac.b1	33314225	AnchorB	MIR219A1	ENSG00000199036	Arthritis, Rheumatoid	Eyre S	CA104
chr6	33205000	33210000	chr6	33310000	33315000	17.92571347	CD8_Naive_1814-RH-1.phs001703v3p1.Homo_Sapiens.H3K27ac.b1	33314225	AnchorB	RING1	ENSG00000204227	Arthritis, Rheumatoid	Eyre S	CA104
chr6	33205000	33210000	chr6	33310000	33315000	17.92571347	CD8_Naive_1814-RH-1.phs001703v3p1.Homo_Sapiens.H3K27ac.b1	33314404	AnchorB	MIR219A1	ENSG00000199036	Arthritis, Rheumatoid	Eyre S	CA104
chr6	33205000	33210000	chr6	33310000	33315000	17.92571347	CD8_Naive_1814-RH-1.phs001703v3p1.Homo_Sapiens.H3K27ac.b1	33314404	AnchorB	RING1	ENSG00000204227	Arthritis, Rheumatoid	Eyre S	CA104
chr6	33270000	33275000	chr6	33310000	33315000	7.020225123	CD8_Naive_1814-RH-1.phs001703v3p1.Homo_Sapiens.H3K27ac.b1	33312852	AnchorB	VPS52	ENSG00000223501	Arthritis, Rheumatoid	Eyre S	CA104
chr6	33270000	33275000	chr6	33310000	33315000	7.020225123	CD8_Naive_1814-RH-1.phs001703v3p1.Homo_Sapiens.H3K27ac.b1	33312852	AnchorB	RPS18	ENSG00000231500	Arthritis, Rheumatoid	Eyre S	CA104
chr6	33270000	33275000	chr6	33310000	33315000	7.020225123	CD8_Naive_1814-RH-1.phs001703v3p1.Homo_Sapiens.H3K27ac.b1	33314225	AnchorB	VPS52	ENSG00000223501	Arthritis, Rheumatoid	Eyre S	CA104
chr6	33270000	33275000	chr6	33310000	33315000	7.020225123	CD8_Naive_1814-RH-1.phs001703v3p1.Homo_Sapiens.H3K27ac.b1	33314225	AnchorB	RPS18	ENSG00000231500	Arthritis, Rheumatoid	Eyre S	CA104
chr6	33270000	33275000	chr6	33310000	33315000	7.020225123	CD8_Naive_1814-RH-1.phs001703v3p1.Homo_Sapiens.H3K27ac.b1	33314404	AnchorB	VPS52	ENSG00000223501	Arthritis, Rheumatoid	Eyre S	CA104
chr6	33270000	33275000	chr6	33310000	33315000	7.020225123	CD8_Naive_1814-RH-1.phs001703v3p1.Homo_Sapiens.H3K27ac.b1	33314404	AnchorB	RPS18	ENSG00000231500	Arthritis, Rheumatoid	Eyre S	CA104
chr2	191045000	191050000	chr2	191150000	191155000	7.617763866	CD8_Naive_1815-RH-1.phs001703v3p1.Homo_Sapiens.H3K27ac.b1	191048916	AnchorA	STAT4	ENSG00000138378	Arthritis, Rheumatoid	Eyre S	CA104
chr2	191055000	191060000	chr2	191150000	191155000	12.28027232	CD8_Naive_1815-RH-1.phs001703v3p1.Homo_Sapiens.H3K27ac.b1	191057148	AnchorA	STAT4	ENSG00000138378	Arthritis, Rheumatoid	Eyre S	CA104
chr2	191065000	191070000	chr2	191150000	191155000	29.258623	CD8_Naive_1815-RH-1.phs001703v3p1.Homo_Sapiens.H3K27ac.b1	191068528	AnchorA	STAT4	ENSG00000138378	Arthritis, Rheumatoid	Eyre S	CA104
chr2	191075000	191080000	chr2	191150000	191155000	5.435659437	CD8_Naive_1815-RH-1.phs001703v3p1.Homo_Sapiens.H3K27ac.b1	191079016	AnchorA	STAT4	ENSG00000138378	Arthritis, Rheumatoid	Eyre S	CA104
chr6	30065000	30070000	chr6	30210000	30215000	8.44801763	CD8_Naive_1815-RH-1.phs001703v3p1.Homo_Sapiens.H3K27ac.b1	30211645	AnchorB	PPP1R11	ENSG00000204619	Arthritis, Rheumatoid	Eyre S	CA104
chr6	30210000	30215000	chr6	30325000	30330000	27.55879348	CD8_Naive_1815-RH-1.phs001703v3p1.Homo_Sapiens.H3K27ac.b1	30211645	AnchorA	TRIM39	ENSG00000204599	Arthritis, Rheumatoid	Eyre S	CA104
chr6	30210000	30215000	chr6	30325000	30330000	27.55879348	CD8_Naive_1815-RH-1.phs001703v3p1.Homo_Sapiens.H3K27ac.b1	30211645	AnchorA	HCG18	ENSG00000231074	Arthritis, Rheumatoid	Eyre S	CA104
chr6	30210000	30215000	chr6	30325000	30330000	27.55879348	CD8_Naive_1815-RH-1.phs001703v3p1.Homo_Sapiens.H3K27ac.b1	30211645	AnchorA	TRIM39-RPP21	ENSG00000248167	Arthritis, Rheumatoid	Eyre S	CA104
chr6	30210000	30215000	chr6	30325000	30330000	27.55879348	CD8_Naive_1815-RH-1.phs001703v3p1.Homo_Sapiens.H3K27ac.b1	30211645	AnchorA	HCG17	ENSG00000270604	Arthritis, Rheumatoid	Eyre S	CA104
chr6	32850000	32855000	chr6	33315000	33320000	6.202349279	CD8_Naive_1815-RH-1.phs001703v3p1.Homo_Sapiens.H3K27ac.b1	33315989	AnchorB	TAP1	ENSG00000168394	Arthritis, Rheumatoid	Eyre S	CA104
chr6	32970000	32975000	chr6	33310000	33315000	5.337154927	CD8_Naive_1815-RH-1.phs001703v3p1.Homo_Sapiens.H3K27ac.b1	33312852	AnchorB	AL645941.1	ENSG00000223837	Arthritis, Rheumatoid	Eyre S	CA104
chr6	32970000	32975000	chr6	33310000	33315000	5.337154927	CD8_Naive_1815-RH-1.phs001703v3p1.Homo_Sapiens.H3K27ac.b1	33312852	AnchorB	AL645941.3	ENSG00000263756	Arthritis, Rheumatoid	Eyre S	CA104
chr6	32970000	32975000	chr6	33310000	33315000	5.337154927	CD8_Naive_1815-RH-1.phs001703v3p1.Homo_Sapiens.H3K27ac.b1	33314225	AnchorB	AL645941.1	ENSG00000223837	Arthritis, Rheumatoid	Eyre S	CA104
chr6	32970000	32975000	chr6	33310000	33315000	5.337154927	CD8_Naive_1815-RH-1.phs001703v3p1.Homo_Sapiens.H3K27ac.b1	33314225	AnchorB	AL645941.3	ENSG00000263756	Arthritis, Rheumatoid	Eyre S	CA104
chr6	32970000	32975000	chr6	33310000	33315000	5.337154927	CD8_Naive_1815-RH-1.phs001703v3p1.Homo_Sapiens.H3K27ac.b1	33314404	AnchorB	AL645941.1	ENSG00000223837	Arthritis, Rheumatoid	Eyre S	CA104
chr6	32970000	32975000	chr6	33310000	33315000	5.337154927	CD8_Naive_1815-RH-1.phs001703v3p1.Homo_Sapiens.H3K27ac.b1	33314404	AnchorB	AL645941.3	ENSG00000263756	Arthritis, Rheumatoid	Eyre S	CA104
chr6	33200000	33205000	chr6	33285000	33290000	9.364313305	CD8_Naive_1815-RH-1.phs001703v3p1.Homo_Sapiens.H3K27ac.b1	33286888	AnchorB	SLC39A7	ENSG00000112473	Arthritis, Rheumatoid	Eyre S	CA104
chr6	33200000	33205000	chr6	33285000	33290000	9.364313305	CD8_Naive_1815-RH-1.phs001703v3p1.Homo_Sapiens.H3K27ac.b1	33286888	AnchorB	HSD17B8	ENSG00000204228	Arthritis, Rheumatoid	Eyre S	CA104
chr6	33200000	33205000	chr6	33285000	33290000	9.364313305	CD8_Naive_1815-RH-1.phs001703v3p1.Homo_Sapiens.H3K27ac.b1	33286888	AnchorB	RXRB	ENSG00000204231	Arthritis, Rheumatoid	Eyre S	CA104
chr6	33200000	33205000	chr6	33285000	33290000	9.364313305	CD8_Naive_1815-RH-1.phs001703v3p1.Homo_Sapiens.H3K27ac.b1	33287592	AnchorB	SLC39A7	ENSG00000112473	Arthritis, Rheumatoid	Eyre S	CA104
chr6	33200000	33205000	chr6	33285000	33290000	9.364313305	CD8_Naive_1815-RH-1.phs001703v3p1.Homo_Sapiens.H3K27ac.b1	33287592	AnchorB	HSD17B8	ENSG00000204228	Arthritis, Rheumatoid	Eyre S	CA104
chr6	33200000	33205000	chr6	33285000	33290000	9.364313305	CD8_Naive_1815-RH-1.phs001703v3p1.Homo_Sapiens.H3K27ac.b1	33287592	AnchorB	RXRB	ENSG00000204231	Arthritis, Rheumatoid	Eyre S	CA104
chr6	33200000	33205000	chr6	33310000	33315000	11.21437818	CD8_Naive_1815-RH-1.phs001703v3p1.Homo_Sapiens.H3K27ac.b1	33312852	AnchorB	SLC39A7	ENSG00000112473	Arthritis, Rheumatoid	Eyre S	CA104
chr6	33200000	33205000	chr6	33310000	33315000	11.21437818	CD8_Naive_1815-RH-1.phs001703v3p1.Homo_Sapiens.H3K27ac.b1	33312852	AnchorB	HSD17B8	ENSG00000204228	Arthritis, Rheumatoid	Eyre S	CA104
chr6	33200000	33205000	chr6	33310000	33315000	11.21437818	CD8_Naive_1815-RH-1.phs001703v3p1.Homo_Sapiens.H3K27ac.b1	33312852	AnchorB	RXRB	ENSG00000204231	Arthritis, Rheumatoid	Eyre S	CA104
chr6	33200000	33205000	chr6	33310000	33315000	11.21437818	CD8_Naive_1815-RH-1.phs001703v3p1.Homo_Sapiens.H3K27ac.b1	33314225	AnchorB	SLC39A7	ENSG00000112473	Arthritis, Rheumatoid	Eyre S	CA104
chr6	33200000	33205000	chr6	33310000	33315000	11.21437818	CD8_Naive_1815-RH-1.phs001703v3p1.Homo_Sapiens.H3K27ac.b1	33314225	AnchorB	HSD17B8	ENSG00000204228	Arthritis, Rheumatoid	Eyre S	CA104
chr6	33200000	33205000	chr6	33310000	33315000	11.21437818	CD8_Naive_1815-RH-1.phs001703v3p1.Homo_Sapiens.H3K27ac.b1	33314225	AnchorB	RXRB	ENSG00000204231	Arthritis, Rheumatoid	Eyre S	CA104
chr6	33200000	33205000	chr6	33310000	33315000	11.21437818	CD8_Naive_1815-RH-1.phs001703v3p1.Homo_Sapiens.H3K27ac.b1	33314404	AnchorB	SLC39A7	ENSG00000112473	Arthritis, Rheumatoid	Eyre S	CA104
chr6	33200000	33205000	chr6	33310000	33315000	11.21437818	CD8_Naive_1815-RH-1.phs001703v3p1.Homo_Sapiens.H3K27ac.b1	33314404	AnchorB	HSD17B8	ENSG00000204228	Arthritis, Rheumatoid	Eyre S	CA104
chr6	33200000	33205000	chr6	33310000	33315000	11.21437818	CD8_Naive_1815-RH-1.phs001703v3p1.Homo_Sapiens.H3K27ac.b1	33314404	AnchorB	RXRB	ENSG00000204231	Arthritis, Rheumatoid	Eyre S	CA104
chr6	33245000	33250000	chr6	33310000	33315000	8.117269	CD8_Naive_1815-RH-1.phs001703v3p1.Homo_Sapiens.H3K27ac.b1	33312852	AnchorB	HCG25	ENSG00000232940	Arthritis, Rheumatoid	Eyre S	CA104
chr6	33245000	33250000	chr6	33310000	33315000	8.117269	CD8_Naive_1815-RH-1.phs001703v3p1.Homo_Sapiens.H3K27ac.b1	33312852	AnchorB	AL645940.1	ENSG00000272217	Arthritis, Rheumatoid	Eyre S	CA104
chr6	33245000	33250000	chr6	33310000	33315000	8.117269	CD8_Naive_1815-RH-1.phs001703v3p1.Homo_Sapiens.H3K27ac.b1	33314225	AnchorB	HCG25	ENSG00000232940	Arthritis, Rheumatoid	Eyre S	CA104
chr6	33245000	33250000	chr6	33310000	33315000	8.117269	CD8_Naive_1815-RH-1.phs001703v3p1.Homo_Sapiens.H3K27ac.b1	33314225	AnchorB	AL645940.1	ENSG00000272217	Arthritis, Rheumatoid	Eyre S	CA104
chr6	33245000	33250000	chr6	33310000	33315000	8.117269	CD8_Naive_1815-RH-1.phs001703v3p1.Homo_Sapiens.H3K27ac.b1	33314404	AnchorB	HCG25	ENSG00000232940	Arthritis, Rheumatoid	Eyre S	CA104
chr6	33245000	33250000	chr6	33310000	33315000	8.117269	CD8_Naive_1815-RH-1.phs001703v3p1.Homo_Sapiens.H3K27ac.b1	33314404	AnchorB	AL645940.1	ENSG00000272217	Arthritis, Rheumatoid	Eyre S	CA104
chr6	33270000	33275000	chr6	33310000	33315000	11.36815976	CD8_Naive_1815-RH-1.phs001703v3p1.Homo_Sapiens.H3K27ac.b1	33312852	AnchorB	VPS52	ENSG00000223501	Arthritis, Rheumatoid	Eyre S	CA104
chr6	33270000	33275000	chr6	33310000	33315000	11.36815976	CD8_Naive_1815-RH-1.phs001703v3p1.Homo_Sapiens.H3K27ac.b1	33312852	AnchorB	RPS18	ENSG00000231500	Arthritis, Rheumatoid	Eyre S	CA104
chr6	33270000	33275000	chr6	33310000	33315000	11.36815976	CD8_Naive_1815-RH-1.phs001703v3p1.Homo_Sapiens.H3K27ac.b1	33314225	AnchorB	VPS52	ENSG00000223501	Arthritis, Rheumatoid	Eyre S	CA104
chr6	33270000	33275000	chr6	33310000	33315000	11.36815976	CD8_Naive_1815-RH-1.phs001703v3p1.Homo_Sapiens.H3K27ac.b1	33314225	AnchorB	RPS18	ENSG00000231500	Arthritis, Rheumatoid	Eyre S	CA104
chr6	33270000	33275000	chr6	33310000	33315000	11.36815976	CD8_Naive_1815-RH-1.phs001703v3p1.Homo_Sapiens.H3K27ac.b1	33314404	AnchorB	VPS52	ENSG00000223501	Arthritis, Rheumatoid	Eyre S	CA104
chr6	33270000	33275000	chr6	33310000	33315000	11.36815976	CD8_Naive_1815-RH-1.phs001703v3p1.Homo_Sapiens.H3K27ac.b1	33314404	AnchorB	RPS18	ENSG00000231500	Arthritis, Rheumatoid	Eyre S	CA104
chr6	33285000	33290000	chr6	33415000	33420000	5.277120073	CD8_Naive_1815-RH-1.phs001703v3p1.Homo_Sapiens.H3K27ac.b1	33286888	AnchorA	CUTA	ENSG00000112514	Arthritis, Rheumatoid	Eyre S	CA104
chr6	33285000	33290000	chr6	33415000	33420000	5.277120073	CD8_Naive_1815-RH-1.phs001703v3p1.Homo_Sapiens.H3K27ac.b1	33286888	AnchorA	SYNGAP1	ENSG00000197283	Arthritis, Rheumatoid	Eyre S	CA104
chr6	33285000	33290000	chr6	33415000	33420000	5.277120073	CD8_Naive_1815-RH-1.phs001703v3p1.Homo_Sapiens.H3K27ac.b1	33287592	AnchorA	CUTA	ENSG00000112514	Arthritis, Rheumatoid	Eyre S	CA104
chr6	33285000	33290000	chr6	33415000	33420000	5.277120073	CD8_Naive_1815-RH-1.phs001703v3p1.Homo_Sapiens.H3K27ac.b1	33287592	AnchorA	SYNGAP1	ENSG00000197283	Arthritis, Rheumatoid	Eyre S	CA104
chr6	33290000	33295000	chr6	33310000	33315000	10.4220696	CD8_Naive_1815-RH-1.phs001703v3p1.Homo_Sapiens.H3K27ac.b1	33290666	AnchorA	TAPBP	ENSG00000231925	Arthritis, Rheumatoid	Eyre S	CA104
chr6	33290000	33295000	chr6	33310000	33315000	10.4220696	CD8_Naive_1815-RH-1.phs001703v3p1.Homo_Sapiens.H3K27ac.b1	33312852	AnchorB	MIR6834	ENSG00000284064	Arthritis, Rheumatoid	Eyre S	CA104
chr6	33290000	33295000	chr6	33310000	33315000	10.4220696	CD8_Naive_1815-RH-1.phs001703v3p1.Homo_Sapiens.H3K27ac.b1	33314225	AnchorB	MIR6834	ENSG00000284064	Arthritis, Rheumatoid	Eyre S	CA104
chr6	33290000	33295000	chr6	33310000	33315000	10.4220696	CD8_Naive_1815-RH-1.phs001703v3p1.Homo_Sapiens.H3K27ac.b1	33314404	AnchorB	MIR6834	ENSG00000284064	Arthritis, Rheumatoid	Eyre S	CA104
chr6	33295000	33300000	chr6	33320000	33325000	5.979154227	CD8_Naive_1815-RH-1.phs001703v3p1.Homo_Sapiens.H3K27ac.b1	33322625	AnchorB	RGL2	ENSG00000237441	Arthritis, Rheumatoid	Eyre S	CA104
chr6	33310000	33315000	chr6	33415000	33420000	22.29025987	CD8_Naive_1815-RH-1.phs001703v3p1.Homo_Sapiens.H3K27ac.b1	33312852	AnchorA	CUTA	ENSG00000112514	Arthritis, Rheumatoid	Eyre S	CA104
chr6	33310000	33315000	chr6	33415000	33420000	22.29025987	CD8_Naive_1815-RH-1.phs001703v3p1.Homo_Sapiens.H3K27ac.b1	33312852	AnchorA	SYNGAP1	ENSG00000197283	Arthritis, Rheumatoid	Eyre S	CA104
chr6	33310000	33315000	chr6	33415000	33420000	22.29025987	CD8_Naive_1815-RH-1.phs001703v3p1.Homo_Sapiens.H3K27ac.b1	33314225	AnchorA	CUTA	ENSG00000112514	Arthritis, Rheumatoid	Eyre S	CA104
chr6	33310000	33315000	chr6	33415000	33420000	22.29025987	CD8_Naive_1815-RH-1.phs001703v3p1.Homo_Sapiens.H3K27ac.b1	33314225	AnchorA	SYNGAP1	ENSG00000197283	Arthritis, Rheumatoid	Eyre S	CA104
chr6	33310000	33315000	chr6	33415000	33420000	22.29025987	CD8_Naive_1815-RH-1.phs001703v3p1.Homo_Sapiens.H3K27ac.b1	33314404	AnchorA	CUTA	ENSG00000112514	Arthritis, Rheumatoid	Eyre S	CA104
chr6	33310000	33315000	chr6	33415000	33420000	22.29025987	CD8_Naive_1815-RH-1.phs001703v3p1.Homo_Sapiens.H3K27ac.b1	33314404	AnchorA	SYNGAP1	ENSG00000197283	Arthritis, Rheumatoid	Eyre S	CA104
chr6	33320000	33325000	chr6	33415000	33420000	8.377085032	CD8_Naive_1815-RH-1.phs001703v3p1.Homo_Sapiens.H3K27ac.b1	33322625	AnchorA	CUTA	ENSG00000112514	Arthritis, Rheumatoid	Eyre S	CA104
chr6	33320000	33325000	chr6	33415000	33420000	8.377085032	CD8_Naive_1815-RH-1.phs001703v3p1.Homo_Sapiens.H3K27ac.b1	33322625	AnchorA	SYNGAP1	ENSG00000197283	Arthritis, Rheumatoid	Eyre S	CA104
chr2	191065000	191070000	chr2	191150000	191155000	16.46517961	CD8_Naive_1816-RH-1.phs001703v3p1.Homo_Sapiens.H3K27ac.b1	191068528	AnchorA	STAT4	ENSG00000138378	Arthritis, Rheumatoid	Eyre S	CA104
chr6	28080000	28085000	chr6	28440000	28445000	6.419887176	CD8_Naive_1816-RH-1.phs001703v3p1.Homo_Sapiens.H3K27ac.b1	28443526	AnchorB	ZNF165	ENSG00000197279	Arthritis, Rheumatoid	Eyre S	CA104
chr6	28080000	28085000	chr6	28440000	28445000	6.419887176	CD8_Naive_1816-RH-1.phs001703v3p1.Homo_Sapiens.H3K27ac.b1	28443526	AnchorB	AL121944.1	ENSG00000272009	Arthritis, Rheumatoid	Eyre S	CA104
chr6	29720000	29725000	chr6	29750000	29755000	14.02526015	CD8_Naive_1816-RH-1.phs001703v3p1.Homo_Sapiens.H3K27ac.b1	29753620	AnchorB	HLA-F	ENSG00000204642	Arthritis, Rheumatoid	Eyre S	CA104
chr6	29720000	29725000	chr6	29750000	29755000	14.02526015	CD8_Naive_1816-RH-1.phs001703v3p1.Homo_Sapiens.H3K27ac.b1	29753620	AnchorB	AL645939.1	ENSG00000225864	Arthritis, Rheumatoid	Eyre S	CA104
chr6	29720000	29725000	chr6	29750000	29755000	14.02526015	CD8_Naive_1816-RH-1.phs001703v3p1.Homo_Sapiens.H3K27ac.b1	29754738	AnchorB	HLA-F	ENSG00000204642	Arthritis, Rheumatoid	Eyre S	CA104
chr6	29720000	29725000	chr6	29750000	29755000	14.02526015	CD8_Naive_1816-RH-1.phs001703v3p1.Homo_Sapiens.H3K27ac.b1	29754738	AnchorB	AL645939.1	ENSG00000225864	Arthritis, Rheumatoid	Eyre S	CA104
chr6	30065000	30070000	chr6	30210000	30215000	5.378073323	CD8_Naive_1816-RH-1.phs001703v3p1.Homo_Sapiens.H3K27ac.b1	30211645	AnchorB	PPP1R11	ENSG00000204619	Arthritis, Rheumatoid	Eyre S	CA104
chr6	30210000	30215000	chr6	30325000	30330000	4.960225624	CD8_Naive_1816-RH-1.phs001703v3p1.Homo_Sapiens.H3K27ac.b1	30211645	AnchorA	TRIM39	ENSG00000204599	Arthritis, Rheumatoid	Eyre S	CA104
chr6	30210000	30215000	chr6	30325000	30330000	4.960225624	CD8_Naive_1816-RH-1.phs001703v3p1.Homo_Sapiens.H3K27ac.b1	30211645	AnchorA	HCG18	ENSG00000231074	Arthritis, Rheumatoid	Eyre S	CA104
chr6	30210000	30215000	chr6	30325000	30330000	4.960225624	CD8_Naive_1816-RH-1.phs001703v3p1.Homo_Sapiens.H3K27ac.b1	30211645	AnchorA	TRIM39-RPP21	ENSG00000248167	Arthritis, Rheumatoid	Eyre S	CA104
chr6	30210000	30215000	chr6	30325000	30330000	4.960225624	CD8_Naive_1816-RH-1.phs001703v3p1.Homo_Sapiens.H3K27ac.b1	30211645	AnchorA	HCG17	ENSG00000270604	Arthritis, Rheumatoid	Eyre S	CA104
chr6	30210000	30215000	chr6	30345000	30350000	12.63049443	CD8_Naive_1816-RH-1.phs001703v3p1.Homo_Sapiens.H3K27ac.b1	30211645	AnchorA	RPP21	ENSG00000241370	Arthritis, Rheumatoid	Eyre S	CA104
chr6	31860000	31865000	chr6	33310000	33315000	8.252260265	CD8_Naive_1816-RH-1.phs001703v3p1.Homo_Sapiens.H3K27ac.b1	33312852	AnchorB	NEU1	ENSG00000204386	Arthritis, Rheumatoid	Eyre S	CA104
chr6	31860000	31865000	chr6	33310000	33315000	8.252260265	CD8_Naive_1816-RH-1.phs001703v3p1.Homo_Sapiens.H3K27ac.b1	33314225	AnchorB	NEU1	ENSG00000204386	Arthritis, Rheumatoid	Eyre S	CA104
chr6	31860000	31865000	chr6	33310000	33315000	8.252260265	CD8_Naive_1816-RH-1.phs001703v3p1.Homo_Sapiens.H3K27ac.b1	33314404	AnchorB	NEU1	ENSG00000204386	Arthritis, Rheumatoid	Eyre S	CA104
chr6	32835000	32840000	chr6	32970000	32975000	4.763930884	CD8_Naive_1816-RH-1.phs001703v3p1.Homo_Sapiens.H3K27ac.b1	32837021	AnchorA	AL645941.1	ENSG00000223837	Arthritis, Rheumatoid	Eyre S	CA104
chr6	32835000	32840000	chr6	32970000	32975000	4.763930884	CD8_Naive_1816-RH-1.phs001703v3p1.Homo_Sapiens.H3K27ac.b1	32837021	AnchorA	AL645941.3	ENSG00000263756	Arthritis, Rheumatoid	Eyre S	CA104
chr6	32840000	32845000	chr6	33310000	33315000	5.555479689	CD8_Naive_1816-RH-1.phs001703v3p1.Homo_Sapiens.H3K27ac.b1	33312852	AnchorB	PSMB8-AS1	ENSG00000204261	Arthritis, Rheumatoid	Eyre S	CA104
chr6	32840000	32845000	chr6	33310000	33315000	5.555479689	CD8_Naive_1816-RH-1.phs001703v3p1.Homo_Sapiens.H3K27ac.b1	33312852	AnchorB	PSMB8	ENSG00000204264	Arthritis, Rheumatoid	Eyre S	CA104
chr6	32840000	32845000	chr6	33310000	33315000	5.555479689	CD8_Naive_1816-RH-1.phs001703v3p1.Homo_Sapiens.H3K27ac.b1	33312852	AnchorB	PSMB9	ENSG00000240065	Arthritis, Rheumatoid	Eyre S	CA104
chr6	32840000	32845000	chr6	33310000	33315000	5.555479689	CD8_Naive_1816-RH-1.phs001703v3p1.Homo_Sapiens.H3K27ac.b1	33314225	AnchorB	PSMB8-AS1	ENSG00000204261	Arthritis, Rheumatoid	Eyre S	CA104
chr6	32840000	32845000	chr6	33310000	33315000	5.555479689	CD8_Naive_1816-RH-1.phs001703v3p1.Homo_Sapiens.H3K27ac.b1	33314225	AnchorB	PSMB8	ENSG00000204264	Arthritis, Rheumatoid	Eyre S	CA104
chr6	32840000	32845000	chr6	33310000	33315000	5.555479689	CD8_Naive_1816-RH-1.phs001703v3p1.Homo_Sapiens.H3K27ac.b1	33314225	AnchorB	PSMB9	ENSG00000240065	Arthritis, Rheumatoid	Eyre S	CA104
chr6	32840000	32845000	chr6	33310000	33315000	5.555479689	CD8_Naive_1816-RH-1.phs001703v3p1.Homo_Sapiens.H3K27ac.b1	33314404	AnchorB	PSMB8-AS1	ENSG00000204261	Arthritis, Rheumatoid	Eyre S	CA104
chr6	32840000	32845000	chr6	33310000	33315000	5.555479689	CD8_Naive_1816-RH-1.phs001703v3p1.Homo_Sapiens.H3K27ac.b1	33314404	AnchorB	PSMB8	ENSG00000204264	Arthritis, Rheumatoid	Eyre S	CA104
chr6	32840000	32845000	chr6	33310000	33315000	5.555479689	CD8_Naive_1816-RH-1.phs001703v3p1.Homo_Sapiens.H3K27ac.b1	33314404	AnchorB	PSMB9	ENSG00000240065	Arthritis, Rheumatoid	Eyre S	CA104
chr6	32850000	32855000	chr6	33320000	33325000	9.347097483	CD8_Naive_1816-RH-1.phs001703v3p1.Homo_Sapiens.H3K27ac.b1	33322625	AnchorB	TAP1	ENSG00000168394	Arthritis, Rheumatoid	Eyre S	CA104
chr6	32965000	32970000	chr6	33310000	33315000	4.865815018	CD8_Naive_1816-RH-1.phs001703v3p1.Homo_Sapiens.H3K27ac.b1	33312852	AnchorB	BRD2	ENSG00000204256	Arthritis, Rheumatoid	Eyre S	CA104
chr6	32965000	32970000	chr6	33310000	33315000	4.865815018	CD8_Naive_1816-RH-1.phs001703v3p1.Homo_Sapiens.H3K27ac.b1	33312852	AnchorB	HLA-DMA	ENSG00000204257	Arthritis, Rheumatoid	Eyre S	CA104
chr6	32965000	32970000	chr6	33310000	33315000	4.865815018	CD8_Naive_1816-RH-1.phs001703v3p1.Homo_Sapiens.H3K27ac.b1	33314225	AnchorB	BRD2	ENSG00000204256	Arthritis, Rheumatoid	Eyre S	CA104
chr6	32965000	32970000	chr6	33310000	33315000	4.865815018	CD8_Naive_1816-RH-1.phs001703v3p1.Homo_Sapiens.H3K27ac.b1	33314225	AnchorB	HLA-DMA	ENSG00000204257	Arthritis, Rheumatoid	Eyre S	CA104
chr6	32965000	32970000	chr6	33310000	33315000	4.865815018	CD8_Naive_1816-RH-1.phs001703v3p1.Homo_Sapiens.H3K27ac.b1	33314404	AnchorB	BRD2	ENSG00000204256	Arthritis, Rheumatoid	Eyre S	CA104
chr6	32965000	32970000	chr6	33310000	33315000	4.865815018	CD8_Naive_1816-RH-1.phs001703v3p1.Homo_Sapiens.H3K27ac.b1	33314404	AnchorB	HLA-DMA	ENSG00000204257	Arthritis, Rheumatoid	Eyre S	CA104
chr6	32970000	32975000	chr6	33310000	33315000	5.321975535	CD8_Naive_1816-RH-1.phs001703v3p1.Homo_Sapiens.H3K27ac.b1	33312852	AnchorB	AL645941.1	ENSG00000223837	Arthritis, Rheumatoid	Eyre S	CA104
chr6	32970000	32975000	chr6	33310000	33315000	5.321975535	CD8_Naive_1816-RH-1.phs001703v3p1.Homo_Sapiens.H3K27ac.b1	33312852	AnchorB	AL645941.3	ENSG00000263756	Arthritis, Rheumatoid	Eyre S	CA104
chr6	32970000	32975000	chr6	33310000	33315000	5.321975535	CD8_Naive_1816-RH-1.phs001703v3p1.Homo_Sapiens.H3K27ac.b1	33314225	AnchorB	AL645941.1	ENSG00000223837	Arthritis, Rheumatoid	Eyre S	CA104
chr6	32970000	32975000	chr6	33310000	33315000	5.321975535	CD8_Naive_1816-RH-1.phs001703v3p1.Homo_Sapiens.H3K27ac.b1	33314225	AnchorB	AL645941.3	ENSG00000263756	Arthritis, Rheumatoid	Eyre S	CA104
chr6	32970000	32975000	chr6	33310000	33315000	5.321975535	CD8_Naive_1816-RH-1.phs001703v3p1.Homo_Sapiens.H3K27ac.b1	33314404	AnchorB	AL645941.1	ENSG00000223837	Arthritis, Rheumatoid	Eyre S	CA104
chr6	32970000	32975000	chr6	33310000	33315000	5.321975535	CD8_Naive_1816-RH-1.phs001703v3p1.Homo_Sapiens.H3K27ac.b1	33314404	AnchorB	AL645941.3	ENSG00000263756	Arthritis, Rheumatoid	Eyre S	CA104
chr6	33200000	33205000	chr6	33310000	33315000	22.45341369	CD8_Naive_1816-RH-1.phs001703v3p1.Homo_Sapiens.H3K27ac.b1	33312852	AnchorB	SLC39A7	ENSG00000112473	Arthritis, Rheumatoid	Eyre S	CA104
chr6	33200000	33205000	chr6	33310000	33315000	22.45341369	CD8_Naive_1816-RH-1.phs001703v3p1.Homo_Sapiens.H3K27ac.b1	33312852	AnchorB	HSD17B8	ENSG00000204228	Arthritis, Rheumatoid	Eyre S	CA104
chr6	33200000	33205000	chr6	33310000	33315000	22.45341369	CD8_Naive_1816-RH-1.phs001703v3p1.Homo_Sapiens.H3K27ac.b1	33312852	AnchorB	RXRB	ENSG00000204231	Arthritis, Rheumatoid	Eyre S	CA104
chr6	33200000	33205000	chr6	33310000	33315000	22.45341369	CD8_Naive_1816-RH-1.phs001703v3p1.Homo_Sapiens.H3K27ac.b1	33314225	AnchorB	SLC39A7	ENSG00000112473	Arthritis, Rheumatoid	Eyre S	CA104
chr6	33200000	33205000	chr6	33310000	33315000	22.45341369	CD8_Naive_1816-RH-1.phs001703v3p1.Homo_Sapiens.H3K27ac.b1	33314225	AnchorB	HSD17B8	ENSG00000204228	Arthritis, Rheumatoid	Eyre S	CA104
chr6	33200000	33205000	chr6	33310000	33315000	22.45341369	CD8_Naive_1816-RH-1.phs001703v3p1.Homo_Sapiens.H3K27ac.b1	33314225	AnchorB	RXRB	ENSG00000204231	Arthritis, Rheumatoid	Eyre S	CA104
chr6	33200000	33205000	chr6	33310000	33315000	22.45341369	CD8_Naive_1816-RH-1.phs001703v3p1.Homo_Sapiens.H3K27ac.b1	33314404	AnchorB	SLC39A7	ENSG00000112473	Arthritis, Rheumatoid	Eyre S	CA104
chr6	33200000	33205000	chr6	33310000	33315000	22.45341369	CD8_Naive_1816-RH-1.phs001703v3p1.Homo_Sapiens.H3K27ac.b1	33314404	AnchorB	HSD17B8	ENSG00000204228	Arthritis, Rheumatoid	Eyre S	CA104
chr6	33200000	33205000	chr6	33310000	33315000	22.45341369	CD8_Naive_1816-RH-1.phs001703v3p1.Homo_Sapiens.H3K27ac.b1	33314404	AnchorB	RXRB	ENSG00000204231	Arthritis, Rheumatoid	Eyre S	CA104
chr6	33270000	33275000	chr6	33310000	33315000	15.89686385	CD8_Naive_1816-RH-1.phs001703v3p1.Homo_Sapiens.H3K27ac.b1	33312852	AnchorB	VPS52	ENSG00000223501	Arthritis, Rheumatoid	Eyre S	CA104
chr6	33270000	33275000	chr6	33310000	33315000	15.89686385	CD8_Naive_1816-RH-1.phs001703v3p1.Homo_Sapiens.H3K27ac.b1	33312852	AnchorB	RPS18	ENSG00000231500	Arthritis, Rheumatoid	Eyre S	CA104
chr6	33270000	33275000	chr6	33310000	33315000	15.89686385	CD8_Naive_1816-RH-1.phs001703v3p1.Homo_Sapiens.H3K27ac.b1	33314225	AnchorB	VPS52	ENSG00000223501	Arthritis, Rheumatoid	Eyre S	CA104
chr6	33270000	33275000	chr6	33310000	33315000	15.89686385	CD8_Naive_1816-RH-1.phs001703v3p1.Homo_Sapiens.H3K27ac.b1	33314225	AnchorB	RPS18	ENSG00000231500	Arthritis, Rheumatoid	Eyre S	CA104
chr6	33270000	33275000	chr6	33310000	33315000	15.89686385	CD8_Naive_1816-RH-1.phs001703v3p1.Homo_Sapiens.H3K27ac.b1	33314404	AnchorB	VPS52	ENSG00000223501	Arthritis, Rheumatoid	Eyre S	CA104
chr6	33270000	33275000	chr6	33310000	33315000	15.89686385	CD8_Naive_1816-RH-1.phs001703v3p1.Homo_Sapiens.H3K27ac.b1	33314404	AnchorB	RPS18	ENSG00000231500	Arthritis, Rheumatoid	Eyre S	CA104
chr6	33270000	33275000	chr6	33315000	33320000	6.370626837	CD8_Naive_1816-RH-1.phs001703v3p1.Homo_Sapiens.H3K27ac.b1	33315989	AnchorB	VPS52	ENSG00000223501	Arthritis, Rheumatoid	Eyre S	CA104
chr6	33270000	33275000	chr6	33315000	33320000	6.370626837	CD8_Naive_1816-RH-1.phs001703v3p1.Homo_Sapiens.H3K27ac.b1	33315989	AnchorB	RPS18	ENSG00000231500	Arthritis, Rheumatoid	Eyre S	CA104
chr6	33275000	33280000	chr6	33310000	33315000	12.9848832	CD8_Naive_1816-RH-1.phs001703v3p1.Homo_Sapiens.H3K27ac.b1	33312852	AnchorB	B3GALT4	ENSG00000235863	Arthritis, Rheumatoid	Eyre S	CA104
chr6	33275000	33280000	chr6	33310000	33315000	12.9848832	CD8_Naive_1816-RH-1.phs001703v3p1.Homo_Sapiens.H3K27ac.b1	33314225	AnchorB	B3GALT4	ENSG00000235863	Arthritis, Rheumatoid	Eyre S	CA104
chr6	33275000	33280000	chr6	33310000	33315000	12.9848832	CD8_Naive_1816-RH-1.phs001703v3p1.Homo_Sapiens.H3K27ac.b1	33314404	AnchorB	B3GALT4	ENSG00000235863	Arthritis, Rheumatoid	Eyre S	CA104
chr6	33290000	33295000	chr6	33415000	33420000	6.821102928	CD8_Naive_1816-RH-1.phs001703v3p1.Homo_Sapiens.H3K27ac.b1	33290666	AnchorA	CUTA	ENSG00000112514	Arthritis, Rheumatoid	Eyre S	CA104
chr6	33290000	33295000	chr6	33415000	33420000	6.821102928	CD8_Naive_1816-RH-1.phs001703v3p1.Homo_Sapiens.H3K27ac.b1	33290666	AnchorA	SYNGAP1	ENSG00000197283	Arthritis, Rheumatoid	Eyre S	CA104
chr6	33310000	33315000	chr6	33390000	33395000	12.67310178	CD8_Naive_1816-RH-1.phs001703v3p1.Homo_Sapiens.H3K27ac.b1	33312852	AnchorA	KIFC1	ENSG00000237649	Arthritis, Rheumatoid	Eyre S	CA104
chr6	33310000	33315000	chr6	33390000	33395000	12.67310178	CD8_Naive_1816-RH-1.phs001703v3p1.Homo_Sapiens.H3K27ac.b1	33314225	AnchorA	KIFC1	ENSG00000237649	Arthritis, Rheumatoid	Eyre S	CA104
chr6	33310000	33315000	chr6	33390000	33395000	12.67310178	CD8_Naive_1816-RH-1.phs001703v3p1.Homo_Sapiens.H3K27ac.b1	33314404	AnchorA	KIFC1	ENSG00000237649	Arthritis, Rheumatoid	Eyre S	CA104
chr6	33310000	33315000	chr6	33410000	33415000	10.59881883	CD8_Naive_1816-RH-1.phs001703v3p1.Homo_Sapiens.H3K27ac.b1	33312852	AnchorA	PHF1	ENSG00000112511	Arthritis, Rheumatoid	Eyre S	CA104
chr6	33310000	33315000	chr6	33410000	33415000	10.59881883	CD8_Naive_1816-RH-1.phs001703v3p1.Homo_Sapiens.H3K27ac.b1	33314225	AnchorA	PHF1	ENSG00000112511	Arthritis, Rheumatoid	Eyre S	CA104
chr6	33310000	33315000	chr6	33410000	33415000	10.59881883	CD8_Naive_1816-RH-1.phs001703v3p1.Homo_Sapiens.H3K27ac.b1	33314404	AnchorA	PHF1	ENSG00000112511	Arthritis, Rheumatoid	Eyre S	CA104
chr6	33310000	33315000	chr6	33415000	33420000	75.70360915	CD8_Naive_1816-RH-1.phs001703v3p1.Homo_Sapiens.H3K27ac.b1	33312852	AnchorA	CUTA	ENSG00000112514	Arthritis, Rheumatoid	Eyre S	CA104
chr6	33310000	33315000	chr6	33415000	33420000	75.70360915	CD8_Naive_1816-RH-1.phs001703v3p1.Homo_Sapiens.H3K27ac.b1	33312852	AnchorA	SYNGAP1	ENSG00000197283	Arthritis, Rheumatoid	Eyre S	CA104
chr6	33310000	33315000	chr6	33415000	33420000	75.70360915	CD8_Naive_1816-RH-1.phs001703v3p1.Homo_Sapiens.H3K27ac.b1	33314225	AnchorA	CUTA	ENSG00000112514	Arthritis, Rheumatoid	Eyre S	CA104
chr6	33310000	33315000	chr6	33415000	33420000	75.70360915	CD8_Naive_1816-RH-1.phs001703v3p1.Homo_Sapiens.H3K27ac.b1	33314225	AnchorA	SYNGAP1	ENSG00000197283	Arthritis, Rheumatoid	Eyre S	CA104
chr6	33310000	33315000	chr6	33415000	33420000	75.70360915	CD8_Naive_1816-RH-1.phs001703v3p1.Homo_Sapiens.H3K27ac.b1	33314404	AnchorA	CUTA	ENSG00000112514	Arthritis, Rheumatoid	Eyre S	CA104
chr6	33310000	33315000	chr6	33415000	33420000	75.70360915	CD8_Naive_1816-RH-1.phs001703v3p1.Homo_Sapiens.H3K27ac.b1	33314404	AnchorA	SYNGAP1	ENSG00000197283	Arthritis, Rheumatoid	Eyre S	CA104
chr6	33315000	33320000	chr6	33415000	33420000	18.6182133	CD8_Naive_1816-RH-1.phs001703v3p1.Homo_Sapiens.H3K27ac.b1	33315989	AnchorA	CUTA	ENSG00000112514	Arthritis, Rheumatoid	Eyre S	CA104
chr6	33315000	33320000	chr6	33415000	33420000	18.6182133	CD8_Naive_1816-RH-1.phs001703v3p1.Homo_Sapiens.H3K27ac.b1	33315989	AnchorA	SYNGAP1	ENSG00000197283	Arthritis, Rheumatoid	Eyre S	CA104
chr6	33320000	33325000	chr6	33415000	33420000	22.33283476	CD8_Naive_1816-RH-1.phs001703v3p1.Homo_Sapiens.H3K27ac.b1	33322625	AnchorA	CUTA	ENSG00000112514	Arthritis, Rheumatoid	Eyre S	CA104
chr6	33320000	33325000	chr6	33415000	33420000	22.33283476	CD8_Naive_1816-RH-1.phs001703v3p1.Homo_Sapiens.H3K27ac.b1	33322625	AnchorA	SYNGAP1	ENSG00000197283	Arthritis, Rheumatoid	Eyre S	CA104
chr1	113830000	113835000	chr1	113925000	113930000	8.399951841	CD8_Naive_1829-RH-1.phs001703v3p1.Homo_Sapiens.H3K27ac.b1	113834946	AnchorA	HIPK1	ENSG00000163349	Arthritis, Rheumatoid	Eyre S	CA104
chr1	113830000	113835000	chr1	113925000	113930000	8.399951841	CD8_Naive_1829-RH-1.phs001703v3p1.Homo_Sapiens.H3K27ac.b1	113834946	AnchorA	HIPK1-AS1	ENSG00000235527	Arthritis, Rheumatoid	Eyre S	CA104
chr2	191065000	191070000	chr2	191150000	191155000	6.517847646	CD8_Naive_1829-RH-1.phs001703v3p1.Homo_Sapiens.H3K27ac.b1	191068528	AnchorA	STAT4	ENSG00000138378	Arthritis, Rheumatoid	Eyre S	CA104
chr6	29720000	29725000	chr6	29750000	29755000	5.917293529	CD8_Naive_1829-RH-1.phs001703v3p1.Homo_Sapiens.H3K27ac.b1	29753620	AnchorB	HLA-F	ENSG00000204642	Arthritis, Rheumatoid	Eyre S	CA104
chr6	29720000	29725000	chr6	29750000	29755000	5.917293529	CD8_Naive_1829-RH-1.phs001703v3p1.Homo_Sapiens.H3K27ac.b1	29753620	AnchorB	AL645939.1	ENSG00000225864	Arthritis, Rheumatoid	Eyre S	CA104
chr6	29720000	29725000	chr6	29750000	29755000	5.917293529	CD8_Naive_1829-RH-1.phs001703v3p1.Homo_Sapiens.H3K27ac.b1	29754738	AnchorB	HLA-F	ENSG00000204642	Arthritis, Rheumatoid	Eyre S	CA104
chr6	29720000	29725000	chr6	29750000	29755000	5.917293529	CD8_Naive_1829-RH-1.phs001703v3p1.Homo_Sapiens.H3K27ac.b1	29754738	AnchorB	AL645939.1	ENSG00000225864	Arthritis, Rheumatoid	Eyre S	CA104
chr6	30065000	30070000	chr6	30210000	30215000	7.952176706	CD8_Naive_1829-RH-1.phs001703v3p1.Homo_Sapiens.H3K27ac.b1	30211645	AnchorB	PPP1R11	ENSG00000204619	Arthritis, Rheumatoid	Eyre S	CA104
chr6	30210000	30215000	chr6	30325000	30330000	8.550062757	CD8_Naive_1829-RH-1.phs001703v3p1.Homo_Sapiens.H3K27ac.b1	30211645	AnchorA	TRIM39	ENSG00000204599	Arthritis, Rheumatoid	Eyre S	CA104
chr6	30210000	30215000	chr6	30325000	30330000	8.550062757	CD8_Naive_1829-RH-1.phs001703v3p1.Homo_Sapiens.H3K27ac.b1	30211645	AnchorA	HCG18	ENSG00000231074	Arthritis, Rheumatoid	Eyre S	CA104
chr6	30210000	30215000	chr6	30325000	30330000	8.550062757	CD8_Naive_1829-RH-1.phs001703v3p1.Homo_Sapiens.H3K27ac.b1	30211645	AnchorA	TRIM39-RPP21	ENSG00000248167	Arthritis, Rheumatoid	Eyre S	CA104
chr6	30210000	30215000	chr6	30325000	30330000	8.550062757	CD8_Naive_1829-RH-1.phs001703v3p1.Homo_Sapiens.H3K27ac.b1	30211645	AnchorA	HCG17	ENSG00000270604	Arthritis, Rheumatoid	Eyre S	CA104
chr6	33200000	33205000	chr6	33310000	33315000	29.80257795	CD8_Naive_1829-RH-1.phs001703v3p1.Homo_Sapiens.H3K27ac.b1	33312852	AnchorB	SLC39A7	ENSG00000112473	Arthritis, Rheumatoid	Eyre S	CA104
chr6	33200000	33205000	chr6	33310000	33315000	29.80257795	CD8_Naive_1829-RH-1.phs001703v3p1.Homo_Sapiens.H3K27ac.b1	33312852	AnchorB	HSD17B8	ENSG00000204228	Arthritis, Rheumatoid	Eyre S	CA104
chr6	33200000	33205000	chr6	33310000	33315000	29.80257795	CD8_Naive_1829-RH-1.phs001703v3p1.Homo_Sapiens.H3K27ac.b1	33312852	AnchorB	RXRB	ENSG00000204231	Arthritis, Rheumatoid	Eyre S	CA104
chr6	33200000	33205000	chr6	33310000	33315000	29.80257795	CD8_Naive_1829-RH-1.phs001703v3p1.Homo_Sapiens.H3K27ac.b1	33314225	AnchorB	SLC39A7	ENSG00000112473	Arthritis, Rheumatoid	Eyre S	CA104
chr6	33200000	33205000	chr6	33310000	33315000	29.80257795	CD8_Naive_1829-RH-1.phs001703v3p1.Homo_Sapiens.H3K27ac.b1	33314225	AnchorB	HSD17B8	ENSG00000204228	Arthritis, Rheumatoid	Eyre S	CA104
chr6	33200000	33205000	chr6	33310000	33315000	29.80257795	CD8_Naive_1829-RH-1.phs001703v3p1.Homo_Sapiens.H3K27ac.b1	33314225	AnchorB	RXRB	ENSG00000204231	Arthritis, Rheumatoid	Eyre S	CA104
chr6	33200000	33205000	chr6	33310000	33315000	29.80257795	CD8_Naive_1829-RH-1.phs001703v3p1.Homo_Sapiens.H3K27ac.b1	33314404	AnchorB	SLC39A7	ENSG00000112473	Arthritis, Rheumatoid	Eyre S	CA104
chr6	33200000	33205000	chr6	33310000	33315000	29.80257795	CD8_Naive_1829-RH-1.phs001703v3p1.Homo_Sapiens.H3K27ac.b1	33314404	AnchorB	HSD17B8	ENSG00000204228	Arthritis, Rheumatoid	Eyre S	CA104
chr6	33200000	33205000	chr6	33310000	33315000	29.80257795	CD8_Naive_1829-RH-1.phs001703v3p1.Homo_Sapiens.H3K27ac.b1	33314404	AnchorB	RXRB	ENSG00000204231	Arthritis, Rheumatoid	Eyre S	CA104
chr6	33200000	33205000	chr6	33315000	33320000	7.520264835	CD8_Naive_1829-RH-1.phs001703v3p1.Homo_Sapiens.H3K27ac.b1	33315989	AnchorB	SLC39A7	ENSG00000112473	Arthritis, Rheumatoid	Eyre S	CA104
chr6	33200000	33205000	chr6	33315000	33320000	7.520264835	CD8_Naive_1829-RH-1.phs001703v3p1.Homo_Sapiens.H3K27ac.b1	33315989	AnchorB	HSD17B8	ENSG00000204228	Arthritis, Rheumatoid	Eyre S	CA104
chr6	33200000	33205000	chr6	33315000	33320000	7.520264835	CD8_Naive_1829-RH-1.phs001703v3p1.Homo_Sapiens.H3K27ac.b1	33315989	AnchorB	RXRB	ENSG00000204231	Arthritis, Rheumatoid	Eyre S	CA104
chr6	33205000	33210000	chr6	33310000	33315000	8.029090241	CD8_Naive_1829-RH-1.phs001703v3p1.Homo_Sapiens.H3K27ac.b1	33312852	AnchorB	MIR219A1	ENSG00000199036	Arthritis, Rheumatoid	Eyre S	CA104
chr6	33205000	33210000	chr6	33310000	33315000	8.029090241	CD8_Naive_1829-RH-1.phs001703v3p1.Homo_Sapiens.H3K27ac.b1	33312852	AnchorB	RING1	ENSG00000204227	Arthritis, Rheumatoid	Eyre S	CA104
chr6	33205000	33210000	chr6	33310000	33315000	8.029090241	CD8_Naive_1829-RH-1.phs001703v3p1.Homo_Sapiens.H3K27ac.b1	33314225	AnchorB	MIR219A1	ENSG00000199036	Arthritis, Rheumatoid	Eyre S	CA104
chr6	33205000	33210000	chr6	33310000	33315000	8.029090241	CD8_Naive_1829-RH-1.phs001703v3p1.Homo_Sapiens.H3K27ac.b1	33314225	AnchorB	RING1	ENSG00000204227	Arthritis, Rheumatoid	Eyre S	CA104
chr6	33205000	33210000	chr6	33310000	33315000	8.029090241	CD8_Naive_1829-RH-1.phs001703v3p1.Homo_Sapiens.H3K27ac.b1	33314404	AnchorB	MIR219A1	ENSG00000199036	Arthritis, Rheumatoid	Eyre S	CA104
chr6	33205000	33210000	chr6	33310000	33315000	8.029090241	CD8_Naive_1829-RH-1.phs001703v3p1.Homo_Sapiens.H3K27ac.b1	33314404	AnchorB	RING1	ENSG00000204227	Arthritis, Rheumatoid	Eyre S	CA104
chr6	33270000	33275000	chr6	33310000	33315000	7.391721462	CD8_Naive_1829-RH-1.phs001703v3p1.Homo_Sapiens.H3K27ac.b1	33312852	AnchorB	VPS52	ENSG00000223501	Arthritis, Rheumatoid	Eyre S	CA104
chr6	33270000	33275000	chr6	33310000	33315000	7.391721462	CD8_Naive_1829-RH-1.phs001703v3p1.Homo_Sapiens.H3K27ac.b1	33312852	AnchorB	RPS18	ENSG00000231500	Arthritis, Rheumatoid	Eyre S	CA104
chr6	33270000	33275000	chr6	33310000	33315000	7.391721462	CD8_Naive_1829-RH-1.phs001703v3p1.Homo_Sapiens.H3K27ac.b1	33314225	AnchorB	VPS52	ENSG00000223501	Arthritis, Rheumatoid	Eyre S	CA104
chr6	33270000	33275000	chr6	33310000	33315000	7.391721462	CD8_Naive_1829-RH-1.phs001703v3p1.Homo_Sapiens.H3K27ac.b1	33314225	AnchorB	RPS18	ENSG00000231500	Arthritis, Rheumatoid	Eyre S	CA104
chr6	33270000	33275000	chr6	33310000	33315000	7.391721462	CD8_Naive_1829-RH-1.phs001703v3p1.Homo_Sapiens.H3K27ac.b1	33314404	AnchorB	VPS52	ENSG00000223501	Arthritis, Rheumatoid	Eyre S	CA104
chr6	33270000	33275000	chr6	33310000	33315000	7.391721462	CD8_Naive_1829-RH-1.phs001703v3p1.Homo_Sapiens.H3K27ac.b1	33314404	AnchorB	RPS18	ENSG00000231500	Arthritis, Rheumatoid	Eyre S	CA104
chr6	33310000	33315000	chr6	33415000	33420000	16.27795346	CD8_Naive_1829-RH-1.phs001703v3p1.Homo_Sapiens.H3K27ac.b1	33312852	AnchorA	CUTA	ENSG00000112514	Arthritis, Rheumatoid	Eyre S	CA104
chr6	33310000	33315000	chr6	33415000	33420000	16.27795346	CD8_Naive_1829-RH-1.phs001703v3p1.Homo_Sapiens.H3K27ac.b1	33312852	AnchorA	SYNGAP1	ENSG00000197283	Arthritis, Rheumatoid	Eyre S	CA104
chr6	33310000	33315000	chr6	33415000	33420000	16.27795346	CD8_Naive_1829-RH-1.phs001703v3p1.Homo_Sapiens.H3K27ac.b1	33314225	AnchorA	CUTA	ENSG00000112514	Arthritis, Rheumatoid	Eyre S	CA104
chr6	33310000	33315000	chr6	33415000	33420000	16.27795346	CD8_Naive_1829-RH-1.phs001703v3p1.Homo_Sapiens.H3K27ac.b1	33314225	AnchorA	SYNGAP1	ENSG00000197283	Arthritis, Rheumatoid	Eyre S	CA104
chr6	33310000	33315000	chr6	33415000	33420000	16.27795346	CD8_Naive_1829-RH-1.phs001703v3p1.Homo_Sapiens.H3K27ac.b1	33314404	AnchorA	CUTA	ENSG00000112514	Arthritis, Rheumatoid	Eyre S	CA104
chr6	33310000	33315000	chr6	33415000	33420000	16.27795346	CD8_Naive_1829-RH-1.phs001703v3p1.Homo_Sapiens.H3K27ac.b1	33314404	AnchorA	SYNGAP1	ENSG00000197283	Arthritis, Rheumatoid	Eyre S	CA104
chr2	191045000	191050000	chr2	191150000	191155000	6.342278305	CD8_Naive_1831-RH-1.phs001703v3p1.Homo_Sapiens.H3K27ac.b1	191048916	AnchorA	STAT4	ENSG00000138378	Arthritis, Rheumatoid	Eyre S	CA104
chr2	191055000	191060000	chr2	191150000	191155000	13.08221568	CD8_Naive_1831-RH-1.phs001703v3p1.Homo_Sapiens.H3K27ac.b1	191057148	AnchorA	STAT4	ENSG00000138378	Arthritis, Rheumatoid	Eyre S	CA104
chr2	191065000	191070000	chr2	191150000	191155000	17.60767969	CD8_Naive_1831-RH-1.phs001703v3p1.Homo_Sapiens.H3K27ac.b1	191068528	AnchorA	STAT4	ENSG00000138378	Arthritis, Rheumatoid	Eyre S	CA104
chr6	28135000	28140000	chr6	28440000	28445000	5.264160971	CD8_Naive_1831-RH-1.phs001703v3p1.Homo_Sapiens.H3K27ac.b1	28443526	AnchorB	AL358933.1	ENSG00000261839	Arthritis, Rheumatoid	Eyre S	CA104
chr6	28135000	28140000	chr6	28440000	28445000	5.264160971	CD8_Naive_1831-RH-1.phs001703v3p1.Homo_Sapiens.H3K27ac.b1	28443526	AnchorB	ZSCAN16-AS1	ENSG00000269293	Arthritis, Rheumatoid	Eyre S	CA104
chr6	29720000	29725000	chr6	29750000	29755000	5.817062487	CD8_Naive_1831-RH-1.phs001703v3p1.Homo_Sapiens.H3K27ac.b1	29753620	AnchorB	HLA-F	ENSG00000204642	Arthritis, Rheumatoid	Eyre S	CA104
chr6	29720000	29725000	chr6	29750000	29755000	5.817062487	CD8_Naive_1831-RH-1.phs001703v3p1.Homo_Sapiens.H3K27ac.b1	29753620	AnchorB	AL645939.1	ENSG00000225864	Arthritis, Rheumatoid	Eyre S	CA104
chr6	29720000	29725000	chr6	29750000	29755000	5.817062487	CD8_Naive_1831-RH-1.phs001703v3p1.Homo_Sapiens.H3K27ac.b1	29754738	AnchorB	HLA-F	ENSG00000204642	Arthritis, Rheumatoid	Eyre S	CA104
chr6	29720000	29725000	chr6	29750000	29755000	5.817062487	CD8_Naive_1831-RH-1.phs001703v3p1.Homo_Sapiens.H3K27ac.b1	29754738	AnchorB	AL645939.1	ENSG00000225864	Arthritis, Rheumatoid	Eyre S	CA104
chr6	30210000	30215000	chr6	30325000	30330000	10.29580171	CD8_Naive_1831-RH-1.phs001703v3p1.Homo_Sapiens.H3K27ac.b1	30211645	AnchorA	TRIM39	ENSG00000204599	Arthritis, Rheumatoid	Eyre S	CA104
chr6	30210000	30215000	chr6	30325000	30330000	10.29580171	CD8_Naive_1831-RH-1.phs001703v3p1.Homo_Sapiens.H3K27ac.b1	30211645	AnchorA	HCG18	ENSG00000231074	Arthritis, Rheumatoid	Eyre S	CA104
chr6	30210000	30215000	chr6	30325000	30330000	10.29580171	CD8_Naive_1831-RH-1.phs001703v3p1.Homo_Sapiens.H3K27ac.b1	30211645	AnchorA	TRIM39-RPP21	ENSG00000248167	Arthritis, Rheumatoid	Eyre S	CA104
chr6	30210000	30215000	chr6	30325000	30330000	10.29580171	CD8_Naive_1831-RH-1.phs001703v3p1.Homo_Sapiens.H3K27ac.b1	30211645	AnchorA	HCG17	ENSG00000270604	Arthritis, Rheumatoid	Eyre S	CA104
chr6	30210000	30215000	chr6	31970000	31975000	6.240680609	CD8_Naive_1831-RH-1.phs001703v3p1.Homo_Sapiens.H3K27ac.b1	30211645	AnchorA	STK19	ENSG00000204344	Arthritis, Rheumatoid	Eyre S	CA104
chr6	30210000	30215000	chr6	31970000	31975000	6.240680609	CD8_Naive_1831-RH-1.phs001703v3p1.Homo_Sapiens.H3K27ac.b1	30211645	AnchorA	DXO	ENSG00000204348	Arthritis, Rheumatoid	Eyre S	CA104
chr6	32850000	32855000	chr6	33315000	33320000	6.558102865	CD8_Naive_1831-RH-1.phs001703v3p1.Homo_Sapiens.H3K27ac.b1	33315989	AnchorB	TAP1	ENSG00000168394	Arthritis, Rheumatoid	Eyre S	CA104
chr6	32970000	32975000	chr6	33310000	33315000	12.4748706	CD8_Naive_1831-RH-1.phs001703v3p1.Homo_Sapiens.H3K27ac.b1	33312852	AnchorB	AL645941.1	ENSG00000223837	Arthritis, Rheumatoid	Eyre S	CA104
chr6	32970000	32975000	chr6	33310000	33315000	12.4748706	CD8_Naive_1831-RH-1.phs001703v3p1.Homo_Sapiens.H3K27ac.b1	33312852	AnchorB	AL645941.3	ENSG00000263756	Arthritis, Rheumatoid	Eyre S	CA104
chr6	32970000	32975000	chr6	33310000	33315000	12.4748706	CD8_Naive_1831-RH-1.phs001703v3p1.Homo_Sapiens.H3K27ac.b1	33314225	AnchorB	AL645941.1	ENSG00000223837	Arthritis, Rheumatoid	Eyre S	CA104
chr6	32970000	32975000	chr6	33310000	33315000	12.4748706	CD8_Naive_1831-RH-1.phs001703v3p1.Homo_Sapiens.H3K27ac.b1	33314225	AnchorB	AL645941.3	ENSG00000263756	Arthritis, Rheumatoid	Eyre S	CA104
chr6	32970000	32975000	chr6	33310000	33315000	12.4748706	CD8_Naive_1831-RH-1.phs001703v3p1.Homo_Sapiens.H3K27ac.b1	33314404	AnchorB	AL645941.1	ENSG00000223837	Arthritis, Rheumatoid	Eyre S	CA104
chr6	32970000	32975000	chr6	33310000	33315000	12.4748706	CD8_Naive_1831-RH-1.phs001703v3p1.Homo_Sapiens.H3K27ac.b1	33314404	AnchorB	AL645941.3	ENSG00000263756	Arthritis, Rheumatoid	Eyre S	CA104
chr6	33200000	33205000	chr6	33285000	33290000	5.002675156	CD8_Naive_1831-RH-1.phs001703v3p1.Homo_Sapiens.H3K27ac.b1	33286888	AnchorB	SLC39A7	ENSG00000112473	Arthritis, Rheumatoid	Eyre S	CA104
chr6	33200000	33205000	chr6	33285000	33290000	5.002675156	CD8_Naive_1831-RH-1.phs001703v3p1.Homo_Sapiens.H3K27ac.b1	33286888	AnchorB	HSD17B8	ENSG00000204228	Arthritis, Rheumatoid	Eyre S	CA104
chr6	33200000	33205000	chr6	33285000	33290000	5.002675156	CD8_Naive_1831-RH-1.phs001703v3p1.Homo_Sapiens.H3K27ac.b1	33286888	AnchorB	RXRB	ENSG00000204231	Arthritis, Rheumatoid	Eyre S	CA104
chr6	33200000	33205000	chr6	33285000	33290000	5.002675156	CD8_Naive_1831-RH-1.phs001703v3p1.Homo_Sapiens.H3K27ac.b1	33287592	AnchorB	SLC39A7	ENSG00000112473	Arthritis, Rheumatoid	Eyre S	CA104
chr6	33200000	33205000	chr6	33285000	33290000	5.002675156	CD8_Naive_1831-RH-1.phs001703v3p1.Homo_Sapiens.H3K27ac.b1	33287592	AnchorB	HSD17B8	ENSG00000204228	Arthritis, Rheumatoid	Eyre S	CA104
chr6	33200000	33205000	chr6	33285000	33290000	5.002675156	CD8_Naive_1831-RH-1.phs001703v3p1.Homo_Sapiens.H3K27ac.b1	33287592	AnchorB	RXRB	ENSG00000204231	Arthritis, Rheumatoid	Eyre S	CA104
chr6	33200000	33205000	chr6	33290000	33295000	4.862452698	CD8_Naive_1831-RH-1.phs001703v3p1.Homo_Sapiens.H3K27ac.b1	33290666	AnchorB	SLC39A7	ENSG00000112473	Arthritis, Rheumatoid	Eyre S	CA104
chr6	33200000	33205000	chr6	33290000	33295000	4.862452698	CD8_Naive_1831-RH-1.phs001703v3p1.Homo_Sapiens.H3K27ac.b1	33290666	AnchorB	HSD17B8	ENSG00000204228	Arthritis, Rheumatoid	Eyre S	CA104
chr6	33200000	33205000	chr6	33290000	33295000	4.862452698	CD8_Naive_1831-RH-1.phs001703v3p1.Homo_Sapiens.H3K27ac.b1	33290666	AnchorB	RXRB	ENSG00000204231	Arthritis, Rheumatoid	Eyre S	CA104
chr6	33200000	33205000	chr6	33310000	33315000	8.174059517	CD8_Naive_1831-RH-1.phs001703v3p1.Homo_Sapiens.H3K27ac.b1	33312852	AnchorB	SLC39A7	ENSG00000112473	Arthritis, Rheumatoid	Eyre S	CA104
chr6	33200000	33205000	chr6	33310000	33315000	8.174059517	CD8_Naive_1831-RH-1.phs001703v3p1.Homo_Sapiens.H3K27ac.b1	33312852	AnchorB	HSD17B8	ENSG00000204228	Arthritis, Rheumatoid	Eyre S	CA104
chr6	33200000	33205000	chr6	33310000	33315000	8.174059517	CD8_Naive_1831-RH-1.phs001703v3p1.Homo_Sapiens.H3K27ac.b1	33312852	AnchorB	RXRB	ENSG00000204231	Arthritis, Rheumatoid	Eyre S	CA104
chr6	33200000	33205000	chr6	33310000	33315000	8.174059517	CD8_Naive_1831-RH-1.phs001703v3p1.Homo_Sapiens.H3K27ac.b1	33314225	AnchorB	SLC39A7	ENSG00000112473	Arthritis, Rheumatoid	Eyre S	CA104
chr6	33200000	33205000	chr6	33310000	33315000	8.174059517	CD8_Naive_1831-RH-1.phs001703v3p1.Homo_Sapiens.H3K27ac.b1	33314225	AnchorB	HSD17B8	ENSG00000204228	Arthritis, Rheumatoid	Eyre S	CA104
chr6	33200000	33205000	chr6	33310000	33315000	8.174059517	CD8_Naive_1831-RH-1.phs001703v3p1.Homo_Sapiens.H3K27ac.b1	33314225	AnchorB	RXRB	ENSG00000204231	Arthritis, Rheumatoid	Eyre S	CA104
chr6	33200000	33205000	chr6	33310000	33315000	8.174059517	CD8_Naive_1831-RH-1.phs001703v3p1.Homo_Sapiens.H3K27ac.b1	33314404	AnchorB	SLC39A7	ENSG00000112473	Arthritis, Rheumatoid	Eyre S	CA104
chr6	33200000	33205000	chr6	33310000	33315000	8.174059517	CD8_Naive_1831-RH-1.phs001703v3p1.Homo_Sapiens.H3K27ac.b1	33314404	AnchorB	HSD17B8	ENSG00000204228	Arthritis, Rheumatoid	Eyre S	CA104
chr6	33200000	33205000	chr6	33310000	33315000	8.174059517	CD8_Naive_1831-RH-1.phs001703v3p1.Homo_Sapiens.H3K27ac.b1	33314404	AnchorB	RXRB	ENSG00000204231	Arthritis, Rheumatoid	Eyre S	CA104
chr6	33200000	33205000	chr6	33315000	33320000	4.703500968	CD8_Naive_1831-RH-1.phs001703v3p1.Homo_Sapiens.H3K27ac.b1	33315989	AnchorB	SLC39A7	ENSG00000112473	Arthritis, Rheumatoid	Eyre S	CA104
chr6	33200000	33205000	chr6	33315000	33320000	4.703500968	CD8_Naive_1831-RH-1.phs001703v3p1.Homo_Sapiens.H3K27ac.b1	33315989	AnchorB	HSD17B8	ENSG00000204228	Arthritis, Rheumatoid	Eyre S	CA104
chr6	33200000	33205000	chr6	33315000	33320000	4.703500968	CD8_Naive_1831-RH-1.phs001703v3p1.Homo_Sapiens.H3K27ac.b1	33315989	AnchorB	RXRB	ENSG00000204231	Arthritis, Rheumatoid	Eyre S	CA104
chr6	33245000	33250000	chr6	33320000	33325000	5.727358095	CD8_Naive_1831-RH-1.phs001703v3p1.Homo_Sapiens.H3K27ac.b1	33322625	AnchorB	HCG25	ENSG00000232940	Arthritis, Rheumatoid	Eyre S	CA104
[truncated: 36,929 more rows]

## Sheet: Dermatitis, Atopic
ChrA	StartA	EndA	ChrB	StartB	EndB	-log10(Q values)	Sample Name	SNP Pos	SNP Anchor	Gene Name	Gene ID	Mesh Term	Author	CAUSALdb Study ID
chr6	30615000	30620000	chr6	31195000	31200000	9.298360775	CD4_Naive_1800-RH-1.phs001703v3p1.Homo_Sapiens.H3K27ac.b1	31199983	AnchorB	MRPS18B	ENSG00000204568	Dermatitis, Atopic	Sliz E	GD09159
chr6	30615000	30620000	chr6	31195000	31200000	9.298360775	CD4_Naive_1800-RH-1.phs001703v3p1.Homo_Sapiens.H3K27ac.b1	31199983	AnchorB	PPP1R10	ENSG00000204569	Dermatitis, Atopic	Sliz E	GD09159
chr6	31135000	31140000	chr6	31195000	31200000	9.285370517	CD4_Naive_1800-RH-1.phs001703v3p1.Homo_Sapiens.H3K27ac.b1	31199983	AnchorB	PSORS1C2	ENSG00000204538	Dermatitis, Atopic	Sliz E	GD09159
chr6	31155000	31160000	chr6	31195000	31200000	6.671268529	CD4_Naive_1800-RH-1.phs001703v3p1.Homo_Sapiens.H3K27ac.b1	31199983	AnchorB	TCF19	ENSG00000137310	Dermatitis, Atopic	Sliz E	GD09159
chr6	31155000	31160000	chr6	31195000	31200000	6.671268529	CD4_Naive_1800-RH-1.phs001703v3p1.Homo_Sapiens.H3K27ac.b1	31199983	AnchorB	CCHCR1	ENSG00000204536	Dermatitis, Atopic	Sliz E	GD09159
chr6	31195000	31200000	chr6	31265000	31270000	56.39258315	CD4_Naive_1800-RH-1.phs001703v3p1.Homo_Sapiens.H3K27ac.b1	31266505	AnchorB	HCG27	ENSG00000206344	Dermatitis, Atopic	Sliz E	GD09159
chr6	31195000	31200000	chr6	31265000	31270000	56.39258315	CD4_Naive_1800-RH-1.phs001703v3p1.Homo_Sapiens.H3K27ac.b1	31266505	AnchorB	AL662844.4	ENSG00000272501	Dermatitis, Atopic	Sliz E	GD09159
chr6	31195000	31200000	chr6	31265000	31270000	56.39258315	CD4_Naive_1800-RH-1.phs001703v3p1.Homo_Sapiens.H3K27ac.b1	31267423	AnchorB	HCG27	ENSG00000206344	Dermatitis, Atopic	Sliz E	GD09159
chr6	31195000	31200000	chr6	31265000	31270000	56.39258315	CD4_Naive_1800-RH-1.phs001703v3p1.Homo_Sapiens.H3K27ac.b1	31267423	AnchorB	AL662844.4	ENSG00000272501	Dermatitis, Atopic	Sliz E	GD09159
chr6	31195000	31200000	chr6	31270000	31275000	36.44340929	CD4_Naive_1800-RH-1.phs001703v3p1.Homo_Sapiens.H3K27ac.b1	31199983	AnchorA	HLA-C	ENSG00000204525	Dermatitis, Atopic	Sliz E	GD09159
chr6	31195000	31200000	chr6	31270000	31275000	36.44340929	CD4_Naive_1800-RH-1.phs001703v3p1.Homo_Sapiens.H3K27ac.b1	31273255	AnchorB	HCG27	ENSG00000206344	Dermatitis, Atopic	Sliz E	GD09159
chr6	31195000	31200000	chr6	31270000	31275000	36.44340929	CD4_Naive_1800-RH-1.phs001703v3p1.Homo_Sapiens.H3K27ac.b1	31273255	AnchorB	AL662844.4	ENSG00000272501	Dermatitis, Atopic	Sliz E	GD09159
chr6	31195000	31200000	chr6	31275000	31280000	5.787580331	CD4_Naive_1800-RH-1.phs001703v3p1.Homo_Sapiens.H3K27ac.b1	31199983	AnchorA	USP8P1	ENSG00000214892	Dermatitis, Atopic	Sliz E	GD09159
chr6	31195000	31200000	chr6	31275000	31280000	5.787580331	CD4_Naive_1800-RH-1.phs001703v3p1.Homo_Sapiens.H3K27ac.b1	31275536	AnchorB	HCG27	ENSG00000206344	Dermatitis, Atopic	Sliz E	GD09159
chr6	31195000	31200000	chr6	31275000	31280000	5.787580331	CD4_Naive_1800-RH-1.phs001703v3p1.Homo_Sapiens.H3K27ac.b1	31275536	AnchorB	AL662844.4	ENSG00000272501	Dermatitis, Atopic	Sliz E	GD09159
chr6	31195000	31200000	chr6	31275000	31280000	5.787580331	CD4_Naive_1800-RH-1.phs001703v3p1.Homo_Sapiens.H3K27ac.b1	31276008	AnchorB	HCG27	ENSG00000206344	Dermatitis, Atopic	Sliz E	GD09159
chr6	31195000	31200000	chr6	31275000	31280000	5.787580331	CD4_Naive_1800-RH-1.phs001703v3p1.Homo_Sapiens.H3K27ac.b1	31276008	AnchorB	AL662844.4	ENSG00000272501	Dermatitis, Atopic	Sliz E	GD09159
chr6	31195000	31200000	chr6	31275000	31280000	5.787580331	CD4_Naive_1800-RH-1.phs001703v3p1.Homo_Sapiens.H3K27ac.b1	31277436	AnchorB	HCG27	ENSG00000206344	Dermatitis, Atopic	Sliz E	GD09159
chr6	31195000	31200000	chr6	31275000	31280000	5.787580331	CD4_Naive_1800-RH-1.phs001703v3p1.Homo_Sapiens.H3K27ac.b1	31277436	AnchorB	AL662844.4	ENSG00000272501	Dermatitis, Atopic	Sliz E	GD09159
chr6	31195000	31200000	chr6	31275000	31280000	5.787580331	CD4_Naive_1800-RH-1.phs001703v3p1.Homo_Sapiens.H3K27ac.b1	31277731	AnchorB	HCG27	ENSG00000206344	Dermatitis, Atopic	Sliz E	GD09159
chr6	31195000	31200000	chr6	31275000	31280000	5.787580331	CD4_Naive_1800-RH-1.phs001703v3p1.Homo_Sapiens.H3K27ac.b1	31277731	AnchorB	AL662844.4	ENSG00000272501	Dermatitis, Atopic	Sliz E	GD09159
chr6	31195000	31200000	chr6	31275000	31280000	5.787580331	CD4_Naive_1800-RH-1.phs001703v3p1.Homo_Sapiens.H3K27ac.b1	31278154	AnchorB	HCG27	ENSG00000206344	Dermatitis, Atopic	Sliz E	GD09159
chr6	31195000	31200000	chr6	31275000	31280000	5.787580331	CD4_Naive_1800-RH-1.phs001703v3p1.Homo_Sapiens.H3K27ac.b1	31278154	AnchorB	AL662844.4	ENSG00000272501	Dermatitis, Atopic	Sliz E	GD09159
chr6	31195000	31200000	chr6	31275000	31280000	5.787580331	CD4_Naive_1800-RH-1.phs001703v3p1.Homo_Sapiens.H3K27ac.b1	31278362	AnchorB	HCG27	ENSG00000206344	Dermatitis, Atopic	Sliz E	GD09159
chr6	31195000	31200000	chr6	31275000	31280000	5.787580331	CD4_Naive_1800-RH-1.phs001703v3p1.Homo_Sapiens.H3K27ac.b1	31278362	AnchorB	AL662844.4	ENSG00000272501	Dermatitis, Atopic	Sliz E	GD09159
chr6	31195000	31200000	chr6	31275000	31280000	5.787580331	CD4_Naive_1800-RH-1.phs001703v3p1.Homo_Sapiens.H3K27ac.b1	31278633	AnchorB	HCG27	ENSG00000206344	Dermatitis, Atopic	Sliz E	GD09159
chr6	31195000	31200000	chr6	31275000	31280000	5.787580331	CD4_Naive_1800-RH-1.phs001703v3p1.Homo_Sapiens.H3K27ac.b1	31278633	AnchorB	AL662844.4	ENSG00000272501	Dermatitis, Atopic	Sliz E	GD09159
chr6	31195000	31200000	chr6	31275000	31280000	5.787580331	CD4_Naive_1800-RH-1.phs001703v3p1.Homo_Sapiens.H3K27ac.b1	31278673	AnchorB	HCG27	ENSG00000206344	Dermatitis, Atopic	Sliz E	GD09159
chr6	31195000	31200000	chr6	31275000	31280000	5.787580331	CD4_Naive_1800-RH-1.phs001703v3p1.Homo_Sapiens.H3K27ac.b1	31278673	AnchorB	AL662844.4	ENSG00000272501	Dermatitis, Atopic	Sliz E	GD09159
chr6	31195000	31200000	chr6	31275000	31280000	5.787580331	CD4_Naive_1800-RH-1.phs001703v3p1.Homo_Sapiens.H3K27ac.b1	31278765	AnchorB	HCG27	ENSG00000206344	Dermatitis, Atopic	Sliz E	GD09159
chr6	31195000	31200000	chr6	31275000	31280000	5.787580331	CD4_Naive_1800-RH-1.phs001703v3p1.Homo_Sapiens.H3K27ac.b1	31278765	AnchorB	AL662844.4	ENSG00000272501	Dermatitis, Atopic	Sliz E	GD09159
chr6	31195000	31200000	chr6	31275000	31280000	5.787580331	CD4_Naive_1800-RH-1.phs001703v3p1.Homo_Sapiens.H3K27ac.b1	31278891	AnchorB	HCG27	ENSG00000206344	Dermatitis, Atopic	Sliz E	GD09159
chr6	31195000	31200000	chr6	31275000	31280000	5.787580331	CD4_Naive_1800-RH-1.phs001703v3p1.Homo_Sapiens.H3K27ac.b1	31278891	AnchorB	AL662844.4	ENSG00000272501	Dermatitis, Atopic	Sliz E	GD09159
chr6	31195000	31200000	chr6	31275000	31280000	5.787580331	CD4_Naive_1800-RH-1.phs001703v3p1.Homo_Sapiens.H3K27ac.b1	31278899	AnchorB	HCG27	ENSG00000206344	Dermatitis, Atopic	Sliz E	GD09159
chr6	31195000	31200000	chr6	31275000	31280000	5.787580331	CD4_Naive_1800-RH-1.phs001703v3p1.Homo_Sapiens.H3K27ac.b1	31278899	AnchorB	AL662844.4	ENSG00000272501	Dermatitis, Atopic	Sliz E	GD09159
chr6	31195000	31200000	chr6	31275000	31280000	5.787580331	CD4_Naive_1800-RH-1.phs001703v3p1.Homo_Sapiens.H3K27ac.b1	31279331	AnchorB	HCG27	ENSG00000206344	Dermatitis, Atopic	Sliz E	GD09159
chr6	31195000	31200000	chr6	31275000	31280000	5.787580331	CD4_Naive_1800-RH-1.phs001703v3p1.Homo_Sapiens.H3K27ac.b1	31279331	AnchorB	AL662844.4	ENSG00000272501	Dermatitis, Atopic	Sliz E	GD09159
chr6	31195000	31200000	chr6	31275000	31280000	5.787580331	CD4_Naive_1800-RH-1.phs001703v3p1.Homo_Sapiens.H3K27ac.b1	31279504	AnchorB	HCG27	ENSG00000206344	Dermatitis, Atopic	Sliz E	GD09159
chr6	31195000	31200000	chr6	31275000	31280000	5.787580331	CD4_Naive_1800-RH-1.phs001703v3p1.Homo_Sapiens.H3K27ac.b1	31279504	AnchorB	AL662844.4	ENSG00000272501	Dermatitis, Atopic	Sliz E	GD09159
chr6	31195000	31200000	chr6	31275000	31280000	5.787580331	CD4_Naive_1800-RH-1.phs001703v3p1.Homo_Sapiens.H3K27ac.b1	31279579	AnchorB	HCG27	ENSG00000206344	Dermatitis, Atopic	Sliz E	GD09159
chr6	31195000	31200000	chr6	31275000	31280000	5.787580331	CD4_Naive_1800-RH-1.phs001703v3p1.Homo_Sapiens.H3K27ac.b1	31279579	AnchorB	AL662844.4	ENSG00000272501	Dermatitis, Atopic	Sliz E	GD09159
chr6	31195000	31200000	chr6	31275000	31280000	5.787580331	CD4_Naive_1800-RH-1.phs001703v3p1.Homo_Sapiens.H3K27ac.b1	31279687	AnchorB	HCG27	ENSG00000206344	Dermatitis, Atopic	Sliz E	GD09159
chr6	31195000	31200000	chr6	31275000	31280000	5.787580331	CD4_Naive_1800-RH-1.phs001703v3p1.Homo_Sapiens.H3K27ac.b1	31279687	AnchorB	AL662844.4	ENSG00000272501	Dermatitis, Atopic	Sliz E	GD09159
chr6	31195000	31200000	chr6	31275000	31280000	5.787580331	CD4_Naive_1800-RH-1.phs001703v3p1.Homo_Sapiens.H3K27ac.b1	31279717	AnchorB	HCG27	ENSG00000206344	Dermatitis, Atopic	Sliz E	GD09159
chr6	31195000	31200000	chr6	31275000	31280000	5.787580331	CD4_Naive_1800-RH-1.phs001703v3p1.Homo_Sapiens.H3K27ac.b1	31279717	AnchorB	AL662844.4	ENSG00000272501	Dermatitis, Atopic	Sliz E	GD09159
chr6	31195000	31200000	chr6	31355000	31360000	58.3234788	CD4_Naive_1800-RH-1.phs001703v3p1.Homo_Sapiens.H3K27ac.b1	31199983	AnchorA	HLA-B	ENSG00000234745	Dermatitis, Atopic	Sliz E	GD09159
[truncated: 14,719 more rows]

## Sheet: Diabetes Mellitus, Type 1
ChrA	StartA	EndA	ChrB	StartB	EndB	-log10(Q values)	Sample Name	SNP Pos	SNP Anchor	Gene Name	Gene ID	Mesh Term	Author	CAUSALdb Study ID
[truncated: 113,832 more rows]

[truncated: 1 more sheets: Psoriasis]
