# Supplementary material for: Loop Catalog: a comprehensive HiChIP database of human and mouse samples
Source: Genome Biol. 2025 Jun 20;26:175. doi: 10.1186/s13059-025-03615-5 (PMC12180236; doi:10.1186/s13059-025-03615-5)
Supplement: Supplementary file 14 — Additional file 14: Table S13. eQTL SGL Statistics for 6 Immune Cell Types. [file 13059_2025_3615_MOESM14_ESM.xlsx]

## Sheet: README
Table S13. eQTL SGL Statistics for 6 Immune Cell Types. Each tab contains SGLs for a given eQTL study/cell type
ChrA	Chromosome for the left anchor
StartA	Start position for the left anchor
EndA	End position for the left anchor
ChrB	Chromosome for the right anchor
StartB	Start position for the right anchor
EndB	End position for the right anchor
-log10(Q values)	Transformed Q-value for 5kb FC loops
Sample Name	Standardized sample name from HiCPro sample names
SNP Pos	Position of the GWAS finemapped SNP
SNP Anchor	Anchor in which the SNP falls into
Gene Name	Gene symbol
Gene ID	Gene Ensembl ID

## Sheet: CD4+ T cell
ChrA	StartA	EndA	ChrB	StartB	EndB	-log10(Q values)	Sample Name	SNP Pos	Gene Name	Gene ID
chr1	2555000	2560000	chr1	2580000	2585000	14.16389865	CD4_Naive_1800-RH-1.phs001703v3p1.Homo_Sapiens.H3K27ac.b1	2580534	TNFRSF14	ENSG00000157873
chr1	2555000	2560000	chr1	2580000	2585000	14.16389865	CD4_Naive_1800-RH-1.phs001703v3p1.Homo_Sapiens.H3K27ac.b1	2580534	TNFRSF14	ENSG00000157873
chr1	2555000	2560000	chr1	2580000	2585000	14.16389865	CD4_Naive_1800-RH-1.phs001703v3p1.Homo_Sapiens.H3K27ac.b1	2581013	TNFRSF14	ENSG00000157873
chr1	2555000	2560000	chr1	2580000	2585000	14.16389865	CD4_Naive_1800-RH-1.phs001703v3p1.Homo_Sapiens.H3K27ac.b1	2581013	TNFRSF14	ENSG00000157873
chr1	2555000	2560000	chr1	2580000	2585000	14.16389865	CD4_Naive_1800-RH-1.phs001703v3p1.Homo_Sapiens.H3K27ac.b1	2581211	TNFRSF14	ENSG00000157873
chr1	2555000	2560000	chr1	2580000	2585000	14.16389865	CD4_Naive_1800-RH-1.phs001703v3p1.Homo_Sapiens.H3K27ac.b1	2581211	TNFRSF14	ENSG00000157873
chr1	2555000	2560000	chr1	2580000	2585000	14.16389865	CD4_Naive_1800-RH-1.phs001703v3p1.Homo_Sapiens.H3K27ac.b1	2581271	TNFRSF14	ENSG00000157873
chr1	2555000	2560000	chr1	2580000	2585000	14.16389865	CD4_Naive_1800-RH-1.phs001703v3p1.Homo_Sapiens.H3K27ac.b1	2581271	TNFRSF14	ENSG00000157873
chr1	2555000	2560000	chr1	2580000	2585000	14.16389865	CD4_Naive_1800-RH-1.phs001703v3p1.Homo_Sapiens.H3K27ac.b1	2581616	TNFRSF14	ENSG00000157873
chr1	2555000	2560000	chr1	2580000	2585000	14.16389865	CD4_Naive_1800-RH-1.phs001703v3p1.Homo_Sapiens.H3K27ac.b1	2581616	TNFRSF14	ENSG00000157873
chr1	2555000	2560000	chr1	2580000	2585000	14.16389865	CD4_Naive_1800-RH-1.phs001703v3p1.Homo_Sapiens.H3K27ac.b1	2581666	TNFRSF14	ENSG00000157873
chr1	2555000	2560000	chr1	2580000	2585000	14.16389865	CD4_Naive_1800-RH-1.phs001703v3p1.Homo_Sapiens.H3K27ac.b1	2581777	TNFRSF14	ENSG00000157873
chr1	2555000	2560000	chr1	2580000	2585000	14.16389865	CD4_Naive_1800-RH-1.phs001703v3p1.Homo_Sapiens.H3K27ac.b1	2581777	TNFRSF14	ENSG00000157873
chr1	2555000	2560000	chr1	2580000	2585000	14.16389865	CD4_Naive_1800-RH-1.phs001703v3p1.Homo_Sapiens.H3K27ac.b1	2582193	TNFRSF14	ENSG00000157873
chr1	2555000	2560000	chr1	2580000	2585000	14.16389865	CD4_Naive_1800-RH-1.phs001703v3p1.Homo_Sapiens.H3K27ac.b1	2582193	TNFRSF14	ENSG00000157873
chr1	2555000	2560000	chr1	2580000	2585000	14.16389865	CD4_Naive_1800-RH-1.phs001703v3p1.Homo_Sapiens.H3K27ac.b1	2582213	TNFRSF14	ENSG00000157873
chr1	2555000	2560000	chr1	2580000	2585000	14.16389865	CD4_Naive_1800-RH-1.phs001703v3p1.Homo_Sapiens.H3K27ac.b1	2582213	TNFRSF14	ENSG00000157873
chr1	2555000	2560000	chr1	2580000	2585000	14.16389865	CD4_Naive_1800-RH-1.phs001703v3p1.Homo_Sapiens.H3K27ac.b1	2582213	TNFRSF14	ENSG00000157873
chr1	2555000	2560000	chr1	2580000	2585000	14.16389865	CD4_Naive_1800-RH-1.phs001703v3p1.Homo_Sapiens.H3K27ac.b1	2582213	TNFRSF14	ENSG00000157873
chr1	2555000	2560000	chr1	2580000	2585000	14.16389865	CD4_Naive_1800-RH-1.phs001703v3p1.Homo_Sapiens.H3K27ac.b1	2582239	TNFRSF14	ENSG00000157873
chr1	2555000	2560000	chr1	2580000	2585000	14.16389865	CD4_Naive_1800-RH-1.phs001703v3p1.Homo_Sapiens.H3K27ac.b1	2582239	TNFRSF14	ENSG00000157873
chr1	2555000	2560000	chr1	2580000	2585000	14.16389865	CD4_Naive_1800-RH-1.phs001703v3p1.Homo_Sapiens.H3K27ac.b1	2583136	TNFRSF14	ENSG00000157873
chr1	2555000	2560000	chr1	2580000	2585000	14.16389865	CD4_Naive_1800-RH-1.phs001703v3p1.Homo_Sapiens.H3K27ac.b1	2583136	TNFRSF14	ENSG00000157873
chr1	8855000	8860000	chr1	8875000	8880000	4.996903163	CD4_Naive_1800-RH-1.phs001703v3p1.Homo_Sapiens.H3K27ac.b1	8856165	ENO1	ENSG00000074800
chr1	8855000	8860000	chr1	8875000	8880000	4.996903163	CD4_Naive_1800-RH-1.phs001703v3p1.Homo_Sapiens.H3K27ac.b1	8857043	ENO1	ENSG00000074800
chr1	8855000	8860000	chr1	8875000	8880000	4.996903163	CD4_Naive_1800-RH-1.phs001703v3p1.Homo_Sapiens.H3K27ac.b1	8857339	ENO1	ENSG00000074800
chr1	8855000	8860000	chr1	8875000	8880000	4.996903163	CD4_Naive_1800-RH-1.phs001703v3p1.Homo_Sapiens.H3K27ac.b1	8857610	ENO1	ENSG00000074800
chr1	8855000	8860000	chr1	8875000	8880000	4.996903163	CD4_Naive_1800-RH-1.phs001703v3p1.Homo_Sapiens.H3K27ac.b1	8857756	ENO1	ENSG00000074800
chr1	8855000	8860000	chr1	8875000	8880000	4.996903163	CD4_Naive_1800-RH-1.phs001703v3p1.Homo_Sapiens.H3K27ac.b1	8858254	ENO1	ENSG00000074800
chr1	19595000	19600000	chr1	19645000	19650000	54.6642588	CD4_Naive_1800-RH-1.phs001703v3p1.Homo_Sapiens.H3K27ac.b1	19647862	NBL1	ENSG00000158747
chr1	19595000	19600000	chr1	19645000	19650000	54.6642588	CD4_Naive_1800-RH-1.phs001703v3p1.Homo_Sapiens.H3K27ac.b1	19647862	NBL1	ENSG00000158747
chr1	19595000	19600000	chr1	19645000	19650000	54.6642588	CD4_Naive_1800-RH-1.phs001703v3p1.Homo_Sapiens.H3K27ac.b1	19647862	NBL1	ENSG00000158747
chr1	19595000	19600000	chr1	19645000	19650000	54.6642588	CD4_Naive_1800-RH-1.phs001703v3p1.Homo_Sapiens.H3K27ac.b1	19647862	NBL1	ENSG00000158747
chr1	19595000	19600000	chr1	19645000	19650000	54.6642588	CD4_Naive_1800-RH-1.phs001703v3p1.Homo_Sapiens.H3K27ac.b1	19647892	NBL1	ENSG00000158747
chr1	19595000	19600000	chr1	19645000	19650000	54.6642588	CD4_Naive_1800-RH-1.phs001703v3p1.Homo_Sapiens.H3K27ac.b1	19647892	NBL1	ENSG00000158747
chr1	22020000	22025000	chr1	22040000	22045000	9.362838979	CD4_Naive_1800-RH-1.phs001703v3p1.Homo_Sapiens.H3K27ac.b1	22043664	LINC00339	ENSG00000218510
chr1	25540000	25545000	chr1	25560000	25565000	7.98674928	CD4_Naive_1800-RH-1.phs001703v3p1.Homo_Sapiens.H3K27ac.b1	25561749	LDLRAP1	ENSG00000157978
chr1	25540000	25545000	chr1	25560000	25565000	7.98674928	CD4_Naive_1800-RH-1.phs001703v3p1.Homo_Sapiens.H3K27ac.b1	25562142	LDLRAP1	ENSG00000157978
chr1	25540000	25545000	chr1	25560000	25565000	7.98674928	CD4_Naive_1800-RH-1.phs001703v3p1.Homo_Sapiens.H3K27ac.b1	25562851	LDLRAP1	ENSG00000157978
chr1	25540000	25545000	chr1	25560000	25565000	7.98674928	CD4_Naive_1800-RH-1.phs001703v3p1.Homo_Sapiens.H3K27ac.b1	25562851	LDLRAP1	ENSG00000157978
chr1	25540000	25545000	chr1	25560000	25565000	7.98674928	CD4_Naive_1800-RH-1.phs001703v3p1.Homo_Sapiens.H3K27ac.b1	25562851	LDLRAP1	ENSG00000157978
chr1	25540000	25545000	chr1	25560000	25565000	7.98674928	CD4_Naive_1800-RH-1.phs001703v3p1.Homo_Sapiens.H3K27ac.b1	25562851	LDLRAP1	ENSG00000157978
chr1	25540000	25545000	chr1	25560000	25565000	7.98674928	CD4_Naive_1800-RH-1.phs001703v3p1.Homo_Sapiens.H3K27ac.b1	25562904	LDLRAP1	ENSG00000157978
chr1	25540000	25545000	chr1	25560000	25565000	7.98674928	CD4_Naive_1800-RH-1.phs001703v3p1.Homo_Sapiens.H3K27ac.b1	25562931	LDLRAP1	ENSG00000157978
chr1	25540000	25545000	chr1	25560000	25565000	7.98674928	CD4_Naive_1800-RH-1.phs001703v3p1.Homo_Sapiens.H3K27ac.b1	25562931	LDLRAP1	ENSG00000157978
chr1	25540000	25545000	chr1	25560000	25565000	7.98674928	CD4_Naive_1800-RH-1.phs001703v3p1.Homo_Sapiens.H3K27ac.b1	25563141	LDLRAP1	ENSG00000157978
chr1	25540000	25545000	chr1	25560000	25565000	7.98674928	CD4_Naive_1800-RH-1.phs001703v3p1.Homo_Sapiens.H3K27ac.b1	25563141	LDLRAP1	ENSG00000157978
chr1	25540000	25545000	chr1	25560000	25565000	7.98674928	CD4_Naive_1800-RH-1.phs001703v3p1.Homo_Sapiens.H3K27ac.b1	25563426	LDLRAP1	ENSG00000157978
chr1	25540000	25545000	chr1	25560000	25565000	7.98674928	CD4_Naive_1800-RH-1.phs001703v3p1.Homo_Sapiens.H3K27ac.b1	25563559	LDLRAP1	ENSG00000157978
chr1	25540000	25545000	chr1	25560000	25565000	7.98674928	CD4_Naive_1800-RH-1.phs001703v3p1.Homo_Sapiens.H3K27ac.b1	25563559	LDLRAP1	ENSG00000157978
chr1	25540000	25545000	chr1	25560000	25565000	7.98674928	CD4_Naive_1800-RH-1.phs001703v3p1.Homo_Sapiens.H3K27ac.b1	25564344	LDLRAP1	ENSG00000157978
chr1	25540000	25545000	chr1	25560000	25565000	7.98674928	CD4_Naive_1800-RH-1.phs001703v3p1.Homo_Sapiens.H3K27ac.b1	25564344	LDLRAP1	ENSG00000157978
chr1	25540000	25545000	chr1	25560000	25565000	7.98674928	CD4_Naive_1800-RH-1.phs001703v3p1.Homo_Sapiens.H3K27ac.b1	25564683	LDLRAP1	ENSG00000157978
chr1	25540000	25545000	chr1	25560000	25565000	7.98674928	CD4_Naive_1800-RH-1.phs001703v3p1.Homo_Sapiens.H3K27ac.b1	25564683	LDLRAP1	ENSG00000157978
chr1	26275000	26280000	chr1	26315000	26320000	10.44463679	CD4_Naive_1800-RH-1.phs001703v3p1.Homo_Sapiens.H3K27ac.b1	26275079	CD52	ENSG00000169442
chr1	26275000	26280000	chr1	26315000	26320000	10.44463679	CD4_Naive_1800-RH-1.phs001703v3p1.Homo_Sapiens.H3K27ac.b1	26275760	UBXN11	ENSG00000158062
chr1	26275000	26280000	chr1	26315000	26320000	10.44463679	CD4_Naive_1800-RH-1.phs001703v3p1.Homo_Sapiens.H3K27ac.b1	26275760	CD52	ENSG00000169442
chr1	26275000	26280000	chr1	26315000	26320000	10.44463679	CD4_Naive_1800-RH-1.phs001703v3p1.Homo_Sapiens.H3K27ac.b1	26275765	CD52	ENSG00000169442
chr1	26275000	26280000	chr1	26315000	26320000	10.44463679	CD4_Naive_1800-RH-1.phs001703v3p1.Homo_Sapiens.H3K27ac.b1	26275765	CD52	ENSG00000169442
chr1	26275000	26280000	chr1	26315000	26320000	10.44463679	CD4_Naive_1800-RH-1.phs001703v3p1.Homo_Sapiens.H3K27ac.b1	26276034	CD52	ENSG00000169442
chr1	26275000	26280000	chr1	26315000	26320000	10.44463679	CD4_Naive_1800-RH-1.phs001703v3p1.Homo_Sapiens.H3K27ac.b1	26276034	CD52	ENSG00000169442
chr1	26275000	26280000	chr1	26315000	26320000	10.44463679	CD4_Naive_1800-RH-1.phs001703v3p1.Homo_Sapiens.H3K27ac.b1	26276076	CD52	ENSG00000169442
chr1	26275000	26280000	chr1	26315000	26320000	10.44463679	CD4_Naive_1800-RH-1.phs001703v3p1.Homo_Sapiens.H3K27ac.b1	26276076	CD52	ENSG00000169442
chr1	26275000	26280000	chr1	26315000	26320000	10.44463679	CD4_Naive_1800-RH-1.phs001703v3p1.Homo_Sapiens.H3K27ac.b1	26277392	CD52	ENSG00000169442
chr1	26275000	26280000	chr1	26315000	26320000	10.44463679	CD4_Naive_1800-RH-1.phs001703v3p1.Homo_Sapiens.H3K27ac.b1	26277392	CD52	ENSG00000169442
chr1	26275000	26280000	chr1	26315000	26320000	10.44463679	CD4_Naive_1800-RH-1.phs001703v3p1.Homo_Sapiens.H3K27ac.b1	26277580	CD52	ENSG00000169442
chr1	26275000	26280000	chr1	26315000	26320000	10.44463679	CD4_Naive_1800-RH-1.phs001703v3p1.Homo_Sapiens.H3K27ac.b1	26277580	CD52	ENSG00000169442
chr1	26275000	26280000	chr1	26315000	26320000	10.44463679	CD4_Naive_1800-RH-1.phs001703v3p1.Homo_Sapiens.H3K27ac.b1	26278578	CD52	ENSG00000169442
chr1	26275000	26280000	chr1	26315000	26320000	10.44463679	CD4_Naive_1800-RH-1.phs001703v3p1.Homo_Sapiens.H3K27ac.b1	26278578	CD52	ENSG00000169442
chr1	26275000	26280000	chr1	26315000	26320000	10.44463679	CD4_Naive_1800-RH-1.phs001703v3p1.Homo_Sapiens.H3K27ac.b1	26279538	CD52	ENSG00000169442
chr1	26275000	26280000	chr1	26315000	26320000	10.44463679	CD4_Naive_1800-RH-1.phs001703v3p1.Homo_Sapiens.H3K27ac.b1	26279538	CD52	ENSG00000169442
chr1	26275000	26280000	chr1	26315000	26320000	10.44463679	CD4_Naive_1800-RH-1.phs001703v3p1.Homo_Sapiens.H3K27ac.b1	26279538	CD52	ENSG00000169442
chr1	26275000	26280000	chr1	26315000	26320000	10.44463679	CD4_Naive_1800-RH-1.phs001703v3p1.Homo_Sapiens.H3K27ac.b1	26279538	CD52	ENSG00000169442
chr1	26275000	26280000	chr1	26315000	26320000	10.44463679	CD4_Naive_1800-RH-1.phs001703v3p1.Homo_Sapiens.H3K27ac.b1	26279683	CD52	ENSG00000169442
chr1	26275000	26280000	chr1	26315000	26320000	10.44463679	CD4_Naive_1800-RH-1.phs001703v3p1.Homo_Sapiens.H3K27ac.b1	26279683	CD52	ENSG00000169442
chr1	26280000	26285000	chr1	26315000	26320000	11.71164196	CD4_Naive_1800-RH-1.phs001703v3p1.Homo_Sapiens.H3K27ac.b1	26280632	UBXN11	ENSG00000158062
chr1	26280000	26285000	chr1	26315000	26320000	11.71164196	CD4_Naive_1800-RH-1.phs001703v3p1.Homo_Sapiens.H3K27ac.b1	26280632	CD52	ENSG00000169442
chr1	26280000	26285000	chr1	26315000	26320000	11.71164196	CD4_Naive_1800-RH-1.phs001703v3p1.Homo_Sapiens.H3K27ac.b1	26281235	CD52	ENSG00000169442
chr1	26280000	26285000	chr1	26315000	26320000	11.71164196	CD4_Naive_1800-RH-1.phs001703v3p1.Homo_Sapiens.H3K27ac.b1	26281235	CD52	ENSG00000169442
chr1	26280000	26285000	chr1	26315000	26320000	11.71164196	CD4_Naive_1800-RH-1.phs001703v3p1.Homo_Sapiens.H3K27ac.b1	26282334	UBXN11	ENSG00000158062
chr1	26280000	26285000	chr1	26315000	26320000	11.71164196	CD4_Naive_1800-RH-1.phs001703v3p1.Homo_Sapiens.H3K27ac.b1	26282334	CD52	ENSG00000169442
chr1	26280000	26285000	chr1	26315000	26320000	11.71164196	CD4_Naive_1800-RH-1.phs001703v3p1.Homo_Sapiens.H3K27ac.b1	26282357	CD52	ENSG00000169442
chr1	26280000	26285000	chr1	26315000	26320000	11.71164196	CD4_Naive_1800-RH-1.phs001703v3p1.Homo_Sapiens.H3K27ac.b1	26282368	CD52	ENSG00000169442
chr1	26280000	26285000	chr1	26315000	26320000	11.71164196	CD4_Naive_1800-RH-1.phs001703v3p1.Homo_Sapiens.H3K27ac.b1	26282386	CD52	ENSG00000169442
chr1	26280000	26285000	chr1	26315000	26320000	11.71164196	CD4_Naive_1800-RH-1.phs001703v3p1.Homo_Sapiens.H3K27ac.b1	26282768	UBXN11	ENSG00000158062
chr1	26280000	26285000	chr1	26315000	26320000	11.71164196	CD4_Naive_1800-RH-1.phs001703v3p1.Homo_Sapiens.H3K27ac.b1	26282768	CD52	ENSG00000169442
chr1	26285000	26290000	chr1	26315000	26320000	8.086158958	CD4_Naive_1800-RH-1.phs001703v3p1.Homo_Sapiens.H3K27ac.b1	26285806	CD52	ENSG00000169442
chr1	26285000	26290000	chr1	26315000	26320000	8.086158958	CD4_Naive_1800-RH-1.phs001703v3p1.Homo_Sapiens.H3K27ac.b1	26285969	CD52	ENSG00000169442
chr1	26285000	26290000	chr1	26315000	26320000	8.086158958	CD4_Naive_1800-RH-1.phs001703v3p1.Homo_Sapiens.H3K27ac.b1	26286202	CD52	ENSG00000169442
chr1	26285000	26290000	chr1	26315000	26320000	8.086158958	CD4_Naive_1800-RH-1.phs001703v3p1.Homo_Sapiens.H3K27ac.b1	26286202	CD52	ENSG00000169442
chr1	26285000	26290000	chr1	26315000	26320000	8.086158958	CD4_Naive_1800-RH-1.phs001703v3p1.Homo_Sapiens.H3K27ac.b1	26286435	CD52	ENSG00000169442
chr1	26285000	26290000	chr1	26315000	26320000	8.086158958	CD4_Naive_1800-RH-1.phs001703v3p1.Homo_Sapiens.H3K27ac.b1	26286444	CD52	ENSG00000169442
chr1	26285000	26290000	chr1	26315000	26320000	8.086158958	CD4_Naive_1800-RH-1.phs001703v3p1.Homo_Sapiens.H3K27ac.b1	26286444	CD52	ENSG00000169442
chr1	26285000	26290000	chr1	26315000	26320000	8.086158958	CD4_Naive_1800-RH-1.phs001703v3p1.Homo_Sapiens.H3K27ac.b1	26286760	CD52	ENSG00000169442
chr1	26285000	26290000	chr1	26315000	26320000	8.086158958	CD4_Naive_1800-RH-1.phs001703v3p1.Homo_Sapiens.H3K27ac.b1	26286760	CD52	ENSG00000169442
chr1	26285000	26290000	chr1	26315000	26320000	8.086158958	CD4_Naive_1800-RH-1.phs001703v3p1.Homo_Sapiens.H3K27ac.b1	26287842	UBXN11	ENSG00000158062
chr1	26285000	26290000	chr1	26315000	26320000	8.086158958	CD4_Naive_1800-RH-1.phs001703v3p1.Homo_Sapiens.H3K27ac.b1	26287842	CD52	ENSG00000169442
chr1	26285000	26290000	chr1	26315000	26320000	8.086158958	CD4_Naive_1800-RH-1.phs001703v3p1.Homo_Sapiens.H3K27ac.b1	26288076	CD52	ENSG00000169442
chr1	26285000	26290000	chr1	26315000	26320000	8.086158958	CD4_Naive_1800-RH-1.phs001703v3p1.Homo_Sapiens.H3K27ac.b1	26289789	CD52	ENSG00000169442
chr1	26285000	26290000	chr1	26315000	26320000	8.086158958	CD4_Naive_1800-RH-1.phs001703v3p1.Homo_Sapiens.H3K27ac.b1	26289829	CD52	ENSG00000169442
chr1	36365000	36370000	chr1	36385000	36390000	6.408701927	CD4_Naive_1800-RH-1.phs001703v3p1.Homo_Sapiens.H3K27ac.b1	36367210	STK40	ENSG00000196182
chr1	37510000	37515000	chr1	37550000	37555000	10.13375508	CD4_Naive_1800-RH-1.phs001703v3p1.Homo_Sapiens.H3K27ac.b1	37510950	SNIP1	ENSG00000163877
chr1	37510000	37515000	chr1	37550000	37555000	10.13375508	CD4_Naive_1800-RH-1.phs001703v3p1.Homo_Sapiens.H3K27ac.b1	37512495	SNIP1	ENSG00000163877
chr1	37510000	37515000	chr1	37550000	37555000	10.13375508	CD4_Naive_1800-RH-1.phs001703v3p1.Homo_Sapiens.H3K27ac.b1	37513296	SNIP1	ENSG00000163877
chr1	37510000	37515000	chr1	37550000	37555000	10.13375508	CD4_Naive_1800-RH-1.phs001703v3p1.Homo_Sapiens.H3K27ac.b1	37550156	MEAF6	ENSG00000163875
chr1	37510000	37515000	chr1	37550000	37555000	10.13375508	CD4_Naive_1800-RH-1.phs001703v3p1.Homo_Sapiens.H3K27ac.b1	37550528	MEAF6	ENSG00000163875
chr1	37510000	37515000	chr1	37550000	37555000	10.13375508	CD4_Naive_1800-RH-1.phs001703v3p1.Homo_Sapiens.H3K27ac.b1	37550988	MEAF6	ENSG00000163875
chr1	37510000	37515000	chr1	37550000	37555000	10.13375508	CD4_Naive_1800-RH-1.phs001703v3p1.Homo_Sapiens.H3K27ac.b1	37551269	MEAF6	ENSG00000163875
chr1	37510000	37515000	chr1	37550000	37555000	10.13375508	CD4_Naive_1800-RH-1.phs001703v3p1.Homo_Sapiens.H3K27ac.b1	37551269	MEAF6	ENSG00000163875
chr1	37510000	37515000	chr1	37550000	37555000	10.13375508	CD4_Naive_1800-RH-1.phs001703v3p1.Homo_Sapiens.H3K27ac.b1	37551789	MEAF6	ENSG00000163875
chr1	37510000	37515000	chr1	37550000	37555000	10.13375508	CD4_Naive_1800-RH-1.phs001703v3p1.Homo_Sapiens.H3K27ac.b1	37552304	MEAF6	ENSG00000163875
chr1	37510000	37515000	chr1	37550000	37555000	10.13375508	CD4_Naive_1800-RH-1.phs001703v3p1.Homo_Sapiens.H3K27ac.b1	37552549	MEAF6	ENSG00000163875
chr1	77680000	77685000	chr1	77975000	77980000	12.88481009	CD4_Naive_1800-RH-1.phs001703v3p1.Homo_Sapiens.H3K27ac.b1	77683091	DNAJB4	ENSG00000162616
chr1	77680000	77685000	chr1	77975000	77980000	12.88481009	CD4_Naive_1800-RH-1.phs001703v3p1.Homo_Sapiens.H3K27ac.b1	77683091	DNAJB4	ENSG00000162616
chr1	86910000	86915000	chr1	87045000	87050000	33.49176528	CD4_Naive_1800-RH-1.phs001703v3p1.Homo_Sapiens.H3K27ac.b1	87045494	SELENOF	ENSG00000183291
chr1	86910000	86915000	chr1	87045000	87050000	33.49176528	CD4_Naive_1800-RH-1.phs001703v3p1.Homo_Sapiens.H3K27ac.b1	87045715	SELENOF	ENSG00000183291
chr1	86910000	86915000	chr1	87045000	87050000	33.49176528	CD4_Naive_1800-RH-1.phs001703v3p1.Homo_Sapiens.H3K27ac.b1	87046037	SELENOF	ENSG00000183291
chr1	86910000	86915000	chr1	87045000	87050000	33.49176528	CD4_Naive_1800-RH-1.phs001703v3p1.Homo_Sapiens.H3K27ac.b1	87046709	SELENOF	ENSG00000183291
chr1	86910000	86915000	chr1	87045000	87050000	33.49176528	CD4_Naive_1800-RH-1.phs001703v3p1.Homo_Sapiens.H3K27ac.b1	87047875	SELENOF	ENSG00000183291
chr1	86910000	86915000	chr1	87045000	87050000	33.49176528	CD4_Naive_1800-RH-1.phs001703v3p1.Homo_Sapiens.H3K27ac.b1	87048234	SELENOF	ENSG00000183291
chr1	86910000	86915000	chr1	87045000	87050000	33.49176528	CD4_Naive_1800-RH-1.phs001703v3p1.Homo_Sapiens.H3K27ac.b1	87048746	SELENOF	ENSG00000183291
chr1	86910000	86915000	chr1	87045000	87050000	33.49176528	CD4_Naive_1800-RH-1.phs001703v3p1.Homo_Sapiens.H3K27ac.b1	87048787	SELENOF	ENSG00000183291
chr1	93175000	93180000	chr1	93345000	93350000	6.888664401	CD4_Naive_1800-RH-1.phs001703v3p1.Homo_Sapiens.H3K27ac.b1	93346360	CCDC18	ENSG00000122483
chr1	93175000	93180000	chr1	93345000	93350000	6.888664401	CD4_Naive_1800-RH-1.phs001703v3p1.Homo_Sapiens.H3K27ac.b1	93346360	CCDC18	ENSG00000122483
chr1	93175000	93180000	chr1	93345000	93350000	6.888664401	CD4_Naive_1800-RH-1.phs001703v3p1.Homo_Sapiens.H3K27ac.b1	93347602	CCDC18	ENSG00000122483
chr1	93175000	93180000	chr1	93345000	93350000	6.888664401	CD4_Naive_1800-RH-1.phs001703v3p1.Homo_Sapiens.H3K27ac.b1	93347602	CCDC18	ENSG00000122483
chr1	93180000	93185000	chr1	93345000	93350000	57.19262851	CD4_Naive_1800-RH-1.phs001703v3p1.Homo_Sapiens.H3K27ac.b1	93180650	DR1	ENSG00000117505
chr1	93180000	93185000	chr1	93345000	93350000	57.19262851	CD4_Naive_1800-RH-1.phs001703v3p1.Homo_Sapiens.H3K27ac.b1	93181063	CCDC18-AS1	ENSG00000223745
chr1	93180000	93185000	chr1	93345000	93350000	57.19262851	CD4_Naive_1800-RH-1.phs001703v3p1.Homo_Sapiens.H3K27ac.b1	93181549	CCDC18-AS1	ENSG00000223745
chr1	93180000	93185000	chr1	93345000	93350000	57.19262851	CD4_Naive_1800-RH-1.phs001703v3p1.Homo_Sapiens.H3K27ac.b1	93183259	CCDC18-AS1	ENSG00000223745
chr1	93180000	93185000	chr1	93345000	93350000	57.19262851	CD4_Naive_1800-RH-1.phs001703v3p1.Homo_Sapiens.H3K27ac.b1	93184175	DR1	ENSG00000117505
chr1	93180000	93185000	chr1	93345000	93350000	57.19262851	CD4_Naive_1800-RH-1.phs001703v3p1.Homo_Sapiens.H3K27ac.b1	93349933	TMED5	ENSG00000117500
chr1	100035000	100040000	chr1	100130000	100135000	41.23833029	CD4_Naive_1800-RH-1.phs001703v3p1.Homo_Sapiens.H3K27ac.b1	100035206	SASS6	ENSG00000156876
chr1	100035000	100040000	chr1	100130000	100135000	41.23833029	CD4_Naive_1800-RH-1.phs001703v3p1.Homo_Sapiens.H3K27ac.b1	100036741	SASS6	ENSG00000156876
chr1	100035000	100040000	chr1	100130000	100135000	41.23833029	CD4_Naive_1800-RH-1.phs001703v3p1.Homo_Sapiens.H3K27ac.b1	100036741	SASS6	ENSG00000156876
chr1	100035000	100040000	chr1	100130000	100135000	41.23833029	CD4_Naive_1800-RH-1.phs001703v3p1.Homo_Sapiens.H3K27ac.b1	100038336	SASS6	ENSG00000156876
chr1	100035000	100040000	chr1	100130000	100135000	41.23833029	CD4_Naive_1800-RH-1.phs001703v3p1.Homo_Sapiens.H3K27ac.b1	100039245	SASS6	ENSG00000156876
chr1	110870000	110875000	chr1	110890000	110895000	14.59507979	CD4_Naive_1800-RH-1.phs001703v3p1.Homo_Sapiens.H3K27ac.b1	110890170	CD53	ENSG00000143119
chr1	110870000	110875000	chr1	110890000	110895000	14.59507979	CD4_Naive_1800-RH-1.phs001703v3p1.Homo_Sapiens.H3K27ac.b1	110890223	CD53	ENSG00000143119
chr1	110870000	110875000	chr1	110890000	110895000	14.59507979	CD4_Naive_1800-RH-1.phs001703v3p1.Homo_Sapiens.H3K27ac.b1	110891729	CD53	ENSG00000143119
chr1	110870000	110875000	chr1	110890000	110895000	14.59507979	CD4_Naive_1800-RH-1.phs001703v3p1.Homo_Sapiens.H3K27ac.b1	110893194	CD53	ENSG00000143119
chr1	110870000	110875000	chr1	110890000	110895000	14.59507979	CD4_Naive_1800-RH-1.phs001703v3p1.Homo_Sapiens.H3K27ac.b1	110893738	CD53	ENSG00000143119
chr1	110870000	110875000	chr1	110890000	110895000	14.59507979	CD4_Naive_1800-RH-1.phs001703v3p1.Homo_Sapiens.H3K27ac.b1	110894235	CD53	ENSG00000143119
chr1	110870000	110875000	chr1	110890000	110895000	14.59507979	CD4_Naive_1800-RH-1.phs001703v3p1.Homo_Sapiens.H3K27ac.b1	110894236	CD53	ENSG00000143119
chr1	110870000	110875000	chr1	110890000	110895000	14.59507979	CD4_Naive_1800-RH-1.phs001703v3p1.Homo_Sapiens.H3K27ac.b1	110894554	CD53	ENSG00000143119
chr1	110870000	110875000	chr1	110890000	110895000	14.59507979	CD4_Naive_1800-RH-1.phs001703v3p1.Homo_Sapiens.H3K27ac.b1	110894554	CD53	ENSG00000143119
chr1	110870000	110875000	chr1	110895000	110900000	11.0198426	CD4_Naive_1800-RH-1.phs001703v3p1.Homo_Sapiens.H3K27ac.b1	110895794	CD53	ENSG00000143119
chr1	110870000	110875000	chr1	110895000	110900000	11.0198426	CD4_Naive_1800-RH-1.phs001703v3p1.Homo_Sapiens.H3K27ac.b1	110896905	CD53	ENSG00000143119
chr1	110870000	110875000	chr1	110895000	110900000	11.0198426	CD4_Naive_1800-RH-1.phs001703v3p1.Homo_Sapiens.H3K27ac.b1	110897280	CD53	ENSG00000143119
chr1	110870000	110875000	chr1	110895000	110900000	11.0198426	CD4_Naive_1800-RH-1.phs001703v3p1.Homo_Sapiens.H3K27ac.b1	110898251	CD53	ENSG00000143119
chr1	110870000	110875000	chr1	110895000	110900000	11.0198426	CD4_Naive_1800-RH-1.phs001703v3p1.Homo_Sapiens.H3K27ac.b1	110899207	CD53	ENSG00000143119
chr1	112615000	112620000	chr1	112670000	112675000	51.13835557	CD4_Naive_1800-RH-1.phs001703v3p1.Homo_Sapiens.H3K27ac.b1	112617548	MOV10	ENSG00000155363
chr1	112615000	112620000	chr1	112670000	112675000	51.13835557	CD4_Naive_1800-RH-1.phs001703v3p1.Homo_Sapiens.H3K27ac.b1	112617721	MOV10	ENSG00000155363
chr1	112615000	112620000	chr1	112670000	112675000	51.13835557	CD4_Naive_1800-RH-1.phs001703v3p1.Homo_Sapiens.H3K27ac.b1	112617797	MOV10	ENSG00000155363
chr1	112620000	112625000	chr1	112670000	112675000	9.800895665	CD4_Naive_1800-RH-1.phs001703v3p1.Homo_Sapiens.H3K27ac.b1	112621288	MOV10	ENSG00000155363
chr1	112620000	112625000	chr1	112670000	112675000	9.800895665	CD4_Naive_1800-RH-1.phs001703v3p1.Homo_Sapiens.H3K27ac.b1	112621288	MOV10	ENSG00000155363
chr1	112620000	112625000	chr1	112670000	112675000	9.800895665	CD4_Naive_1800-RH-1.phs001703v3p1.Homo_Sapiens.H3K27ac.b1	112621288	MOV10	ENSG00000155363
chr1	151070000	151075000	chr1	151155000	151160000	4.709531893	CD4_Naive_1800-RH-1.phs001703v3p1.Homo_Sapiens.H3K27ac.b1	151071374	SCNM1	ENSG00000163156
chr1	151070000	151075000	chr1	151155000	151160000	4.709531893	CD4_Naive_1800-RH-1.phs001703v3p1.Homo_Sapiens.H3K27ac.b1	151071561	SCNM1	ENSG00000163156
chr1	151070000	151075000	chr1	151155000	151160000	4.709531893	CD4_Naive_1800-RH-1.phs001703v3p1.Homo_Sapiens.H3K27ac.b1	151072772	SCNM1	ENSG00000163156
chr1	151070000	151075000	chr1	151155000	151160000	4.709531893	CD4_Naive_1800-RH-1.phs001703v3p1.Homo_Sapiens.H3K27ac.b1	151074166	SCNM1	ENSG00000163156
chr1	151070000	151075000	chr1	151155000	151160000	4.709531893	CD4_Naive_1800-RH-1.phs001703v3p1.Homo_Sapiens.H3K27ac.b1	151156778	GABPB2	ENSG00000143458
chr1	151070000	151075000	chr1	151155000	151160000	4.709531893	CD4_Naive_1800-RH-1.phs001703v3p1.Homo_Sapiens.H3K27ac.b1	151158615	GABPB2	ENSG00000143458
chr1	153630000	153635000	chr1	153650000	153655000	9.631634765	CD4_Naive_1800-RH-1.phs001703v3p1.Homo_Sapiens.H3K27ac.b1	153652315	CHTOP	ENSG00000160679
chr1	153630000	153635000	chr1	153660000	153665000	20.7337688	CD4_Naive_1800-RH-1.phs001703v3p1.Homo_Sapiens.H3K27ac.b1	153660376	CHTOP	ENSG00000160679
chr1	153630000	153635000	chr1	153660000	153665000	20.7337688	CD4_Naive_1800-RH-1.phs001703v3p1.Homo_Sapiens.H3K27ac.b1	153660786	CHTOP	ENSG00000160679
chr1	153630000	153635000	chr1	153660000	153665000	20.7337688	CD4_Naive_1800-RH-1.phs001703v3p1.Homo_Sapiens.H3K27ac.b1	153660786	CHTOP	ENSG00000160679
chr1	153630000	153635000	chr1	153660000	153665000	20.7337688	CD4_Naive_1800-RH-1.phs001703v3p1.Homo_Sapiens.H3K27ac.b1	153661582	CHTOP	ENSG00000160679
chr1	153630000	153635000	chr1	153660000	153665000	20.7337688	CD4_Naive_1800-RH-1.phs001703v3p1.Homo_Sapiens.H3K27ac.b1	153662949	CHTOP	ENSG00000160679
chr1	153630000	153635000	chr1	153660000	153665000	20.7337688	CD4_Naive_1800-RH-1.phs001703v3p1.Homo_Sapiens.H3K27ac.b1	153664384	CHTOP	ENSG00000160679
chr1	153630000	153635000	chr1	153670000	153675000	12.51121429	CD4_Naive_1800-RH-1.phs001703v3p1.Homo_Sapiens.H3K27ac.b1	153674224	CHTOP	ENSG00000160679
chr1	153920000	153925000	chr1	153960000	153965000	7.407648611	CD4_Naive_1800-RH-1.phs001703v3p1.Homo_Sapiens.H3K27ac.b1	153961727	AL358472.5	ENSG00000284738
chr1	154970000	154975000	chr1	154995000	155000000	6.80048055	CD4_Naive_1800-RH-1.phs001703v3p1.Homo_Sapiens.H3K27ac.b1	154995481	SHC1	ENSG00000160691
chr1	154970000	154975000	chr1	154995000	155000000	6.80048055	CD4_Naive_1800-RH-1.phs001703v3p1.Homo_Sapiens.H3K27ac.b1	154995784	SHC1	ENSG00000160691
chr1	154970000	154975000	chr1	154995000	155000000	6.80048055	CD4_Naive_1800-RH-1.phs001703v3p1.Homo_Sapiens.H3K27ac.b1	154996602	SHC1	ENSG00000160691
chr1	154970000	154975000	chr1	154995000	155000000	6.80048055	CD4_Naive_1800-RH-1.phs001703v3p1.Homo_Sapiens.H3K27ac.b1	154996879	SHC1	ENSG00000160691
chr1	154970000	154975000	chr1	154995000	155000000	6.80048055	CD4_Naive_1800-RH-1.phs001703v3p1.Homo_Sapiens.H3K27ac.b1	154996879	SHC1	ENSG00000160691
chr1	154970000	154975000	chr1	154995000	155000000	6.80048055	CD4_Naive_1800-RH-1.phs001703v3p1.Homo_Sapiens.H3K27ac.b1	154998034	SHC1	ENSG00000160691
chr1	154970000	154975000	chr1	154995000	155000000	6.80048055	CD4_Naive_1800-RH-1.phs001703v3p1.Homo_Sapiens.H3K27ac.b1	154998496	SHC1	ENSG00000160691
chr1	154970000	154975000	chr1	155000000	155005000	6.354119428	CD4_Naive_1800-RH-1.phs001703v3p1.Homo_Sapiens.H3K27ac.b1	155000639	SHC1	ENSG00000160691
chr1	154970000	154975000	chr1	155000000	155005000	6.354119428	CD4_Naive_1800-RH-1.phs001703v3p1.Homo_Sapiens.H3K27ac.b1	155002444	SHC1	ENSG00000160691
chr1	154970000	154975000	chr1	155000000	155005000	6.354119428	CD4_Naive_1800-RH-1.phs001703v3p1.Homo_Sapiens.H3K27ac.b1	155004042	SHC1	ENSG00000160691
chr1	154970000	154975000	chr1	155000000	155005000	6.354119428	CD4_Naive_1800-RH-1.phs001703v3p1.Homo_Sapiens.H3K27ac.b1	155004637	SHC1	ENSG00000160691
chr1	155205000	155210000	chr1	155225000	155230000	52.00250649	CD4_Naive_1800-RH-1.phs001703v3p1.Homo_Sapiens.H3K27ac.b1	155225280	THBS3	ENSG00000169231
chr1	155205000	155210000	chr1	155225000	155230000	52.00250649	CD4_Naive_1800-RH-1.phs001703v3p1.Homo_Sapiens.H3K27ac.b1	155225280	THBS3	ENSG00000169231
chr1	156190000	156195000	chr1	156210000	156215000	7.422158883	CD4_Naive_1800-RH-1.phs001703v3p1.Homo_Sapiens.H3K27ac.b1	156211824	SLC25A44	ENSG00000160785
chr1	156190000	156195000	chr1	156210000	156215000	7.422158883	CD4_Naive_1800-RH-1.phs001703v3p1.Homo_Sapiens.H3K27ac.b1	156214807	SLC25A44	ENSG00000160785
chr1	161115000	161120000	chr1	161150000	161155000	10.20926462	CD4_Naive_1800-RH-1.phs001703v3p1.Homo_Sapiens.H3K27ac.b1	161151389	NIT1	ENSG00000158793
chr1	161115000	161120000	chr1	161150000	161155000	10.20926462	CD4_Naive_1800-RH-1.phs001703v3p1.Homo_Sapiens.H3K27ac.b1	161151510	NIT1	ENSG00000158793
chr1	161115000	161120000	chr1	161150000	161155000	10.20926462	CD4_Naive_1800-RH-1.phs001703v3p1.Homo_Sapiens.H3K27ac.b1	161153254	NIT1	ENSG00000158793
chr1	161115000	161120000	chr1	161155000	161160000	16.4232069	CD4_Naive_1800-RH-1.phs001703v3p1.Homo_Sapiens.H3K27ac.b1	161156283	NIT1	ENSG00000158793
chr1	161115000	161120000	chr1	161155000	161160000	16.4232069	CD4_Naive_1800-RH-1.phs001703v3p1.Homo_Sapiens.H3K27ac.b1	161156283	NIT1	ENSG00000158793
chr1	161115000	161120000	chr1	161155000	161160000	16.4232069	CD4_Naive_1800-RH-1.phs001703v3p1.Homo_Sapiens.H3K27ac.b1	161159962	NIT1	ENSG00000158793
chr1	161115000	161120000	chr1	161155000	161160000	16.4232069	CD4_Naive_1800-RH-1.phs001703v3p1.Homo_Sapiens.H3K27ac.b1	161159962	NIT1	ENSG00000158793
chr1	161115000	161120000	chr1	161165000	161170000	5.129691598	CD4_Naive_1800-RH-1.phs001703v3p1.Homo_Sapiens.H3K27ac.b1	161167668	NIT1	ENSG00000158793
chr1	161115000	161120000	chr1	161165000	161170000	5.129691598	CD4_Naive_1800-RH-1.phs001703v3p1.Homo_Sapiens.H3K27ac.b1	161167668	NIT1	ENSG00000158793
chr1	161115000	161120000	chr1	161175000	161180000	5.326528043	CD4_Naive_1800-RH-1.phs001703v3p1.Homo_Sapiens.H3K27ac.b1	161175215	NIT1	ENSG00000158793
chr1	161115000	161120000	chr1	161175000	161180000	5.326528043	CD4_Naive_1800-RH-1.phs001703v3p1.Homo_Sapiens.H3K27ac.b1	161175215	NIT1	ENSG00000158793
chr1	161115000	161120000	chr1	161175000	161180000	5.326528043	CD4_Naive_1800-RH-1.phs001703v3p1.Homo_Sapiens.H3K27ac.b1	161177981	NIT1	ENSG00000158793
chr1	161115000	161120000	chr1	161175000	161180000	5.326528043	CD4_Naive_1800-RH-1.phs001703v3p1.Homo_Sapiens.H3K27ac.b1	161177981	NIT1	ENSG00000158793
chr1	161115000	161120000	chr1	161175000	161180000	5.326528043	CD4_Naive_1800-RH-1.phs001703v3p1.Homo_Sapiens.H3K27ac.b1	161178887	NIT1	ENSG00000158793
chr1	161115000	161120000	chr1	161175000	161180000	5.326528043	CD4_Naive_1800-RH-1.phs001703v3p1.Homo_Sapiens.H3K27ac.b1	161178887	NIT1	ENSG00000158793
chr1	183470000	183475000	chr1	183630000	183635000	18.03321531	CD4_Naive_1800-RH-1.phs001703v3p1.Homo_Sapiens.H3K27ac.b1	183632196	SMG7	ENSG00000116698
chr1	183470000	183475000	chr1	183630000	183635000	18.03321531	CD4_Naive_1800-RH-1.phs001703v3p1.Homo_Sapiens.H3K27ac.b1	183632196	SMG7	ENSG00000116698
chr1	183470000	183475000	chr1	183630000	183635000	18.03321531	CD4_Naive_1800-RH-1.phs001703v3p1.Homo_Sapiens.H3K27ac.b1	183634914	SMG7	ENSG00000116698
chr1	183470000	183475000	chr1	183630000	183635000	18.03321531	CD4_Naive_1800-RH-1.phs001703v3p1.Homo_Sapiens.H3K27ac.b1	183634914	SMG7	ENSG00000116698
chr1	183470000	183475000	chr1	183635000	183640000	14.71024975	CD4_Naive_1800-RH-1.phs001703v3p1.Homo_Sapiens.H3K27ac.b1	183635017	SMG7	ENSG00000116698
chr1	183470000	183475000	chr1	183635000	183640000	14.71024975	CD4_Naive_1800-RH-1.phs001703v3p1.Homo_Sapiens.H3K27ac.b1	183635017	SMG7	ENSG00000116698
chr1	183470000	183475000	chr1	183635000	183640000	14.71024975	CD4_Naive_1800-RH-1.phs001703v3p1.Homo_Sapiens.H3K27ac.b1	183637612	SMG7	ENSG00000116698
chr1	183470000	183475000	chr1	183635000	183640000	14.71024975	CD4_Naive_1800-RH-1.phs001703v3p1.Homo_Sapiens.H3K27ac.b1	183637612	SMG7	ENSG00000116698
chr1	183470000	183475000	chr1	183635000	183640000	14.71024975	CD4_Naive_1800-RH-1.phs001703v3p1.Homo_Sapiens.H3K27ac.b1	183639700	SMG7	ENSG00000116698
chr1	203275000	203280000	chr1	203305000	203310000	42.36702925	CD4_Naive_1800-RH-1.phs001703v3p1.Homo_Sapiens.H3K27ac.b1	203275483	LINC01136	ENSG00000233791
chr1	203275000	203280000	chr1	203305000	203310000	42.36702925	CD4_Naive_1800-RH-1.phs001703v3p1.Homo_Sapiens.H3K27ac.b1	203275731	LINC01136	ENSG00000233791
chr1	203275000	203280000	chr1	203305000	203310000	42.36702925	CD4_Naive_1800-RH-1.phs001703v3p1.Homo_Sapiens.H3K27ac.b1	203275832	LINC01136	ENSG00000233791
chr1	203275000	203280000	chr1	203305000	203310000	42.36702925	CD4_Naive_1800-RH-1.phs001703v3p1.Homo_Sapiens.H3K27ac.b1	203276341	LINC01136	ENSG00000233791
chr1	203275000	203280000	chr1	203305000	203310000	42.36702925	CD4_Naive_1800-RH-1.phs001703v3p1.Homo_Sapiens.H3K27ac.b1	203278073	LINC01136	ENSG00000233791
chr1	203275000	203280000	chr1	203305000	203310000	42.36702925	CD4_Naive_1800-RH-1.phs001703v3p1.Homo_Sapiens.H3K27ac.b1	203278516	LINC01136	ENSG00000233791
chr1	203280000	203285000	chr1	203305000	203310000	19.55668224	CD4_Naive_1800-RH-1.phs001703v3p1.Homo_Sapiens.H3K27ac.b1	203280478	LINC01136	ENSG00000233791
chr1	203280000	203285000	chr1	203305000	203310000	19.55668224	CD4_Naive_1800-RH-1.phs001703v3p1.Homo_Sapiens.H3K27ac.b1	203281276	LINC01136	ENSG00000233791
chr1	203280000	203285000	chr1	203305000	203310000	19.55668224	CD4_Naive_1800-RH-1.phs001703v3p1.Homo_Sapiens.H3K27ac.b1	203283664	LINC01136	ENSG00000233791
chr1	203280000	203285000	chr1	203305000	203310000	19.55668224	CD4_Naive_1800-RH-1.phs001703v3p1.Homo_Sapiens.H3K27ac.b1	203284470	LINC01136	ENSG00000233791
chr1	203285000	203290000	chr1	203305000	203310000	21.87637602	CD4_Naive_1800-RH-1.phs001703v3p1.Homo_Sapiens.H3K27ac.b1	203288266	LINC01136	ENSG00000233791
chr1	203305000	203310000	chr1	203325000	203330000	27.39507981	CD4_Naive_1800-RH-1.phs001703v3p1.Homo_Sapiens.H3K27ac.b1	203327675	LINC01136	ENSG00000233791
chr1	226670000	226675000	chr1	226735000	226740000	14.53580571	CD4_Naive_1800-RH-1.phs001703v3p1.Homo_Sapiens.H3K27ac.b1	226670583	ITPKB	ENSG00000143772
chr1	226670000	226675000	chr1	226735000	226740000	14.53580571	CD4_Naive_1800-RH-1.phs001703v3p1.Homo_Sapiens.H3K27ac.b1	226671975	ITPKB	ENSG00000143772
chr1	226670000	226675000	chr1	226735000	226740000	14.53580571	CD4_Naive_1800-RH-1.phs001703v3p1.Homo_Sapiens.H3K27ac.b1	226673243	ITPKB	ENSG00000143772
chr1	226675000	226680000	chr1	226735000	226740000	33.98376243	CD4_Naive_1800-RH-1.phs001703v3p1.Homo_Sapiens.H3K27ac.b1	226675127	ITPKB	ENSG00000143772
chr1	226675000	226680000	chr1	226735000	226740000	33.98376243	CD4_Naive_1800-RH-1.phs001703v3p1.Homo_Sapiens.H3K27ac.b1	226676824	ITPKB	ENSG00000143772
chr1	226675000	226680000	chr1	226735000	226740000	33.98376243	CD4_Naive_1800-RH-1.phs001703v3p1.Homo_Sapiens.H3K27ac.b1	226677589	ITPKB	ENSG00000143772
chr1	226675000	226680000	chr1	226735000	226740000	33.98376243	CD4_Naive_1800-RH-1.phs001703v3p1.Homo_Sapiens.H3K27ac.b1	226677614	ITPKB	ENSG00000143772
chr1	226675000	226680000	chr1	226735000	226740000	33.98376243	CD4_Naive_1800-RH-1.phs001703v3p1.Homo_Sapiens.H3K27ac.b1	226678072	ITPKB	ENSG00000143772
chr1	226675000	226680000	chr1	226735000	226740000	33.98376243	CD4_Naive_1800-RH-1.phs001703v3p1.Homo_Sapiens.H3K27ac.b1	226678339	ITPKB	ENSG00000143772
chr1	226675000	226680000	chr1	226735000	226740000	33.98376243	CD4_Naive_1800-RH-1.phs001703v3p1.Homo_Sapiens.H3K27ac.b1	226678435	ITPKB	ENSG00000143772
chr1	226675000	226680000	chr1	226735000	226740000	33.98376243	CD4_Naive_1800-RH-1.phs001703v3p1.Homo_Sapiens.H3K27ac.b1	226678935	ITPKB	ENSG00000143772
chr1	226675000	226680000	chr1	226735000	226740000	33.98376243	CD4_Naive_1800-RH-1.phs001703v3p1.Homo_Sapiens.H3K27ac.b1	226679758	ITPKB	ENSG00000143772
chr1	226685000	226690000	chr1	226735000	226740000	15.85852986	CD4_Naive_1800-RH-1.phs001703v3p1.Homo_Sapiens.H3K27ac.b1	226687851	ITPKB	ENSG00000143772
chr1	226685000	226690000	chr1	226735000	226740000	15.85852986	CD4_Naive_1800-RH-1.phs001703v3p1.Homo_Sapiens.H3K27ac.b1	226688789	ITPKB	ENSG00000143772
chr1	226685000	226690000	chr1	226735000	226740000	15.85852986	CD4_Naive_1800-RH-1.phs001703v3p1.Homo_Sapiens.H3K27ac.b1	226689476	ITPKB	ENSG00000143772
chr1	226690000	226695000	chr1	226735000	226740000	21.04985022	CD4_Naive_1800-RH-1.phs001703v3p1.Homo_Sapiens.H3K27ac.b1	226690531	ITPKB	ENSG00000143772
chr1	226690000	226695000	chr1	226735000	226740000	21.04985022	CD4_Naive_1800-RH-1.phs001703v3p1.Homo_Sapiens.H3K27ac.b1	226690531	ITPKB	ENSG00000143772
chr1	226690000	226695000	chr1	226735000	226740000	21.04985022	CD4_Naive_1800-RH-1.phs001703v3p1.Homo_Sapiens.H3K27ac.b1	226691355	ITPKB	ENSG00000143772
chr1	226690000	226695000	chr1	226735000	226740000	21.04985022	CD4_Naive_1800-RH-1.phs001703v3p1.Homo_Sapiens.H3K27ac.b1	226692380	ITPKB	ENSG00000143772
chr1	226690000	226695000	chr1	226735000	226740000	21.04985022	CD4_Naive_1800-RH-1.phs001703v3p1.Homo_Sapiens.H3K27ac.b1	226693229	ITPKB	ENSG00000143772
chr1	226690000	226695000	chr1	226735000	226740000	21.04985022	CD4_Naive_1800-RH-1.phs001703v3p1.Homo_Sapiens.H3K27ac.b1	226694851	ITPKB	ENSG00000143772
chr1	226695000	226700000	chr1	226735000	226740000	11.60392398	CD4_Naive_1800-RH-1.phs001703v3p1.Homo_Sapiens.H3K27ac.b1	226696826	ITPKB	ENSG00000143772
chr1	226695000	226700000	chr1	226735000	226740000	11.60392398	CD4_Naive_1800-RH-1.phs001703v3p1.Homo_Sapiens.H3K27ac.b1	226697054	ITPKB	ENSG00000143772
chr1	226695000	226700000	chr1	226735000	226740000	11.60392398	CD4_Naive_1800-RH-1.phs001703v3p1.Homo_Sapiens.H3K27ac.b1	226697448	ITPKB	ENSG00000143772
chr1	235255000	235260000	chr1	235325000	235330000	13.93229554	CD4_Naive_1800-RH-1.phs001703v3p1.Homo_Sapiens.H3K27ac.b1	235256035	TBCE	ENSG00000285053
chr1	235255000	235260000	chr1	235325000	235330000	13.93229554	CD4_Naive_1800-RH-1.phs001703v3p1.Homo_Sapiens.H3K27ac.b1	235256087	TBCE	ENSG00000285053
chr1	235255000	235260000	chr1	235325000	235330000	13.93229554	CD4_Naive_1800-RH-1.phs001703v3p1.Homo_Sapiens.H3K27ac.b1	235256173	TBCE	ENSG00000285053
chr1	235255000	235260000	chr1	235325000	235330000	13.93229554	CD4_Naive_1800-RH-1.phs001703v3p1.Homo_Sapiens.H3K27ac.b1	235256173	TBCE	ENSG00000285053
chr1	235255000	235260000	chr1	235325000	235330000	13.93229554	CD4_Naive_1800-RH-1.phs001703v3p1.Homo_Sapiens.H3K27ac.b1	235258315	TBCE	ENSG00000285053
chr1	235255000	235260000	chr1	235325000	235330000	13.93229554	CD4_Naive_1800-RH-1.phs001703v3p1.Homo_Sapiens.H3K27ac.b1	235258862	TBCE	ENSG00000285053
chr1	235260000	235265000	chr1	235325000	235330000	16.29341492	CD4_Naive_1800-RH-1.phs001703v3p1.Homo_Sapiens.H3K27ac.b1	235260292	TBCE	ENSG00000285053
chr1	235260000	235265000	chr1	235325000	235330000	16.29341492	CD4_Naive_1800-RH-1.phs001703v3p1.Homo_Sapiens.H3K27ac.b1	235262644	TBCE	ENSG00000285053
chr1	235265000	235270000	chr1	235325000	235330000	12.02277349	CD4_Naive_1800-RH-1.phs001703v3p1.Homo_Sapiens.H3K27ac.b1	235268370	TBCE	ENSG00000285053
chr1	235265000	235270000	chr1	235325000	235330000	12.02277349	CD4_Naive_1800-RH-1.phs001703v3p1.Homo_Sapiens.H3K27ac.b1	235268370	TBCE	ENSG00000285053
chr1	235265000	235270000	chr1	235325000	235330000	12.02277349	CD4_Naive_1800-RH-1.phs001703v3p1.Homo_Sapiens.H3K27ac.b1	235269452	TBCE	ENSG00000285053
chr1	235275000	235280000	chr1	235325000	235330000	23.4635779	CD4_Naive_1800-RH-1.phs001703v3p1.Homo_Sapiens.H3K27ac.b1	235275372	TBCE	ENSG00000285053
chr1	235275000	235280000	chr1	235325000	235330000	23.4635779	CD4_Naive_1800-RH-1.phs001703v3p1.Homo_Sapiens.H3K27ac.b1	235276008	TBCE	ENSG00000285053
chr1	235275000	235280000	chr1	235325000	235330000	23.4635779	CD4_Naive_1800-RH-1.phs001703v3p1.Homo_Sapiens.H3K27ac.b1	235279461	TBCE	ENSG00000285053
chr1	235290000	235295000	chr1	235325000	235330000	34.97207515	CD4_Naive_1800-RH-1.phs001703v3p1.Homo_Sapiens.H3K27ac.b1	235290034	TBCE	ENSG00000285053
chr1	235290000	235295000	chr1	235325000	235330000	34.97207515	CD4_Naive_1800-RH-1.phs001703v3p1.Homo_Sapiens.H3K27ac.b1	235290034	TBCE	ENSG00000285053
chr1	235290000	235295000	chr1	235325000	235330000	34.97207515	CD4_Naive_1800-RH-1.phs001703v3p1.Homo_Sapiens.H3K27ac.b1	235290433	TBCE	ENSG00000285053
chr1	235290000	235295000	chr1	235325000	235330000	34.97207515	CD4_Naive_1800-RH-1.phs001703v3p1.Homo_Sapiens.H3K27ac.b1	235290433	TBCE	ENSG00000285053
chr1	235290000	235295000	chr1	235325000	235330000	34.97207515	CD4_Naive_1800-RH-1.phs001703v3p1.Homo_Sapiens.H3K27ac.b1	235292615	TBCE	ENSG00000285053
chr1	235290000	235295000	chr1	235325000	235330000	34.97207515	CD4_Naive_1800-RH-1.phs001703v3p1.Homo_Sapiens.H3K27ac.b1	235292615	TBCE	ENSG00000285053
chr1	235290000	235295000	chr1	235325000	235330000	34.97207515	CD4_Naive_1800-RH-1.phs001703v3p1.Homo_Sapiens.H3K27ac.b1	235294265	TBCE	ENSG00000285053
chr1	235290000	235295000	chr1	235325000	235330000	34.97207515	CD4_Naive_1800-RH-1.phs001703v3p1.Homo_Sapiens.H3K27ac.b1	235294311	TBCE	ENSG00000285053
chr1	235290000	235295000	chr1	235325000	235330000	34.97207515	CD4_Naive_1800-RH-1.phs001703v3p1.Homo_Sapiens.H3K27ac.b1	235294311	TBCE	ENSG00000285053
chr1	235290000	235295000	chr1	235325000	235330000	34.97207515	CD4_Naive_1800-RH-1.phs001703v3p1.Homo_Sapiens.H3K27ac.b1	235294794	TBCE	ENSG00000285053
chr1	235295000	235300000	chr1	235325000	235330000	93.03781948	CD4_Naive_1800-RH-1.phs001703v3p1.Homo_Sapiens.H3K27ac.b1	235298353	TBCE	ENSG00000285053
chr1	235300000	235305000	chr1	235325000	235330000	25.47827103	CD4_Naive_1800-RH-1.phs001703v3p1.Homo_Sapiens.H3K27ac.b1	235300572	TBCE	ENSG00000285053
chr1	235300000	235305000	chr1	235325000	235330000	25.47827103	CD4_Naive_1800-RH-1.phs001703v3p1.Homo_Sapiens.H3K27ac.b1	235300573	TBCE	ENSG00000285053
chr1	235300000	235305000	chr1	235325000	235330000	25.47827103	CD4_Naive_1800-RH-1.phs001703v3p1.Homo_Sapiens.H3K27ac.b1	235301305	TBCE	ENSG00000285053
chr1	235300000	235305000	chr1	235325000	235330000	25.47827103	CD4_Naive_1800-RH-1.phs001703v3p1.Homo_Sapiens.H3K27ac.b1	235301744	TBCE	ENSG00000285053
chr1	235300000	235305000	chr1	235325000	235330000	25.47827103	CD4_Naive_1800-RH-1.phs001703v3p1.Homo_Sapiens.H3K27ac.b1	235301985	TBCE	ENSG00000285053
chr1	235300000	235305000	chr1	235325000	235330000	25.47827103	CD4_Naive_1800-RH-1.phs001703v3p1.Homo_Sapiens.H3K27ac.b1	235302935	TBCE	ENSG00000285053
chr1	235300000	235305000	chr1	235325000	235330000	25.47827103	CD4_Naive_1800-RH-1.phs001703v3p1.Homo_Sapiens.H3K27ac.b1	235302935	TBCE	ENSG00000285053
chr1	235300000	235305000	chr1	235325000	235330000	25.47827103	CD4_Naive_1800-RH-1.phs001703v3p1.Homo_Sapiens.H3K27ac.b1	235302957	TBCE	ENSG00000285053
chr1	235300000	235305000	chr1	235325000	235330000	25.47827103	CD4_Naive_1800-RH-1.phs001703v3p1.Homo_Sapiens.H3K27ac.b1	235303372	TBCE	ENSG00000285053
chr1	235305000	235310000	chr1	235325000	235330000	20.73923964	CD4_Naive_1800-RH-1.phs001703v3p1.Homo_Sapiens.H3K27ac.b1	235305565	TBCE	ENSG00000285053
chr1	235305000	235310000	chr1	235325000	235330000	20.73923964	CD4_Naive_1800-RH-1.phs001703v3p1.Homo_Sapiens.H3K27ac.b1	235308119	TBCE	ENSG00000285053
chr1	235305000	235310000	chr1	235325000	235330000	20.73923964	CD4_Naive_1800-RH-1.phs001703v3p1.Homo_Sapiens.H3K27ac.b1	235308119	TBCE	ENSG00000285053
chr1	235305000	235310000	chr1	235325000	235330000	20.73923964	CD4_Naive_1800-RH-1.phs001703v3p1.Homo_Sapiens.H3K27ac.b1	235308119	TBCE	ENSG00000285053
chr1	235305000	235310000	chr1	235325000	235330000	20.73923964	CD4_Naive_1800-RH-1.phs001703v3p1.Homo_Sapiens.H3K27ac.b1	235308119	TBCE	ENSG00000285053
chr1	235305000	235310000	chr1	235325000	235330000	20.73923964	CD4_Naive_1800-RH-1.phs001703v3p1.Homo_Sapiens.H3K27ac.b1	235308119	TBCE	ENSG00000285053
chr1	235305000	235310000	chr1	235325000	235330000	20.73923964	CD4_Naive_1800-RH-1.phs001703v3p1.Homo_Sapiens.H3K27ac.b1	235308119	TBCE	ENSG00000285053
chr1	235305000	235310000	chr1	235325000	235330000	20.73923964	CD4_Naive_1800-RH-1.phs001703v3p1.Homo_Sapiens.H3K27ac.b1	235309489	TBCE	ENSG00000285053
chr1	235325000	235330000	chr1	235365000	235370000	8.690606076	CD4_Naive_1800-RH-1.phs001703v3p1.Homo_Sapiens.H3K27ac.b1	235365190	TBCE	ENSG00000285053
chr1	235325000	235330000	chr1	235365000	235370000	8.690606076	CD4_Naive_1800-RH-1.phs001703v3p1.Homo_Sapiens.H3K27ac.b1	235365444	TBCE	ENSG00000285053
chr1	235325000	235330000	chr1	235365000	235370000	8.690606076	CD4_Naive_1800-RH-1.phs001703v3p1.Homo_Sapiens.H3K27ac.b1	235365804	TBCE	ENSG00000285053
chr1	235325000	235330000	chr1	235365000	235370000	8.690606076	CD4_Naive_1800-RH-1.phs001703v3p1.Homo_Sapiens.H3K27ac.b1	235368136	TBCE	ENSG00000285053
chr1	235325000	235330000	chr1	235365000	235370000	8.690606076	CD4_Naive_1800-RH-1.phs001703v3p1.Homo_Sapiens.H3K27ac.b1	235368142	TBCE	ENSG00000285053
chr1	235325000	235330000	chr1	235365000	235370000	8.690606076	CD4_Naive_1800-RH-1.phs001703v3p1.Homo_Sapiens.H3K27ac.b1	235368442	TBCE	ENSG00000285053
chr1	235325000	235330000	chr1	235365000	235370000	8.690606076	CD4_Naive_1800-RH-1.phs001703v3p1.Homo_Sapiens.H3K27ac.b1	235368442	TBCE	ENSG00000285053
chr1	235325000	235330000	chr1	235365000	235370000	8.690606076	CD4_Naive_1800-RH-1.phs001703v3p1.Homo_Sapiens.H3K27ac.b1	235368442	TBCE	ENSG00000285053
chr1	235325000	235330000	chr1	235365000	235370000	8.690606076	CD4_Naive_1800-RH-1.phs001703v3p1.Homo_Sapiens.H3K27ac.b1	235368599	TBCE	ENSG00000285053
chr1	235325000	235330000	chr1	235365000	235370000	8.690606076	CD4_Naive_1800-RH-1.phs001703v3p1.Homo_Sapiens.H3K27ac.b1	235368663	TBCE	ENSG00000285053
chr1	235325000	235330000	chr1	235365000	235370000	8.690606076	CD4_Naive_1800-RH-1.phs001703v3p1.Homo_Sapiens.H3K27ac.b1	235368791	TBCE	ENSG00000285053
chr1	235325000	235330000	chr1	235365000	235370000	8.690606076	CD4_Naive_1800-RH-1.phs001703v3p1.Homo_Sapiens.H3K27ac.b1	235368815	TBCE	ENSG00000285053
chr1	235325000	235330000	chr1	235365000	235370000	8.690606076	CD4_Naive_1800-RH-1.phs001703v3p1.Homo_Sapiens.H3K27ac.b1	235368837	TBCE	ENSG00000285053
chr1	235325000	235330000	chr1	235365000	235370000	8.690606076	CD4_Naive_1800-RH-1.phs001703v3p1.Homo_Sapiens.H3K27ac.b1	235368930	TBCE	ENSG00000285053
chr1	235325000	235330000	chr1	235365000	235370000	8.690606076	CD4_Naive_1800-RH-1.phs001703v3p1.Homo_Sapiens.H3K27ac.b1	235368936	TBCE	ENSG00000285053
chr1	235325000	235330000	chr1	235365000	235370000	8.690606076	CD4_Naive_1800-RH-1.phs001703v3p1.Homo_Sapiens.H3K27ac.b1	235368948	TBCE	ENSG00000285053
chr1	235325000	235330000	chr1	235365000	235370000	8.690606076	CD4_Naive_1800-RH-1.phs001703v3p1.Homo_Sapiens.H3K27ac.b1	235368951	TBCE	ENSG00000285053
chr1	235325000	235330000	chr1	235365000	235370000	8.690606076	CD4_Naive_1800-RH-1.phs001703v3p1.Homo_Sapiens.H3K27ac.b1	235369062	TBCE	ENSG00000285053
chr1	235325000	235330000	chr1	235365000	235370000	8.690606076	CD4_Naive_1800-RH-1.phs001703v3p1.Homo_Sapiens.H3K27ac.b1	235369202	TBCE	ENSG00000285053
chr1	235325000	235330000	chr1	235365000	235370000	8.690606076	CD4_Naive_1800-RH-1.phs001703v3p1.Homo_Sapiens.H3K27ac.b1	235369208	TBCE	ENSG00000285053
chr1	235325000	235330000	chr1	235365000	235370000	8.690606076	CD4_Naive_1800-RH-1.phs001703v3p1.Homo_Sapiens.H3K27ac.b1	235369543	TBCE	ENSG00000285053
chr1	244835000	244840000	chr1	244860000	244865000	152.2782559	CD4_Naive_1800-RH-1.phs001703v3p1.Homo_Sapiens.H3K27ac.b1	244860063	COX20	ENSG00000203667
chr2	19865000	19870000	chr2	19900000	19905000	17.18743922	CD4_Naive_1800-RH-1.phs001703v3p1.Homo_Sapiens.H3K27ac.b1	19901227	LINC00954	ENSG00000228784
chr2	19865000	19870000	chr2	19900000	19905000	17.18743922	CD4_Naive_1800-RH-1.phs001703v3p1.Homo_Sapiens.H3K27ac.b1	19901468	LINC00954	ENSG00000228784
chr2	19865000	19870000	chr2	19900000	19905000	17.18743922	CD4_Naive_1800-RH-1.phs001703v3p1.Homo_Sapiens.H3K27ac.b1	19901956	LINC00954	ENSG00000228784
chr2	27355000	27360000	chr2	27425000	27430000	4.642530897	CD4_Naive_1800-RH-1.phs001703v3p1.Homo_Sapiens.H3K27ac.b1	27425859	AC074117.1	ENSG00000234072
chr2	27355000	27360000	chr2	27425000	27430000	4.642530897	CD4_Naive_1800-RH-1.phs001703v3p1.Homo_Sapiens.H3K27ac.b1	27427062	AC074117.1	ENSG00000234072
chr2	27355000	27360000	chr2	27425000	27430000	4.642530897	CD4_Naive_1800-RH-1.phs001703v3p1.Homo_Sapiens.H3K27ac.b1	27428508	AC074117.1	ENSG00000234072
chr2	30230000	30235000	chr2	30445000	30450000	61.64441149	CD4_Naive_1800-RH-1.phs001703v3p1.Homo_Sapiens.H3K27ac.b1	30447144	LBH	ENSG00000213626
chr2	30230000	30235000	chr2	30445000	30450000	61.64441149	CD4_Naive_1800-RH-1.phs001703v3p1.Homo_Sapiens.H3K27ac.b1	30447171	LBH	ENSG00000213626
chr2	30230000	30235000	chr2	30445000	30450000	61.64441149	CD4_Naive_1800-RH-1.phs001703v3p1.Homo_Sapiens.H3K27ac.b1	30448107	LBH	ENSG00000213626
chr2	30230000	30235000	chr2	30445000	30450000	61.64441149	CD4_Naive_1800-RH-1.phs001703v3p1.Homo_Sapiens.H3K27ac.b1	30448977	LBH	ENSG00000213626
chr2	30230000	30235000	chr2	30445000	30450000	61.64441149	CD4_Naive_1800-RH-1.phs001703v3p1.Homo_Sapiens.H3K27ac.b1	30449463	LBH	ENSG00000213626
chr2	37230000	37235000	chr2	37320000	37325000	9.769029897	CD4_Naive_1800-RH-1.phs001703v3p1.Homo_Sapiens.H3K27ac.b1	37323053	CEBPZ	ENSG00000115816
chr2	37230000	37235000	chr2	37320000	37325000	9.769029897	CD4_Naive_1800-RH-1.phs001703v3p1.Homo_Sapiens.H3K27ac.b1	37323647	CEBPZ	ENSG00000115816
chr2	37230000	37235000	chr2	37320000	37325000	9.769029897	CD4_Naive_1800-RH-1.phs001703v3p1.Homo_Sapiens.H3K27ac.b1	37323760	CEBPZ	ENSG00000115816
chr2	37230000	37235000	chr2	37320000	37325000	9.769029897	CD4_Naive_1800-RH-1.phs001703v3p1.Homo_Sapiens.H3K27ac.b1	37323942	CEBPZ	ENSG00000115816
chr2	42100000	42105000	chr2	42165000	42170000	45.82597791	CD4_Naive_1800-RH-1.phs001703v3p1.Homo_Sapiens.H3K27ac.b1	42102571	EML4	ENSG00000143924
chr2	42100000	42105000	chr2	42165000	42170000	45.82597791	CD4_Naive_1800-RH-1.phs001703v3p1.Homo_Sapiens.H3K27ac.b1	42103330	EML4	ENSG00000143924
chr2	42100000	42105000	chr2	42165000	42170000	45.82597791	CD4_Naive_1800-RH-1.phs001703v3p1.Homo_Sapiens.H3K27ac.b1	42103330	EML4	ENSG00000143924
chr2	42100000	42105000	chr2	42165000	42170000	45.82597791	CD4_Naive_1800-RH-1.phs001703v3p1.Homo_Sapiens.H3K27ac.b1	42103330	EML4	ENSG00000143924
chr2	42105000	42110000	chr2	42165000	42170000	11.78691807	CD4_Naive_1800-RH-1.phs001703v3p1.Homo_Sapiens.H3K27ac.b1	42106205	EML4	ENSG00000143924
chr2	53970000	53975000	chr2	54115000	54120000	5.602508297	CD4_Naive_1800-RH-1.phs001703v3p1.Homo_Sapiens.H3K27ac.b1	54115971	ACYP2	ENSG00000170634
chr2	55515000	55520000	chr2	55615000	55620000	23.98975227	CD4_Naive_1800-RH-1.phs001703v3p1.Homo_Sapiens.H3K27ac.b1	55516066	AC015982.1	ENSG00000272606
chr2	55515000	55520000	chr2	55615000	55620000	23.98975227	CD4_Naive_1800-RH-1.phs001703v3p1.Homo_Sapiens.H3K27ac.b1	55516066	PPP4R3B	ENSG00000275052
chr2	55515000	55520000	chr2	55615000	55620000	23.98975227	CD4_Naive_1800-RH-1.phs001703v3p1.Homo_Sapiens.H3K27ac.b1	55516276	AC015982.1	ENSG00000272606
chr2	55515000	55520000	chr2	55615000	55620000	23.98975227	CD4_Naive_1800-RH-1.phs001703v3p1.Homo_Sapiens.H3K27ac.b1	55516276	PPP4R3B	ENSG00000275052
chr2	55520000	55525000	chr2	55615000	55620000	15.57486291	CD4_Naive_1800-RH-1.phs001703v3p1.Homo_Sapiens.H3K27ac.b1	55521183	AC015982.1	ENSG00000272606
chr2	55520000	55525000	chr2	55615000	55620000	15.57486291	CD4_Naive_1800-RH-1.phs001703v3p1.Homo_Sapiens.H3K27ac.b1	55521183	PPP4R3B	ENSG00000275052
chr2	74455000	74460000	chr2	74480000	74485000	107.9033431	CD4_Naive_1800-RH-1.phs001703v3p1.Homo_Sapiens.H3K27ac.b1	74483364	INO80B	ENSG00000115274
chr2	74455000	74460000	chr2	74480000	74485000	107.9033431	CD4_Naive_1800-RH-1.phs001703v3p1.Homo_Sapiens.H3K27ac.b1	74483364	INO80B	ENSG00000115274
chr2	74455000	74460000	chr2	74525000	74530000	14.88889483	CD4_Naive_1800-RH-1.phs001703v3p1.Homo_Sapiens.H3K27ac.b1	74529049	INO80B	ENSG00000115274
chr2	86560000	86565000	chr2	86620000	86625000	44.0657024	CD4_Naive_1800-RH-1.phs001703v3p1.Homo_Sapiens.H3K27ac.b1	86620146	CHMP3	ENSG00000115561
chr2	86560000	86565000	chr2	86620000	86625000	44.0657024	CD4_Naive_1800-RH-1.phs001703v3p1.Homo_Sapiens.H3K27ac.b1	86622053	CHMP3	ENSG00000115561
chr2	86560000	86565000	chr2	86620000	86625000	44.0657024	CD4_Naive_1800-RH-1.phs001703v3p1.Homo_Sapiens.H3K27ac.b1	86622053	CHMP3	ENSG00000115561
chr2	86560000	86565000	chr2	86620000	86625000	44.0657024	CD4_Naive_1800-RH-1.phs001703v3p1.Homo_Sapiens.H3K27ac.b1	86624355	CHMP3	ENSG00000115561
chr2	86560000	86565000	chr2	86620000	86625000	44.0657024	CD4_Naive_1800-RH-1.phs001703v3p1.Homo_Sapiens.H3K27ac.b1	86624355	CHMP3	ENSG00000115561
chr2	86560000	86565000	chr2	86620000	86625000	44.0657024	CD4_Naive_1800-RH-1.phs001703v3p1.Homo_Sapiens.H3K27ac.b1	86624669	CHMP3	ENSG00000115561
chr2	96145000	96150000	chr2	96265000	96270000	8.386080093	CD4_Naive_1800-RH-1.phs001703v3p1.Homo_Sapiens.H3K27ac.b1	96147741	TMEM127	ENSG00000135956
chr2	96145000	96150000	chr2	96265000	96270000	8.386080093	CD4_Naive_1800-RH-1.phs001703v3p1.Homo_Sapiens.H3K27ac.b1	96148336	TMEM127	ENSG00000135956
chr2	96145000	96150000	chr2	96265000	96270000	8.386080093	CD4_Naive_1800-RH-1.phs001703v3p1.Homo_Sapiens.H3K27ac.b1	96149189	TMEM127	ENSG00000135956
chr2	96145000	96150000	chr2	96265000	96270000	8.386080093	CD4_Naive_1800-RH-1.phs001703v3p1.Homo_Sapiens.H3K27ac.b1	96149753	TMEM127	ENSG00000135956
chr2	99140000	99145000	chr2	99175000	99180000	6.124617555	CD4_Naive_1800-RH-1.phs001703v3p1.Homo_Sapiens.H3K27ac.b1	99175483	AC079447.1	ENSG00000241962
chr2	99140000	99145000	chr2	99175000	99180000	6.124617555	CD4_Naive_1800-RH-1.phs001703v3p1.Homo_Sapiens.H3K27ac.b1	99176578	AC079447.1	ENSG00000241962
chr2	99140000	99145000	chr2	99175000	99180000	6.124617555	CD4_Naive_1800-RH-1.phs001703v3p1.Homo_Sapiens.H3K27ac.b1	99176607	C2orf15	ENSG00000273045
chr2	99140000	99145000	chr2	99175000	99180000	6.124617555	CD4_Naive_1800-RH-1.phs001703v3p1.Homo_Sapiens.H3K27ac.b1	99176607	C2orf15	ENSG00000273045
chr2	99140000	99145000	chr2	99175000	99180000	6.124617555	CD4_Naive_1800-RH-1.phs001703v3p1.Homo_Sapiens.H3K27ac.b1	99177127	C2orf15	ENSG00000273045
chr2	99140000	99145000	chr2	99175000	99180000	6.124617555	CD4_Naive_1800-RH-1.phs001703v3p1.Homo_Sapiens.H3K27ac.b1	99177127	C2orf15	ENSG00000273045
chr2	99140000	99145000	chr2	99175000	99180000	6.124617555	CD4_Naive_1800-RH-1.phs001703v3p1.Homo_Sapiens.H3K27ac.b1	99177675	C2orf15	ENSG00000273045
chr2	99140000	99145000	chr2	99175000	99180000	6.124617555	CD4_Naive_1800-RH-1.phs001703v3p1.Homo_Sapiens.H3K27ac.b1	99177675	C2orf15	ENSG00000273045
chr2	99140000	99145000	chr2	99175000	99180000	6.124617555	CD4_Naive_1800-RH-1.phs001703v3p1.Homo_Sapiens.H3K27ac.b1	99178686	C2orf15	ENSG00000273045
chr2	99140000	99145000	chr2	99175000	99180000	6.124617555	CD4_Naive_1800-RH-1.phs001703v3p1.Homo_Sapiens.H3K27ac.b1	99178686	C2orf15	ENSG00000273045
chr2	99140000	99145000	chr2	99175000	99180000	6.124617555	CD4_Naive_1800-RH-1.phs001703v3p1.Homo_Sapiens.H3K27ac.b1	99178768	C2orf15	ENSG00000273045
chr2	99140000	99145000	chr2	99175000	99180000	6.124617555	CD4_Naive_1800-RH-1.phs001703v3p1.Homo_Sapiens.H3K27ac.b1	99178837	AC079447.1	ENSG00000241962
chr2	99140000	99145000	chr2	99175000	99180000	6.124617555	CD4_Naive_1800-RH-1.phs001703v3p1.Homo_Sapiens.H3K27ac.b1	99178897	AC079447.1	ENSG00000241962
chr2	99140000	99145000	chr2	99180000	99185000	20.07850266	CD4_Naive_1800-RH-1.phs001703v3p1.Homo_Sapiens.H3K27ac.b1	99180175	AC079447.1	ENSG00000241962
chr2	99140000	99145000	chr2	99180000	99185000	20.07850266	CD4_Naive_1800-RH-1.phs001703v3p1.Homo_Sapiens.H3K27ac.b1	99181603	AC079447.1	ENSG00000241962
chr2	99140000	99145000	chr2	99180000	99185000	20.07850266	CD4_Naive_1800-RH-1.phs001703v3p1.Homo_Sapiens.H3K27ac.b1	99181603	AC079447.1	ENSG00000241962
chr2	99140000	99145000	chr2	99180000	99185000	20.07850266	CD4_Naive_1800-RH-1.phs001703v3p1.Homo_Sapiens.H3K27ac.b1	99182804	AC079447.1	ENSG00000241962
chr2	99140000	99145000	chr2	99180000	99185000	20.07850266	CD4_Naive_1800-RH-1.phs001703v3p1.Homo_Sapiens.H3K27ac.b1	99183057	AC079447.1	ENSG00000241962
chr2	99140000	99145000	chr2	99180000	99185000	20.07850266	CD4_Naive_1800-RH-1.phs001703v3p1.Homo_Sapiens.H3K27ac.b1	99183170	C2orf15	ENSG00000273045
chr2	99140000	99145000	chr2	99180000	99185000	20.07850266	CD4_Naive_1800-RH-1.phs001703v3p1.Homo_Sapiens.H3K27ac.b1	99183170	C2orf15	ENSG00000273045
chr2	99140000	99145000	chr2	99180000	99185000	20.07850266	CD4_Naive_1800-RH-1.phs001703v3p1.Homo_Sapiens.H3K27ac.b1	99184351	AC079447.1	ENSG00000241962
chr2	99140000	99145000	chr2	99180000	99185000	20.07850266	CD4_Naive_1800-RH-1.phs001703v3p1.Homo_Sapiens.H3K27ac.b1	99184845	AC079447.1	ENSG00000241962
chr2	112625000	112630000	chr2	112645000	112650000	19.3479781	CD4_Naive_1800-RH-1.phs001703v3p1.Homo_Sapiens.H3K27ac.b1	112625718	AC079922.2	ENSG00000237753
chr2	112625000	112630000	chr2	112645000	112650000	19.3479781	CD4_Naive_1800-RH-1.phs001703v3p1.Homo_Sapiens.H3K27ac.b1	112626725	AC079922.2	ENSG00000237753
chr2	112625000	112630000	chr2	112645000	112650000	19.3479781	CD4_Naive_1800-RH-1.phs001703v3p1.Homo_Sapiens.H3K27ac.b1	112628905	AC079922.2	ENSG00000237753
chr2	112625000	112630000	chr2	112645000	112650000	19.3479781	CD4_Naive_1800-RH-1.phs001703v3p1.Homo_Sapiens.H3K27ac.b1	112629993	AC079922.2	ENSG00000237753
chr2	152690000	152695000	chr2	152715000	152720000	6.786017944	CD4_Naive_1800-RH-1.phs001703v3p1.Homo_Sapiens.H3K27ac.b1	152691275	PRPF40A	ENSG00000196504
chr2	160425000	160430000	chr2	160490000	160495000	16.46666891	CD4_Naive_1800-RH-1.phs001703v3p1.Homo_Sapiens.H3K27ac.b1	160425013	RBMS1	ENSG00000153250
chr2	160425000	160430000	chr2	160490000	160495000	16.46666891	CD4_Naive_1800-RH-1.phs001703v3p1.Homo_Sapiens.H3K27ac.b1	160428877	RBMS1	ENSG00000153250
chr2	160425000	160430000	chr2	160490000	160495000	16.46666891	CD4_Naive_1800-RH-1.phs001703v3p1.Homo_Sapiens.H3K27ac.b1	160429709	RBMS1	ENSG00000153250
chr2	160460000	160465000	chr2	160490000	160495000	5.808399742	CD4_Naive_1800-RH-1.phs001703v3p1.Homo_Sapiens.H3K27ac.b1	160460949	RBMS1	ENSG00000153250
chr2	160460000	160465000	chr2	160490000	160495000	5.808399742	CD4_Naive_1800-RH-1.phs001703v3p1.Homo_Sapiens.H3K27ac.b1	160460949	RBMS1	ENSG00000153250
chr2	160460000	160465000	chr2	160490000	160495000	5.808399742	CD4_Naive_1800-RH-1.phs001703v3p1.Homo_Sapiens.H3K27ac.b1	160463092	RBMS1	ENSG00000153250
chr2	160460000	160465000	chr2	160490000	160495000	5.808399742	CD4_Naive_1800-RH-1.phs001703v3p1.Homo_Sapiens.H3K27ac.b1	160463092	RBMS1	ENSG00000153250
chr2	160460000	160465000	chr2	160490000	160495000	5.808399742	CD4_Naive_1800-RH-1.phs001703v3p1.Homo_Sapiens.H3K27ac.b1	160463092	RBMS1	ENSG00000153250
chr2	160460000	160465000	chr2	160490000	160495000	5.808399742	CD4_Naive_1800-RH-1.phs001703v3p1.Homo_Sapiens.H3K27ac.b1	160463092	RBMS1	ENSG00000153250
chr2	160460000	160465000	chr2	160490000	160495000	5.808399742	CD4_Naive_1800-RH-1.phs001703v3p1.Homo_Sapiens.H3K27ac.b1	160463092	RBMS1	ENSG00000153250
chr2	160460000	160465000	chr2	160490000	160495000	5.808399742	CD4_Naive_1800-RH-1.phs001703v3p1.Homo_Sapiens.H3K27ac.b1	160463092	RBMS1	ENSG00000153250
chr2	178410000	178415000	chr2	178450000	178455000	10.62383927	CD4_Naive_1800-RH-1.phs001703v3p1.Homo_Sapiens.H3K27ac.b1	178410164	PRKRA	ENSG00000180228
chr2	178410000	178415000	chr2	178450000	178455000	10.62383927	CD4_Naive_1800-RH-1.phs001703v3p1.Homo_Sapiens.H3K27ac.b1	178410674	PRKRA	ENSG00000180228
chr2	178410000	178415000	chr2	178450000	178455000	10.62383927	CD4_Naive_1800-RH-1.phs001703v3p1.Homo_Sapiens.H3K27ac.b1	178410897	PRKRA	ENSG00000180228
chr2	178410000	178415000	chr2	178450000	178455000	10.62383927	CD4_Naive_1800-RH-1.phs001703v3p1.Homo_Sapiens.H3K27ac.b1	178411473	PRKRA	ENSG00000180228
chr2	178410000	178415000	chr2	178450000	178455000	10.62383927	CD4_Naive_1800-RH-1.phs001703v3p1.Homo_Sapiens.H3K27ac.b1	178412158	PRKRA	ENSG00000180228
chr2	178410000	178415000	chr2	178450000	178455000	10.62383927	CD4_Naive_1800-RH-1.phs001703v3p1.Homo_Sapiens.H3K27ac.b1	178412223	PRKRA	ENSG00000180228
chr2	178410000	178415000	chr2	178450000	178455000	10.62383927	CD4_Naive_1800-RH-1.phs001703v3p1.Homo_Sapiens.H3K27ac.b1	178412481	PRKRA	ENSG00000180228
chr2	178410000	178415000	chr2	178450000	178455000	10.62383927	CD4_Naive_1800-RH-1.phs001703v3p1.Homo_Sapiens.H3K27ac.b1	178412583	PRKRA	ENSG00000180228
chr2	178410000	178415000	chr2	178450000	178455000	10.62383927	CD4_Naive_1800-RH-1.phs001703v3p1.Homo_Sapiens.H3K27ac.b1	178412832	PRKRA	ENSG00000180228
chr2	178410000	178415000	chr2	178450000	178455000	10.62383927	CD4_Naive_1800-RH-1.phs001703v3p1.Homo_Sapiens.H3K27ac.b1	178413350	PRKRA	ENSG00000180228
chr2	178410000	178415000	chr2	178450000	178455000	10.62383927	CD4_Naive_1800-RH-1.phs001703v3p1.Homo_Sapiens.H3K27ac.b1	178413612	PRKRA	ENSG00000180228
chr2	190405000	190410000	chr2	190530000	190535000	8.56267844	CD4_Naive_1800-RH-1.phs001703v3p1.Homo_Sapiens.H3K27ac.b1	190531462	MFSD6	ENSG00000151690
chr2	195575000	195580000	chr2	195655000	195660000	6.836434171	CD4_Naive_1800-RH-1.phs001703v3p1.Homo_Sapiens.H3K27ac.b1	195658810	SLC39A10	ENSG00000196950
chr2	195575000	195580000	chr2	195655000	195660000	6.836434171	CD4_Naive_1800-RH-1.phs001703v3p1.Homo_Sapiens.H3K27ac.b1	195658810	SLC39A10	ENSG00000196950
chr2	197195000	197200000	chr2	197305000	197310000	17.23868987	CD4_Naive_1800-RH-1.phs001703v3p1.Homo_Sapiens.H3K27ac.b1	197307424	AC013264.1	ENSG00000231621
chr2	197195000	197200000	chr2	197310000	197315000	63.54645894	CD4_Naive_1800-RH-1.phs001703v3p1.Homo_Sapiens.H3K27ac.b1	197310455	AC013264.1	ENSG00000231621
chr2	197195000	197200000	chr2	197310000	197315000	63.54645894	CD4_Naive_1800-RH-1.phs001703v3p1.Homo_Sapiens.H3K27ac.b1	197310455	AC013264.1	ENSG00000231621
chr2	197195000	197200000	chr2	197310000	197315000	63.54645894	CD4_Naive_1800-RH-1.phs001703v3p1.Homo_Sapiens.H3K27ac.b1	197310573	AC013264.1	ENSG00000231621
chr2	197195000	197200000	chr2	197310000	197315000	63.54645894	CD4_Naive_1800-RH-1.phs001703v3p1.Homo_Sapiens.H3K27ac.b1	197310573	AC013264.1	ENSG00000231621
chr2	197195000	197200000	chr2	197310000	197315000	63.54645894	CD4_Naive_1800-RH-1.phs001703v3p1.Homo_Sapiens.H3K27ac.b1	197313250	AC013264.1	ENSG00000231621
chr2	197195000	197200000	chr2	197310000	197315000	63.54645894	CD4_Naive_1800-RH-1.phs001703v3p1.Homo_Sapiens.H3K27ac.b1	197313250	AC013264.1	ENSG00000231621
chr2	199910000	199915000	chr2	199955000	199960000	5.725733866	CD4_Naive_1800-RH-1.phs001703v3p1.Homo_Sapiens.H3K27ac.b1	199910402	TYW5	ENSG00000162971
chr2	199910000	199915000	chr2	199955000	199960000	5.725733866	CD4_Naive_1800-RH-1.phs001703v3p1.Homo_Sapiens.H3K27ac.b1	199913120	TYW5	ENSG00000162971
chr2	199910000	199915000	chr2	199955000	199960000	5.725733866	CD4_Naive_1800-RH-1.phs001703v3p1.Homo_Sapiens.H3K27ac.b1	199913207	TYW5	ENSG00000162971
chr2	199910000	199915000	chr2	199955000	199960000	5.725733866	CD4_Naive_1800-RH-1.phs001703v3p1.Homo_Sapiens.H3K27ac.b1	199913481	TYW5	ENSG00000162971
chr2	202910000	202915000	chr2	203235000	203240000	5.634631603	CD4_Naive_1800-RH-1.phs001703v3p1.Homo_Sapiens.H3K27ac.b1	203236605	CARF	ENSG00000138380
chr2	202910000	202915000	chr2	203235000	203240000	5.634631603	CD4_Naive_1800-RH-1.phs001703v3p1.Homo_Sapiens.H3K27ac.b1	203239523	CARF	ENSG00000138380
chr2	203010000	203015000	chr2	203235000	203240000	6.759161497	CD4_Naive_1800-RH-1.phs001703v3p1.Homo_Sapiens.H3K27ac.b1	203239523	NBEAL1	ENSG00000144426
chr2	203705000	203710000	chr2	203740000	203745000	14.57186996	CD4_Naive_1800-RH-1.phs001703v3p1.Homo_Sapiens.H3K27ac.b1	203740306	CD28	ENSG00000178562
chr2	203705000	203710000	chr2	203740000	203745000	14.57186996	CD4_Naive_1800-RH-1.phs001703v3p1.Homo_Sapiens.H3K27ac.b1	203740620	CD28	ENSG00000178562
chr2	203705000	203710000	chr2	203740000	203745000	14.57186996	CD4_Naive_1800-RH-1.phs001703v3p1.Homo_Sapiens.H3K27ac.b1	203742051	CD28	ENSG00000178562
chr2	203705000	203710000	chr2	203740000	203745000	14.57186996	CD4_Naive_1800-RH-1.phs001703v3p1.Homo_Sapiens.H3K27ac.b1	203743941	CD28	ENSG00000178562
chr2	203705000	203710000	chr2	203740000	203745000	14.57186996	CD4_Naive_1800-RH-1.phs001703v3p1.Homo_Sapiens.H3K27ac.b1	203744551	CD28	ENSG00000178562
chr2	203705000	203710000	chr2	203740000	203745000	14.57186996	CD4_Naive_1800-RH-1.phs001703v3p1.Homo_Sapiens.H3K27ac.b1	203744595	CD28	ENSG00000178562
chr2	203705000	203710000	chr2	203740000	203745000	14.57186996	CD4_Naive_1800-RH-1.phs001703v3p1.Homo_Sapiens.H3K27ac.b1	203744679	CD28	ENSG00000178562
chr2	203705000	203710000	chr2	203740000	203745000	14.57186996	CD4_Naive_1800-RH-1.phs001703v3p1.Homo_Sapiens.H3K27ac.b1	203744832	CD28	ENSG00000178562
chr2	218565000	218570000	chr2	218710000	218715000	8.141092852	CD4_Naive_1800-RH-1.phs001703v3p1.Homo_Sapiens.H3K27ac.b1	218568634	TTLL4	ENSG00000135912
chr2	218565000	218570000	chr2	218710000	218715000	8.141092852	CD4_Naive_1800-RH-1.phs001703v3p1.Homo_Sapiens.H3K27ac.b1	218569165	TTLL4	ENSG00000135912
chr2	218565000	218570000	chr2	218710000	218715000	8.141092852	CD4_Naive_1800-RH-1.phs001703v3p1.Homo_Sapiens.H3K27ac.b1	218713638	USP37	ENSG00000135913
chr3	9360000	9365000	chr3	9395000	9400000	29.266803	CD4_Naive_1800-RH-1.phs001703v3p1.Homo_Sapiens.H3K27ac.b1	9363193	THUMPD3-AS1	ENSG00000206573
chr3	9360000	9365000	chr3	9395000	9400000	29.266803	CD4_Naive_1800-RH-1.phs001703v3p1.Homo_Sapiens.H3K27ac.b1	9364977	THUMPD3-AS1	ENSG00000206573
chr3	9930000	9935000	chr3	9950000	9955000	9.762762855	CD4_Naive_1800-RH-1.phs001703v3p1.Homo_Sapiens.H3K27ac.b1	9953604	CRELD1	ENSG00000163703
chr3	9930000	9935000	chr3	9950000	9955000	9.762762855	CD4_Naive_1800-RH-1.phs001703v3p1.Homo_Sapiens.H3K27ac.b1	9953720	CRELD1	ENSG00000163703
chr3	9930000	9935000	chr3	9950000	9955000	9.762762855	CD4_Naive_1800-RH-1.phs001703v3p1.Homo_Sapiens.H3K27ac.b1	9953832	CRELD1	ENSG00000163703
chr3	9930000	9935000	chr3	9950000	9955000	9.762762855	CD4_Naive_1800-RH-1.phs001703v3p1.Homo_Sapiens.H3K27ac.b1	9954742	CRELD1	ENSG00000163703
chr3	9930000	9935000	chr3	9985000	9990000	20.26868129	CD4_Naive_1800-RH-1.phs001703v3p1.Homo_Sapiens.H3K27ac.b1	9985574	CRELD1	ENSG00000163703
chr3	9930000	9935000	chr3	9985000	9990000	20.26868129	CD4_Naive_1800-RH-1.phs001703v3p1.Homo_Sapiens.H3K27ac.b1	9985957	CRELD1	ENSG00000163703
chr3	9930000	9935000	chr3	9985000	9990000	20.26868129	CD4_Naive_1800-RH-1.phs001703v3p1.Homo_Sapiens.H3K27ac.b1	9986002	CRELD1	ENSG00000163703
chr3	9930000	9935000	chr3	9985000	9990000	20.26868129	CD4_Naive_1800-RH-1.phs001703v3p1.Homo_Sapiens.H3K27ac.b1	9987213	CRELD1	ENSG00000163703
chr3	9930000	9935000	chr3	9985000	9990000	20.26868129	CD4_Naive_1800-RH-1.phs001703v3p1.Homo_Sapiens.H3K27ac.b1	9987213	CRELD1	ENSG00000163703
chr3	9930000	9935000	chr3	9985000	9990000	20.26868129	CD4_Naive_1800-RH-1.phs001703v3p1.Homo_Sapiens.H3K27ac.b1	9987304	CRELD1	ENSG00000163703
chr3	9930000	9935000	chr3	9985000	9990000	20.26868129	CD4_Naive_1800-RH-1.phs001703v3p1.Homo_Sapiens.H3K27ac.b1	9987605	CRELD1	ENSG00000163703
chr3	9930000	9935000	chr3	9985000	9990000	20.26868129	CD4_Naive_1800-RH-1.phs001703v3p1.Homo_Sapiens.H3K27ac.b1	9988837	CRELD1	ENSG00000163703
chr3	9930000	9935000	chr3	9985000	9990000	20.26868129	CD4_Naive_1800-RH-1.phs001703v3p1.Homo_Sapiens.H3K27ac.b1	9989747	CRELD1	ENSG00000163703
chr3	9930000	9935000	chr3	9985000	9990000	20.26868129	CD4_Naive_1800-RH-1.phs001703v3p1.Homo_Sapiens.H3K27ac.b1	9989808	CRELD1	ENSG00000163703
chr3	9930000	9935000	chr3	9985000	9990000	20.26868129	CD4_Naive_1800-RH-1.phs001703v3p1.Homo_Sapiens.H3K27ac.b1	9989919	CRELD1	ENSG00000163703
chr3	32390000	32395000	chr3	32455000	32460000	44.69569298	CD4_Naive_1800-RH-1.phs001703v3p1.Homo_Sapiens.H3K27ac.b1	32456547	CMTM7	ENSG00000153551
chr3	32390000	32395000	chr3	32455000	32460000	44.69569298	CD4_Naive_1800-RH-1.phs001703v3p1.Homo_Sapiens.H3K27ac.b1	32458325	CMTM7	ENSG00000153551
chr3	32390000	32395000	chr3	32455000	32460000	44.69569298	CD4_Naive_1800-RH-1.phs001703v3p1.Homo_Sapiens.H3K27ac.b1	32458325	CMTM7	ENSG00000153551
chr3	36945000	36950000	chr3	36990000	36995000	5.954032857	CD4_Naive_1800-RH-1.phs001703v3p1.Homo_Sapiens.H3K27ac.b1	36946423	EPM2AIP1	ENSG00000178567
chr3	36945000	36950000	chr3	36990000	36995000	5.954032857	CD4_Naive_1800-RH-1.phs001703v3p1.Homo_Sapiens.H3K27ac.b1	36948875	EPM2AIP1	ENSG00000178567
chr3	36945000	36950000	chr3	36990000	36995000	5.954032857	CD4_Naive_1800-RH-1.phs001703v3p1.Homo_Sapiens.H3K27ac.b1	36949130	EPM2AIP1	ENSG00000178567
chr3	36990000	36995000	chr3	37240000	37245000	24.31198869	CD4_Naive_1800-RH-1.phs001703v3p1.Homo_Sapiens.H3K27ac.b1	37243088	EPM2AIP1	ENSG00000178567
chr3	36990000	36995000	chr3	37240000	37245000	24.31198869	CD4_Naive_1800-RH-1.phs001703v3p1.Homo_Sapiens.H3K27ac.b1	37244202	EPM2AIP1	ENSG00000178567
chr3	39380000	39385000	chr3	39405000	39410000	14.75293694	CD4_Naive_1800-RH-1.phs001703v3p1.Homo_Sapiens.H3K27ac.b1	39405135	SLC25A38	ENSG00000144659
chr3	39380000	39385000	chr3	39405000	39410000	14.75293694	CD4_Naive_1800-RH-1.phs001703v3p1.Homo_Sapiens.H3K27ac.b1	39405135	SLC25A38	ENSG00000144659
chr3	39380000	39385000	chr3	39405000	39410000	14.75293694	CD4_Naive_1800-RH-1.phs001703v3p1.Homo_Sapiens.H3K27ac.b1	39405135	SLC25A38	ENSG00000144659
chr3	39380000	39385000	chr3	39405000	39410000	14.75293694	CD4_Naive_1800-RH-1.phs001703v3p1.Homo_Sapiens.H3K27ac.b1	39405501	SLC25A38	ENSG00000144659
chr3	39380000	39385000	chr3	39405000	39410000	14.75293694	CD4_Naive_1800-RH-1.phs001703v3p1.Homo_Sapiens.H3K27ac.b1	39405575	SLC25A38	ENSG00000144659
chr3	39380000	39385000	chr3	39405000	39410000	14.75293694	CD4_Naive_1800-RH-1.phs001703v3p1.Homo_Sapiens.H3K27ac.b1	39406013	SLC25A38	ENSG00000144659
chr3	39380000	39385000	chr3	39405000	39410000	14.75293694	CD4_Naive_1800-RH-1.phs001703v3p1.Homo_Sapiens.H3K27ac.b1	39406045	SLC25A38	ENSG00000144659
chr3	39380000	39385000	chr3	39405000	39410000	14.75293694	CD4_Naive_1800-RH-1.phs001703v3p1.Homo_Sapiens.H3K27ac.b1	39406101	SLC25A38	ENSG00000144659
chr3	39380000	39385000	chr3	39405000	39410000	14.75293694	CD4_Naive_1800-RH-1.phs001703v3p1.Homo_Sapiens.H3K27ac.b1	39406183	SLC25A38	ENSG00000144659
chr3	39380000	39385000	chr3	39405000	39410000	14.75293694	CD4_Naive_1800-RH-1.phs001703v3p1.Homo_Sapiens.H3K27ac.b1	39406210	SLC25A38	ENSG00000144659
chr3	39380000	39385000	chr3	39405000	39410000	14.75293694	CD4_Naive_1800-RH-1.phs001703v3p1.Homo_Sapiens.H3K27ac.b1	39406933	SLC25A38	ENSG00000144659
chr3	39380000	39385000	chr3	39405000	39410000	14.75293694	CD4_Naive_1800-RH-1.phs001703v3p1.Homo_Sapiens.H3K27ac.b1	39407950	SLC25A38	ENSG00000144659
chr3	39380000	39385000	chr3	39405000	39410000	14.75293694	CD4_Naive_1800-RH-1.phs001703v3p1.Homo_Sapiens.H3K27ac.b1	39408279	SLC25A38	ENSG00000144659
chr3	39380000	39385000	chr3	39405000	39410000	14.75293694	CD4_Naive_1800-RH-1.phs001703v3p1.Homo_Sapiens.H3K27ac.b1	39408574	SLC25A38	ENSG00000144659
chr3	39380000	39385000	chr3	39405000	39410000	14.75293694	CD4_Naive_1800-RH-1.phs001703v3p1.Homo_Sapiens.H3K27ac.b1	39408785	SLC25A38	ENSG00000144659
chr3	39380000	39385000	chr3	39405000	39410000	14.75293694	CD4_Naive_1800-RH-1.phs001703v3p1.Homo_Sapiens.H3K27ac.b1	39408871	SLC25A38	ENSG00000144659
chr3	39380000	39385000	chr3	39405000	39410000	14.75293694	CD4_Naive_1800-RH-1.phs001703v3p1.Homo_Sapiens.H3K27ac.b1	39408902	SLC25A38	ENSG00000144659
chr3	39380000	39385000	chr3	39405000	39410000	14.75293694	CD4_Naive_1800-RH-1.phs001703v3p1.Homo_Sapiens.H3K27ac.b1	39408979	SLC25A38	ENSG00000144659
chr3	39380000	39385000	chr3	39405000	39410000	14.75293694	CD4_Naive_1800-RH-1.phs001703v3p1.Homo_Sapiens.H3K27ac.b1	39409629	SLC25A38	ENSG00000144659
chr3	39380000	39385000	chr3	39405000	39410000	14.75293694	CD4_Naive_1800-RH-1.phs001703v3p1.Homo_Sapiens.H3K27ac.b1	39409700	SLC25A38	ENSG00000144659
chr3	39380000	39385000	chr3	39405000	39410000	14.75293694	CD4_Naive_1800-RH-1.phs001703v3p1.Homo_Sapiens.H3K27ac.b1	39409836	SLC25A38	ENSG00000144659
chr3	39380000	39385000	chr3	39405000	39410000	14.75293694	CD4_Naive_1800-RH-1.phs001703v3p1.Homo_Sapiens.H3K27ac.b1	39409836	SLC25A38	ENSG00000144659
chr3	39380000	39385000	chr3	39410000	39415000	6.598336966	CD4_Naive_1800-RH-1.phs001703v3p1.Homo_Sapiens.H3K27ac.b1	39410025	SLC25A38	ENSG00000144659
chr3	39380000	39385000	chr3	39410000	39415000	6.598336966	CD4_Naive_1800-RH-1.phs001703v3p1.Homo_Sapiens.H3K27ac.b1	39410033	SLC25A38	ENSG00000144659
chr3	39380000	39385000	chr3	39410000	39415000	6.598336966	CD4_Naive_1800-RH-1.phs001703v3p1.Homo_Sapiens.H3K27ac.b1	39410229	SLC25A38	ENSG00000144659
chr3	39380000	39385000	chr3	39410000	39415000	6.598336966	CD4_Naive_1800-RH-1.phs001703v3p1.Homo_Sapiens.H3K27ac.b1	39410229	SLC25A38	ENSG00000144659
chr3	39380000	39385000	chr3	39410000	39415000	6.598336966	CD4_Naive_1800-RH-1.phs001703v3p1.Homo_Sapiens.H3K27ac.b1	39410615	SLC25A38	ENSG00000144659
chr3	39380000	39385000	chr3	39410000	39415000	6.598336966	CD4_Naive_1800-RH-1.phs001703v3p1.Homo_Sapiens.H3K27ac.b1	39411281	SLC25A38	ENSG00000144659
chr3	39380000	39385000	chr3	39410000	39415000	6.598336966	CD4_Naive_1800-RH-1.phs001703v3p1.Homo_Sapiens.H3K27ac.b1	39411453	SLC25A38	ENSG00000144659
chr3	39380000	39385000	chr3	39410000	39415000	6.598336966	CD4_Naive_1800-RH-1.phs001703v3p1.Homo_Sapiens.H3K27ac.b1	39411669	SLC25A38	ENSG00000144659
chr3	39380000	39385000	chr3	39410000	39415000	6.598336966	CD4_Naive_1800-RH-1.phs001703v3p1.Homo_Sapiens.H3K27ac.b1	39412621	SLC25A38	ENSG00000144659
chr3	39380000	39385000	chr3	39410000	39415000	6.598336966	CD4_Naive_1800-RH-1.phs001703v3p1.Homo_Sapiens.H3K27ac.b1	39412792	SLC25A38	ENSG00000144659
chr3	39380000	39385000	chr3	39410000	39415000	6.598336966	CD4_Naive_1800-RH-1.phs001703v3p1.Homo_Sapiens.H3K27ac.b1	39412808	SLC25A38	ENSG00000144659
chr3	39380000	39385000	chr3	39410000	39415000	6.598336966	CD4_Naive_1800-RH-1.phs001703v3p1.Homo_Sapiens.H3K27ac.b1	39412902	SLC25A38	ENSG00000144659
chr3	39380000	39385000	chr3	39410000	39415000	6.598336966	CD4_Naive_1800-RH-1.phs001703v3p1.Homo_Sapiens.H3K27ac.b1	39413367	SLC25A38	ENSG00000144659
chr3	39380000	39385000	chr3	39410000	39415000	6.598336966	CD4_Naive_1800-RH-1.phs001703v3p1.Homo_Sapiens.H3K27ac.b1	39413824	SLC25A38	ENSG00000144659
chr3	39380000	39385000	chr3	39410000	39415000	6.598336966	CD4_Naive_1800-RH-1.phs001703v3p1.Homo_Sapiens.H3K27ac.b1	39413863	SLC25A38	ENSG00000144659
chr3	39380000	39385000	chr3	39410000	39415000	6.598336966	CD4_Naive_1800-RH-1.phs001703v3p1.Homo_Sapiens.H3K27ac.b1	39414026	SLC25A38	ENSG00000144659
chr3	39380000	39385000	chr3	39410000	39415000	6.598336966	CD4_Naive_1800-RH-1.phs001703v3p1.Homo_Sapiens.H3K27ac.b1	39414742	SLC25A38	ENSG00000144659
chr3	39380000	39385000	chr3	39410000	39415000	6.598336966	CD4_Naive_1800-RH-1.phs001703v3p1.Homo_Sapiens.H3K27ac.b1	39414894	SLC25A38	ENSG00000144659
chr3	39380000	39385000	chr3	39410000	39415000	6.598336966	CD4_Naive_1800-RH-1.phs001703v3p1.Homo_Sapiens.H3K27ac.b1	39414910	SLC25A38	ENSG00000144659
chr3	39380000	39385000	chr3	39410000	39415000	6.598336966	CD4_Naive_1800-RH-1.phs001703v3p1.Homo_Sapiens.H3K27ac.b1	39414963	SLC25A38	ENSG00000144659
chr3	40305000	40310000	chr3	40450000	40455000	4.605357473	CD4_Naive_1800-RH-1.phs001703v3p1.Homo_Sapiens.H3K27ac.b1	40450493	EIF1B	ENSG00000114784
chr3	40305000	40310000	chr3	40450000	40455000	4.605357473	CD4_Naive_1800-RH-1.phs001703v3p1.Homo_Sapiens.H3K27ac.b1	40451142	EIF1B	ENSG00000114784
chr3	40305000	40310000	chr3	40450000	40455000	4.605357473	CD4_Naive_1800-RH-1.phs001703v3p1.Homo_Sapiens.H3K27ac.b1	40451727	EIF1B	ENSG00000114784
chr3	40305000	40310000	chr3	40450000	40455000	4.605357473	CD4_Naive_1800-RH-1.phs001703v3p1.Homo_Sapiens.H3K27ac.b1	40452574	EIF1B	ENSG00000114784
chr3	40305000	40310000	chr3	40450000	40455000	4.605357473	CD4_Naive_1800-RH-1.phs001703v3p1.Homo_Sapiens.H3K27ac.b1	40452783	EIF1B	ENSG00000114784
chr3	40305000	40310000	chr3	40450000	40455000	4.605357473	CD4_Naive_1800-RH-1.phs001703v3p1.Homo_Sapiens.H3K27ac.b1	40453199	EIF1B	ENSG00000114784
chr3	40305000	40310000	chr3	40450000	40455000	4.605357473	CD4_Naive_1800-RH-1.phs001703v3p1.Homo_Sapiens.H3K27ac.b1	40453665	EIF1B	ENSG00000114784
chr3	40305000	40310000	chr3	40450000	40455000	4.605357473	CD4_Naive_1800-RH-1.phs001703v3p1.Homo_Sapiens.H3K27ac.b1	40454772	EIF1B	ENSG00000114784
chr3	40305000	40310000	chr3	40450000	40455000	4.605357473	CD4_Naive_1800-RH-1.phs001703v3p1.Homo_Sapiens.H3K27ac.b1	40454835	EIF1B	ENSG00000114784
chr3	40305000	40310000	chr3	40450000	40455000	4.605357473	CD4_Naive_1800-RH-1.phs001703v3p1.Homo_Sapiens.H3K27ac.b1	40454891	EIF1B	ENSG00000114784
chr3	42580000	42585000	chr3	42600000	42605000	21.93447543	CD4_Naive_1800-RH-1.phs001703v3p1.Homo_Sapiens.H3K27ac.b1	42601142	SS18L2	ENSG00000008324
chr3	42580000	42585000	chr3	42600000	42605000	21.93447543	CD4_Naive_1800-RH-1.phs001703v3p1.Homo_Sapiens.H3K27ac.b1	42601142	SS18L2	ENSG00000008324
chr3	42580000	42585000	chr3	42600000	42605000	21.93447543	CD4_Naive_1800-RH-1.phs001703v3p1.Homo_Sapiens.H3K27ac.b1	42602108	SS18L2	ENSG00000008324
chr3	42580000	42585000	chr3	42600000	42605000	21.93447543	CD4_Naive_1800-RH-1.phs001703v3p1.Homo_Sapiens.H3K27ac.b1	42602246	SS18L2	ENSG00000008324
chr3	42580000	42585000	chr3	42600000	42605000	21.93447543	CD4_Naive_1800-RH-1.phs001703v3p1.Homo_Sapiens.H3K27ac.b1	42602628	SS18L2	ENSG00000008324
chr3	42580000	42585000	chr3	42600000	42605000	21.93447543	CD4_Naive_1800-RH-1.phs001703v3p1.Homo_Sapiens.H3K27ac.b1	42603195	SS18L2	ENSG00000008324
chr3	42580000	42585000	chr3	42600000	42605000	21.93447543	CD4_Naive_1800-RH-1.phs001703v3p1.Homo_Sapiens.H3K27ac.b1	42603195	SS18L2	ENSG00000008324
chr3	42580000	42585000	chr3	42600000	42605000	21.93447543	CD4_Naive_1800-RH-1.phs001703v3p1.Homo_Sapiens.H3K27ac.b1	42603195	SS18L2	ENSG00000008324
chr3	45660000	45665000	chr3	45685000	45690000	26.58654827	CD4_Naive_1800-RH-1.phs001703v3p1.Homo_Sapiens.H3K27ac.b1	45662305	LIMD1-AS1	ENSG00000230530
chr3	48810000	48815000	chr3	48915000	48920000	13.39862697	CD4_Naive_1800-RH-1.phs001703v3p1.Homo_Sapiens.H3K27ac.b1	48810224	ARIH2	ENSG00000177479
chr3	48810000	48815000	chr3	48915000	48920000	13.39862697	CD4_Naive_1800-RH-1.phs001703v3p1.Homo_Sapiens.H3K27ac.b1	48810224	ARIH2	ENSG00000177479
chr3	48810000	48815000	chr3	48915000	48920000	13.39862697	CD4_Naive_1800-RH-1.phs001703v3p1.Homo_Sapiens.H3K27ac.b1	48810224	ARIH2	ENSG00000177479
chr3	48810000	48815000	chr3	48915000	48920000	13.39862697	CD4_Naive_1800-RH-1.phs001703v3p1.Homo_Sapiens.H3K27ac.b1	48810224	ARIH2	ENSG00000177479
chr3	48810000	48815000	chr3	48915000	48920000	13.39862697	CD4_Naive_1800-RH-1.phs001703v3p1.Homo_Sapiens.H3K27ac.b1	48810224	ARIH2	ENSG00000177479
chr3	48810000	48815000	chr3	48915000	48920000	13.39862697	CD4_Naive_1800-RH-1.phs001703v3p1.Homo_Sapiens.H3K27ac.b1	48810224	ARIH2	ENSG00000177479
chr3	48810000	48815000	chr3	48915000	48920000	13.39862697	CD4_Naive_1800-RH-1.phs001703v3p1.Homo_Sapiens.H3K27ac.b1	48813010	ARIH2	ENSG00000177479
chr3	48810000	48815000	chr3	48915000	48920000	13.39862697	CD4_Naive_1800-RH-1.phs001703v3p1.Homo_Sapiens.H3K27ac.b1	48813010	ARIH2	ENSG00000177479
chr3	48895000	48900000	chr3	48915000	48920000	10.34895252	CD4_Naive_1800-RH-1.phs001703v3p1.Homo_Sapiens.H3K27ac.b1	48896669	ARIH2	ENSG00000177479
chr3	48895000	48900000	chr3	48915000	48920000	10.34895252	CD4_Naive_1800-RH-1.phs001703v3p1.Homo_Sapiens.H3K27ac.b1	48896669	ARIH2	ENSG00000177479
chr3	48895000	48900000	chr3	48915000	48920000	10.34895252	CD4_Naive_1800-RH-1.phs001703v3p1.Homo_Sapiens.H3K27ac.b1	48897076	ARIH2	ENSG00000177479
chr3	48895000	48900000	chr3	48915000	48920000	10.34895252	CD4_Naive_1800-RH-1.phs001703v3p1.Homo_Sapiens.H3K27ac.b1	48897076	ARIH2	ENSG00000177479
chr3	48895000	48900000	chr3	48915000	48920000	10.34895252	CD4_Naive_1800-RH-1.phs001703v3p1.Homo_Sapiens.H3K27ac.b1	48897076	ARIH2	ENSG00000177479
chr3	48895000	48900000	chr3	48915000	48920000	10.34895252	CD4_Naive_1800-RH-1.phs001703v3p1.Homo_Sapiens.H3K27ac.b1	48897076	ARIH2	ENSG00000177479
chr3	48895000	48900000	chr3	48915000	48920000	10.34895252	CD4_Naive_1800-RH-1.phs001703v3p1.Homo_Sapiens.H3K27ac.b1	48898150	ARIH2	ENSG00000177479
chr3	48895000	48900000	chr3	48915000	48920000	10.34895252	CD4_Naive_1800-RH-1.phs001703v3p1.Homo_Sapiens.H3K27ac.b1	48898150	ARIH2	ENSG00000177479
chr3	49720000	49725000	chr3	49780000	49785000	13.04020982	CD4_Naive_1800-RH-1.phs001703v3p1.Homo_Sapiens.H3K27ac.b1	49780017	GMPPB	ENSG00000173540
chr3	49720000	49725000	chr3	49785000	49790000	46.57923575	CD4_Naive_1800-RH-1.phs001703v3p1.Homo_Sapiens.H3K27ac.b1	49785476	GMPPB	ENSG00000173540
chr3	49720000	49725000	chr3	49785000	49790000	46.57923575	CD4_Naive_1800-RH-1.phs001703v3p1.Homo_Sapiens.H3K27ac.b1	49787893	GMPPB	ENSG00000173540
chr3	49720000	49725000	chr3	49785000	49790000	46.57923575	CD4_Naive_1800-RH-1.phs001703v3p1.Homo_Sapiens.H3K27ac.b1	49787936	GMPPB	ENSG00000173540
chr3	52235000	52240000	chr3	52260000	52265000	17.14586945	CD4_Naive_1800-RH-1.phs001703v3p1.Homo_Sapiens.H3K27ac.b1	52261879	TWF2	ENSG00000247596
chr3	52235000	52240000	chr3	52265000	52270000	7.781618913	CD4_Naive_1800-RH-1.phs001703v3p1.Homo_Sapiens.H3K27ac.b1	52265505	AC006252.1	ENSG00000243224
chr3	52235000	52240000	chr3	52270000	52275000	39.3402034	CD4_Naive_1800-RH-1.phs001703v3p1.Homo_Sapiens.H3K27ac.b1	52271617	TWF2	ENSG00000247596
chr3	52235000	52240000	chr3	52270000	52275000	39.3402034	CD4_Naive_1800-RH-1.phs001703v3p1.Homo_Sapiens.H3K27ac.b1	52274829	TWF2	ENSG00000247596
chr3	52235000	52240000	chr3	52285000	52290000	31.03924311	CD4_Naive_1800-RH-1.phs001703v3p1.Homo_Sapiens.H3K27ac.b1	52239405	GLYCTK	ENSG00000168237
chr3	52235000	52240000	chr3	52285000	52290000	31.03924311	CD4_Naive_1800-RH-1.phs001703v3p1.Homo_Sapiens.H3K27ac.b1	52239405	GLYCTK	ENSG00000168237
chr3	52235000	52240000	chr3	52315000	52320000	6.359903343	CD4_Naive_1800-RH-1.phs001703v3p1.Homo_Sapiens.H3K27ac.b1	52235600	DNAH1	ENSG00000114841
chr3	52235000	52240000	chr3	52315000	52320000	6.359903343	CD4_Naive_1800-RH-1.phs001703v3p1.Homo_Sapiens.H3K27ac.b1	52238012	DNAH1	ENSG00000114841
chr3	52235000	52240000	chr3	52315000	52320000	6.359903343	CD4_Naive_1800-RH-1.phs001703v3p1.Homo_Sapiens.H3K27ac.b1	52316196	AC006252.1	ENSG00000243224
chr3	52235000	52240000	chr3	52315000	52320000	6.359903343	CD4_Naive_1800-RH-1.phs001703v3p1.Homo_Sapiens.H3K27ac.b1	52316729	AC006252.1	ENSG00000243224
chr3	52235000	52240000	chr3	52315000	52320000	6.359903343	CD4_Naive_1800-RH-1.phs001703v3p1.Homo_Sapiens.H3K27ac.b1	52318848	AC006252.1	ENSG00000243224
chr3	52245000	52250000	chr3	52270000	52275000	8.36274907	CD4_Naive_1800-RH-1.phs001703v3p1.Homo_Sapiens.H3K27ac.b1	52271617	PPM1M	ENSG00000164088
chr3	52245000	52250000	chr3	52270000	52275000	8.36274907	CD4_Naive_1800-RH-1.phs001703v3p1.Homo_Sapiens.H3K27ac.b1	52271617	PPM1M	ENSG00000164088
chr3	52245000	52250000	chr3	52270000	52275000	8.36274907	CD4_Naive_1800-RH-1.phs001703v3p1.Homo_Sapiens.H3K27ac.b1	52274829	PPM1M	ENSG00000164088
chr3	52245000	52250000	chr3	52270000	52275000	8.36274907	CD4_Naive_1800-RH-1.phs001703v3p1.Homo_Sapiens.H3K27ac.b1	52274829	PPM1M	ENSG00000164088
chr3	56555000	56560000	chr3	56590000	56595000	5.031546572	CD4_Naive_1800-RH-1.phs001703v3p1.Homo_Sapiens.H3K27ac.b1	56593020	CCDC66	ENSG00000180376
chr3	56555000	56560000	chr3	56680000	56685000	8.042462515	CD4_Naive_1800-RH-1.phs001703v3p1.Homo_Sapiens.H3K27ac.b1	56555689	TASOR	ENSG00000163946
chr3	56555000	56560000	chr3	56680000	56685000	8.042462515	CD4_Naive_1800-RH-1.phs001703v3p1.Homo_Sapiens.H3K27ac.b1	56559077	TASOR	ENSG00000163946
chr3	56555000	56560000	chr3	56680000	56685000	8.042462515	CD4_Naive_1800-RH-1.phs001703v3p1.Homo_Sapiens.H3K27ac.b1	56559142	TASOR	ENSG00000163946
chr3	56555000	56560000	chr3	56680000	56685000	8.042462515	CD4_Naive_1800-RH-1.phs001703v3p1.Homo_Sapiens.H3K27ac.b1	56680395	CCDC66	ENSG00000180376
chr3	56555000	56560000	chr3	56680000	56685000	8.042462515	CD4_Naive_1800-RH-1.phs001703v3p1.Homo_Sapiens.H3K27ac.b1	56680437	CCDC66	ENSG00000180376
chr3	56555000	56560000	chr3	56680000	56685000	8.042462515	CD4_Naive_1800-RH-1.phs001703v3p1.Homo_Sapiens.H3K27ac.b1	56683191	CCDC66	ENSG00000180376
chr3	56555000	56560000	chr3	56680000	56685000	8.042462515	CD4_Naive_1800-RH-1.phs001703v3p1.Homo_Sapiens.H3K27ac.b1	56683528	CCDC66	ENSG00000180376
chr3	56555000	56560000	chr3	56680000	56685000	8.042462515	CD4_Naive_1800-RH-1.phs001703v3p1.Homo_Sapiens.H3K27ac.b1	56684137	CCDC66	ENSG00000180376
chr3	56555000	56560000	chr3	56680000	56685000	8.042462515	CD4_Naive_1800-RH-1.phs001703v3p1.Homo_Sapiens.H3K27ac.b1	56684137	CCDC66	ENSG00000180376
chr3	56555000	56560000	chr3	56680000	56685000	8.042462515	CD4_Naive_1800-RH-1.phs001703v3p1.Homo_Sapiens.H3K27ac.b1	56684776	CCDC66	ENSG00000180376
chr3	56555000	56560000	chr3	56690000	56695000	11.45959821	CD4_Naive_1800-RH-1.phs001703v3p1.Homo_Sapiens.H3K27ac.b1	56692277	CCDC66	ENSG00000180376
chr3	56555000	56560000	chr3	56690000	56695000	11.45959821	CD4_Naive_1800-RH-1.phs001703v3p1.Homo_Sapiens.H3K27ac.b1	56692576	CCDC66	ENSG00000180376
chr3	56555000	56560000	chr3	56690000	56695000	11.45959821	CD4_Naive_1800-RH-1.phs001703v3p1.Homo_Sapiens.H3K27ac.b1	56692701	CCDC66	ENSG00000180376
chr3	56555000	56560000	chr3	56690000	56695000	11.45959821	CD4_Naive_1800-RH-1.phs001703v3p1.Homo_Sapiens.H3K27ac.b1	56693712	CCDC66	ENSG00000180376
chr3	56555000	56560000	chr3	56690000	56695000	11.45959821	CD4_Naive_1800-RH-1.phs001703v3p1.Homo_Sapiens.H3K27ac.b1	56693712	CCDC66	ENSG00000180376
chr3	56555000	56560000	chr3	56690000	56695000	11.45959821	CD4_Naive_1800-RH-1.phs001703v3p1.Homo_Sapiens.H3K27ac.b1	56693752	CCDC66	ENSG00000180376
chr3	56555000	56560000	chr3	56690000	56695000	11.45959821	CD4_Naive_1800-RH-1.phs001703v3p1.Homo_Sapiens.H3K27ac.b1	56694360	CCDC66	ENSG00000180376
chr3	56555000	56560000	chr3	56690000	56695000	11.45959821	CD4_Naive_1800-RH-1.phs001703v3p1.Homo_Sapiens.H3K27ac.b1	56694422	CCDC66	ENSG00000180376
chr3	57595000	57600000	chr3	57755000	57760000	28.12695813	CD4_Naive_1800-RH-1.phs001703v3p1.Homo_Sapiens.H3K27ac.b1	57599444	SLMAP	ENSG00000163681
chr3	58305000	58310000	chr3	58325000	58330000	6.079990182	CD4_Naive_1800-RH-1.phs001703v3p1.Homo_Sapiens.H3K27ac.b1	58325111	RPP14	ENSG00000163684
chr3	58305000	58310000	chr3	58325000	58330000	6.079990182	CD4_Naive_1800-RH-1.phs001703v3p1.Homo_Sapiens.H3K27ac.b1	58325316	RPP14	ENSG00000163684
chr3	58305000	58310000	chr3	58325000	58330000	6.079990182	CD4_Naive_1800-RH-1.phs001703v3p1.Homo_Sapiens.H3K27ac.b1	58325431	RPP14	ENSG00000163684
chr3	58305000	58310000	chr3	58325000	58330000	6.079990182	CD4_Naive_1800-RH-1.phs001703v3p1.Homo_Sapiens.H3K27ac.b1	58325555	RPP14	ENSG00000163684
chr3	58305000	58310000	chr3	58325000	58330000	6.079990182	CD4_Naive_1800-RH-1.phs001703v3p1.Homo_Sapiens.H3K27ac.b1	58325849	RPP14	ENSG00000163684
chr3	58305000	58310000	chr3	58325000	58330000	6.079990182	CD4_Naive_1800-RH-1.phs001703v3p1.Homo_Sapiens.H3K27ac.b1	58326171	RPP14	ENSG00000163684
chr3	58305000	58310000	chr3	58325000	58330000	6.079990182	CD4_Naive_1800-RH-1.phs001703v3p1.Homo_Sapiens.H3K27ac.b1	58326326	RPP14	ENSG00000163684
chr3	58305000	58310000	chr3	58325000	58330000	6.079990182	CD4_Naive_1800-RH-1.phs001703v3p1.Homo_Sapiens.H3K27ac.b1	58326330	RPP14	ENSG00000163684
chr3	58305000	58310000	chr3	58325000	58330000	6.079990182	CD4_Naive_1800-RH-1.phs001703v3p1.Homo_Sapiens.H3K27ac.b1	58327288	RPP14	ENSG00000163684
chr3	58305000	58310000	chr3	58325000	58330000	6.079990182	CD4_Naive_1800-RH-1.phs001703v3p1.Homo_Sapiens.H3K27ac.b1	58327288	RPP14	ENSG00000163684
chr3	58305000	58310000	chr3	58325000	58330000	6.079990182	CD4_Naive_1800-RH-1.phs001703v3p1.Homo_Sapiens.H3K27ac.b1	58327350	RPP14	ENSG00000163684
chr3	58305000	58310000	chr3	58325000	58330000	6.079990182	CD4_Naive_1800-RH-1.phs001703v3p1.Homo_Sapiens.H3K27ac.b1	58327385	RPP14	ENSG00000163684
chr3	58305000	58310000	chr3	58325000	58330000	6.079990182	CD4_Naive_1800-RH-1.phs001703v3p1.Homo_Sapiens.H3K27ac.b1	58327667	RPP14	ENSG00000163684
chr3	58305000	58310000	chr3	58325000	58330000	6.079990182	CD4_Naive_1800-RH-1.phs001703v3p1.Homo_Sapiens.H3K27ac.b1	58327915	RPP14	ENSG00000163684
chr3	58305000	58310000	chr3	58325000	58330000	6.079990182	CD4_Naive_1800-RH-1.phs001703v3p1.Homo_Sapiens.H3K27ac.b1	58327979	RPP14	ENSG00000163684
chr3	58305000	58310000	chr3	58325000	58330000	6.079990182	CD4_Naive_1800-RH-1.phs001703v3p1.Homo_Sapiens.H3K27ac.b1	58328086	RPP14	ENSG00000163684
chr3	58305000	58310000	chr3	58325000	58330000	6.079990182	CD4_Naive_1800-RH-1.phs001703v3p1.Homo_Sapiens.H3K27ac.b1	58328685	RPP14	ENSG00000163684
chr3	58305000	58310000	chr3	58325000	58330000	6.079990182	CD4_Naive_1800-RH-1.phs001703v3p1.Homo_Sapiens.H3K27ac.b1	58328788	RPP14	ENSG00000163684
chr3	58305000	58310000	chr3	58325000	58330000	6.079990182	CD4_Naive_1800-RH-1.phs001703v3p1.Homo_Sapiens.H3K27ac.b1	58328833	RPP14	ENSG00000163684
chr3	58305000	58310000	chr3	58325000	58330000	6.079990182	CD4_Naive_1800-RH-1.phs001703v3p1.Homo_Sapiens.H3K27ac.b1	58328960	RPP14	ENSG00000163684
chr3	58305000	58310000	chr3	58325000	58330000	6.079990182	CD4_Naive_1800-RH-1.phs001703v3p1.Homo_Sapiens.H3K27ac.b1	58328960	RPP14	ENSG00000163684
chr3	58305000	58310000	chr3	58325000	58330000	6.079990182	CD4_Naive_1800-RH-1.phs001703v3p1.Homo_Sapiens.H3K27ac.b1	58329029	RPP14	ENSG00000163684
chr3	58305000	58310000	chr3	58330000	58335000	11.17876943	CD4_Naive_1800-RH-1.phs001703v3p1.Homo_Sapiens.H3K27ac.b1	58330022	RPP14	ENSG00000163684
chr3	58305000	58310000	chr3	58330000	58335000	11.17876943	CD4_Naive_1800-RH-1.phs001703v3p1.Homo_Sapiens.H3K27ac.b1	58330108	RPP14	ENSG00000163684
chr3	58305000	58310000	chr3	58330000	58335000	11.17876943	CD4_Naive_1800-RH-1.phs001703v3p1.Homo_Sapiens.H3K27ac.b1	58330136	RPP14	ENSG00000163684
chr3	58305000	58310000	chr3	58330000	58335000	11.17876943	CD4_Naive_1800-RH-1.phs001703v3p1.Homo_Sapiens.H3K27ac.b1	58330136	RPP14	ENSG00000163684
chr3	58305000	58310000	chr3	58330000	58335000	11.17876943	CD4_Naive_1800-RH-1.phs001703v3p1.Homo_Sapiens.H3K27ac.b1	58331626	RPP14	ENSG00000163684
chr3	58305000	58310000	chr3	58330000	58335000	11.17876943	CD4_Naive_1800-RH-1.phs001703v3p1.Homo_Sapiens.H3K27ac.b1	58332497	RPP14	ENSG00000163684
chr3	58305000	58310000	chr3	58330000	58335000	11.17876943	CD4_Naive_1800-RH-1.phs001703v3p1.Homo_Sapiens.H3K27ac.b1	58332721	RPP14	ENSG00000163684
chr3	58305000	58310000	chr3	58330000	58335000	11.17876943	CD4_Naive_1800-RH-1.phs001703v3p1.Homo_Sapiens.H3K27ac.b1	58332748	RPP14	ENSG00000163684
chr3	58305000	58310000	chr3	58330000	58335000	11.17876943	CD4_Naive_1800-RH-1.phs001703v3p1.Homo_Sapiens.H3K27ac.b1	58332772	RPP14	ENSG00000163684
chr3	58305000	58310000	chr3	58330000	58335000	11.17876943	CD4_Naive_1800-RH-1.phs001703v3p1.Homo_Sapiens.H3K27ac.b1	58332796	RPP14	ENSG00000163684
chr3	58305000	58310000	chr3	58330000	58335000	11.17876943	CD4_Naive_1800-RH-1.phs001703v3p1.Homo_Sapiens.H3K27ac.b1	58332843	RPP14	ENSG00000163684
chr3	58305000	58310000	chr3	58330000	58335000	11.17876943	CD4_Naive_1800-RH-1.phs001703v3p1.Homo_Sapiens.H3K27ac.b1	58332950	RPP14	ENSG00000163684
chr3	58305000	58310000	chr3	58330000	58335000	11.17876943	CD4_Naive_1800-RH-1.phs001703v3p1.Homo_Sapiens.H3K27ac.b1	58333425	RPP14	ENSG00000163684
chr3	58305000	58310000	chr3	58330000	58335000	11.17876943	CD4_Naive_1800-RH-1.phs001703v3p1.Homo_Sapiens.H3K27ac.b1	58333432	RPP14	ENSG00000163684
chr3	58305000	58310000	chr3	58330000	58335000	11.17876943	CD4_Naive_1800-RH-1.phs001703v3p1.Homo_Sapiens.H3K27ac.b1	58333876	RPP14	ENSG00000163684
chr3	58305000	58310000	chr3	58330000	58335000	11.17876943	CD4_Naive_1800-RH-1.phs001703v3p1.Homo_Sapiens.H3K27ac.b1	58334571	RPP14	ENSG00000163684
chr3	58305000	58310000	chr3	58330000	58335000	11.17876943	CD4_Naive_1800-RH-1.phs001703v3p1.Homo_Sapiens.H3K27ac.b1	58334780	RPP14	ENSG00000163684
chr3	58305000	58310000	chr3	58430000	58435000	9.495040002	CD4_Naive_1800-RH-1.phs001703v3p1.Homo_Sapiens.H3K27ac.b1	58431287	RPP14	ENSG00000163684
chr3	58305000	58310000	chr3	58430000	58435000	9.495040002	CD4_Naive_1800-RH-1.phs001703v3p1.Homo_Sapiens.H3K27ac.b1	58431463	RPP14	ENSG00000163684
chr3	58305000	58310000	chr3	58430000	58435000	9.495040002	CD4_Naive_1800-RH-1.phs001703v3p1.Homo_Sapiens.H3K27ac.b1	58434886	RPP14	ENSG00000163684
chr3	88055000	88060000	chr3	88145000	88150000	10.97168299	CD4_Naive_1800-RH-1.phs001703v3p1.Homo_Sapiens.H3K27ac.b1	88058029	CGGBP1	ENSG00000163320
chr3	101465000	101470000	chr3	101510000	101515000	4.786694241	CD4_Naive_1800-RH-1.phs001703v3p1.Homo_Sapiens.H3K27ac.b1	101465290	SENP7	ENSG00000138468
chr3	101465000	101470000	chr3	101510000	101515000	4.786694241	CD4_Naive_1800-RH-1.phs001703v3p1.Homo_Sapiens.H3K27ac.b1	101467113	SENP7	ENSG00000138468
chr3	101465000	101470000	chr3	101510000	101515000	4.786694241	CD4_Naive_1800-RH-1.phs001703v3p1.Homo_Sapiens.H3K27ac.b1	101467181	SENP7	ENSG00000138468
chr3	101465000	101470000	chr3	101510000	101515000	4.786694241	CD4_Naive_1800-RH-1.phs001703v3p1.Homo_Sapiens.H3K27ac.b1	101467640	SENP7	ENSG00000138468
chr3	101465000	101470000	chr3	101510000	101515000	4.786694241	CD4_Naive_1800-RH-1.phs001703v3p1.Homo_Sapiens.H3K27ac.b1	101467859	SENP7	ENSG00000138468
chr3	101465000	101470000	chr3	101510000	101515000	4.786694241	CD4_Naive_1800-RH-1.phs001703v3p1.Homo_Sapiens.H3K27ac.b1	101468563	SENP7	ENSG00000138468
chr3	101465000	101470000	chr3	101510000	101515000	4.786694241	CD4_Naive_1800-RH-1.phs001703v3p1.Homo_Sapiens.H3K27ac.b1	101468977	SENP7	ENSG00000138468
chr3	101465000	101470000	chr3	101510000	101515000	4.786694241	CD4_Naive_1800-RH-1.phs001703v3p1.Homo_Sapiens.H3K27ac.b1	101469163	SENP7	ENSG00000138468
chr3	101570000	101575000	chr3	101775000	101780000	8.00238197	CD4_Naive_1800-RH-1.phs001703v3p1.Homo_Sapiens.H3K27ac.b1	101570745	NXPE3	ENSG00000144815
chr3	101570000	101575000	chr3	101775000	101780000	8.00238197	CD4_Naive_1800-RH-1.phs001703v3p1.Homo_Sapiens.H3K27ac.b1	101571299	NXPE3	ENSG00000144815
chr3	101570000	101575000	chr3	101775000	101780000	8.00238197	CD4_Naive_1800-RH-1.phs001703v3p1.Homo_Sapiens.H3K27ac.b1	101574832	NXPE3	ENSG00000144815
chr3	101675000	101680000	chr3	101775000	101780000	14.93783668	CD4_Naive_1800-RH-1.phs001703v3p1.Homo_Sapiens.H3K27ac.b1	101676197	NXPE3	ENSG00000144815
chr3	101675000	101680000	chr3	101775000	101780000	14.93783668	CD4_Naive_1800-RH-1.phs001703v3p1.Homo_Sapiens.H3K27ac.b1	101676208	NXPE3	ENSG00000144815
chr3	101680000	101685000	chr3	101775000	101780000	6.61487441	CD4_Naive_1800-RH-1.phs001703v3p1.Homo_Sapiens.H3K27ac.b1	101681530	NXPE3	ENSG00000144815
chr3	101680000	101685000	chr3	101775000	101780000	6.61487441	CD4_Naive_1800-RH-1.phs001703v3p1.Homo_Sapiens.H3K27ac.b1	101682404	NXPE3	ENSG00000144815
chr3	101685000	101690000	chr3	101775000	101780000	20.16868843	CD4_Naive_1800-RH-1.phs001703v3p1.Homo_Sapiens.H3K27ac.b1	101688583	NXPE3	ENSG00000144815
chr3	101685000	101690000	chr3	101775000	101780000	20.16868843	CD4_Naive_1800-RH-1.phs001703v3p1.Homo_Sapiens.H3K27ac.b1	101688720	NXPE3	ENSG00000144815
chr3	101685000	101690000	chr3	101775000	101780000	20.16868843	CD4_Naive_1800-RH-1.phs001703v3p1.Homo_Sapiens.H3K27ac.b1	101688720	NXPE3	ENSG00000144815
chr3	101725000	101730000	chr3	101775000	101780000	17.30547197	CD4_Naive_1800-RH-1.phs001703v3p1.Homo_Sapiens.H3K27ac.b1	101728262	NXPE3	ENSG00000144815
chr3	101725000	101730000	chr3	101775000	101780000	17.30547197	CD4_Naive_1800-RH-1.phs001703v3p1.Homo_Sapiens.H3K27ac.b1	101728461	NXPE3	ENSG00000144815
chr3	119290000	119295000	chr3	119320000	119325000	14.14761203	CD4_Naive_1800-RH-1.phs001703v3p1.Homo_Sapiens.H3K27ac.b1	119320043	ARHGAP31	ENSG00000031081
chr3	119290000	119295000	chr3	119320000	119325000	14.14761203	CD4_Naive_1800-RH-1.phs001703v3p1.Homo_Sapiens.H3K27ac.b1	119321279	ARHGAP31	ENSG00000031081
chr3	119290000	119295000	chr3	119320000	119325000	14.14761203	CD4_Naive_1800-RH-1.phs001703v3p1.Homo_Sapiens.H3K27ac.b1	119321676	ARHGAP31	ENSG00000031081
chr3	119290000	119295000	chr3	119320000	119325000	14.14761203	CD4_Naive_1800-RH-1.phs001703v3p1.Homo_Sapiens.H3K27ac.b1	119322561	ARHGAP31	ENSG00000031081
chr3	119290000	119295000	chr3	119320000	119325000	14.14761203	CD4_Naive_1800-RH-1.phs001703v3p1.Homo_Sapiens.H3K27ac.b1	119322978	ARHGAP31	ENSG00000031081
chr3	119290000	119295000	chr3	119320000	119325000	14.14761203	CD4_Naive_1800-RH-1.phs001703v3p1.Homo_Sapiens.H3K27ac.b1	119323459	ARHGAP31	ENSG00000031081
chr3	119290000	119295000	chr3	119320000	119325000	14.14761203	CD4_Naive_1800-RH-1.phs001703v3p1.Homo_Sapiens.H3K27ac.b1	119324164	ARHGAP31	ENSG00000031081
chr3	122410000	122415000	chr3	122510000	122515000	5.557524794	CD4_Naive_1800-RH-1.phs001703v3p1.Homo_Sapiens.H3K27ac.b1	122410027	KPNA1	ENSG00000114030
chr3	122415000	122420000	chr3	122510000	122515000	36.97660121	CD4_Naive_1800-RH-1.phs001703v3p1.Homo_Sapiens.H3K27ac.b1	122510668	AC083798.2	ENSG00000272758
chr3	122415000	122420000	chr3	122510000	122515000	36.97660121	CD4_Naive_1800-RH-1.phs001703v3p1.Homo_Sapiens.H3K27ac.b1	122511792	AC083798.2	ENSG00000272758
chr3	122415000	122420000	chr3	122510000	122515000	36.97660121	CD4_Naive_1800-RH-1.phs001703v3p1.Homo_Sapiens.H3K27ac.b1	122511792	AC083798.2	ENSG00000272758
chr3	122415000	122420000	chr3	122510000	122515000	36.97660121	CD4_Naive_1800-RH-1.phs001703v3p1.Homo_Sapiens.H3K27ac.b1	122511998	AC083798.2	ENSG00000272758
chr3	122415000	122420000	chr3	122510000	122515000	36.97660121	CD4_Naive_1800-RH-1.phs001703v3p1.Homo_Sapiens.H3K27ac.b1	122512972	AC083798.2	ENSG00000272758
chr3	122415000	122420000	chr3	122510000	122515000	36.97660121	CD4_Naive_1800-RH-1.phs001703v3p1.Homo_Sapiens.H3K27ac.b1	122513821	AC083798.2	ENSG00000272758
chr3	122415000	122420000	chr3	122510000	122515000	36.97660121	CD4_Naive_1800-RH-1.phs001703v3p1.Homo_Sapiens.H3K27ac.b1	122514621	AC083798.2	ENSG00000272758
chr3	122415000	122420000	chr3	122515000	122520000	14.73340035	CD4_Naive_1800-RH-1.phs001703v3p1.Homo_Sapiens.H3K27ac.b1	122516258	AC083798.2	ENSG00000272758
chr3	122415000	122420000	chr3	122515000	122520000	14.73340035	CD4_Naive_1800-RH-1.phs001703v3p1.Homo_Sapiens.H3K27ac.b1	122517178	AC083798.2	ENSG00000272758
chr3	122415000	122420000	chr3	122515000	122520000	14.73340035	CD4_Naive_1800-RH-1.phs001703v3p1.Homo_Sapiens.H3K27ac.b1	122517929	AC083798.2	ENSG00000272758
chr3	122415000	122420000	chr3	122515000	122520000	14.73340035	CD4_Naive_1800-RH-1.phs001703v3p1.Homo_Sapiens.H3K27ac.b1	122517929	AC083798.2	ENSG00000272758
chr3	122415000	122420000	chr3	122515000	122520000	14.73340035	CD4_Naive_1800-RH-1.phs001703v3p1.Homo_Sapiens.H3K27ac.b1	122519941	AC083798.2	ENSG00000272758
chr3	122680000	122685000	chr3	122790000	122795000	16.56854326	CD4_Naive_1800-RH-1.phs001703v3p1.Homo_Sapiens.H3K27ac.b1	122792906	PARP14	ENSG00000173193
chr3	122680000	122685000	chr3	122790000	122795000	16.56854326	CD4_Naive_1800-RH-1.phs001703v3p1.Homo_Sapiens.H3K27ac.b1	122792906	PARP14	ENSG00000173193
chr3	130890000	130895000	chr3	131025000	131030000	7.329676498	CD4_Naive_1800-RH-1.phs001703v3p1.Homo_Sapiens.H3K27ac.b1	130893622	NEK11	ENSG00000114670
chr3	133570000	133575000	chr3	133660000	133665000	7.917254411	CD4_Naive_1800-RH-1.phs001703v3p1.Homo_Sapiens.H3K27ac.b1	133661286	CDV3	ENSG00000091527
chr3	133570000	133575000	chr3	133660000	133665000	7.917254411	CD4_Naive_1800-RH-1.phs001703v3p1.Homo_Sapiens.H3K27ac.b1	133662678	CDV3	ENSG00000091527
chr3	133570000	133575000	chr3	133660000	133665000	7.917254411	CD4_Naive_1800-RH-1.phs001703v3p1.Homo_Sapiens.H3K27ac.b1	133662678	CDV3	ENSG00000091527
chr3	133570000	133575000	chr3	133660000	133665000	7.917254411	CD4_Naive_1800-RH-1.phs001703v3p1.Homo_Sapiens.H3K27ac.b1	133662678	CDV3	ENSG00000091527
chr3	133570000	133575000	chr3	133660000	133665000	7.917254411	CD4_Naive_1800-RH-1.phs001703v3p1.Homo_Sapiens.H3K27ac.b1	133663229	CDV3	ENSG00000091527
chr3	133570000	133575000	chr3	133660000	133665000	7.917254411	CD4_Naive_1800-RH-1.phs001703v3p1.Homo_Sapiens.H3K27ac.b1	133664542	CDV3	ENSG00000091527
chr3	136250000	136255000	chr3	136750000	136755000	16.31830707	CD4_Naive_1800-RH-1.phs001703v3p1.Homo_Sapiens.H3K27ac.b1	136751162	PCCB	ENSG00000114054
chr3	136250000	136255000	chr3	136750000	136755000	16.31830707	CD4_Naive_1800-RH-1.phs001703v3p1.Homo_Sapiens.H3K27ac.b1	136752973	PCCB	ENSG00000114054
chr3	136250000	136255000	chr3	136750000	136755000	16.31830707	CD4_Naive_1800-RH-1.phs001703v3p1.Homo_Sapiens.H3K27ac.b1	136754886	PCCB	ENSG00000114054
chr3	142445000	142450000	chr3	142505000	142510000	26.72732942	CD4_Naive_1800-RH-1.phs001703v3p1.Homo_Sapiens.H3K27ac.b1	142506546	XRN1	ENSG00000114127
chr3	150545000	150550000	chr3	150600000	150605000	67.92813773	CD4_Naive_1800-RH-1.phs001703v3p1.Homo_Sapiens.H3K27ac.b1	150600280	EIF2A	ENSG00000144895
chr3	150545000	150550000	chr3	150600000	150605000	67.92813773	CD4_Naive_1800-RH-1.phs001703v3p1.Homo_Sapiens.H3K27ac.b1	150601897	EIF2A	ENSG00000144895
chr3	150545000	150550000	chr3	150600000	150605000	67.92813773	CD4_Naive_1800-RH-1.phs001703v3p1.Homo_Sapiens.H3K27ac.b1	150604631	EIF2A	ENSG00000144895
chr3	179320000	179325000	chr3	179345000	179350000	5.695809887	CD4_Naive_1800-RH-1.phs001703v3p1.Homo_Sapiens.H3K27ac.b1	179322389	MFN1	ENSG00000171109
chr3	179320000	179325000	chr3	179345000	179350000	5.695809887	CD4_Naive_1800-RH-1.phs001703v3p1.Homo_Sapiens.H3K27ac.b1	179323100	MFN1	ENSG00000171109
chr3	179320000	179325000	chr3	179345000	179350000	5.695809887	CD4_Naive_1800-RH-1.phs001703v3p1.Homo_Sapiens.H3K27ac.b1	179324550	MFN1	ENSG00000171109
chr3	186780000	186785000	chr3	186805000	186810000	19.69836927	CD4_Naive_1800-RH-1.phs001703v3p1.Homo_Sapiens.H3K27ac.b1	186780747	RFC4	ENSG00000163918
chr3	186780000	186785000	chr3	186805000	186810000	19.69836927	CD4_Naive_1800-RH-1.phs001703v3p1.Homo_Sapiens.H3K27ac.b1	186782317	RFC4	ENSG00000163918
chr3	186780000	186785000	chr3	186805000	186810000	19.69836927	CD4_Naive_1800-RH-1.phs001703v3p1.Homo_Sapiens.H3K27ac.b1	186782317	RFC4	ENSG00000163918
chr3	197710000	197715000	chr3	197745000	197750000	9.671305225	CD4_Naive_1800-RH-1.phs001703v3p1.Homo_Sapiens.H3K27ac.b1	197710598	RUBCN	ENSG00000145016
chr3	197710000	197715000	chr3	197745000	197750000	9.671305225	CD4_Naive_1800-RH-1.phs001703v3p1.Homo_Sapiens.H3K27ac.b1	197712861	RUBCN	ENSG00000145016
chr3	197710000	197715000	chr3	197745000	197750000	9.671305225	CD4_Naive_1800-RH-1.phs001703v3p1.Homo_Sapiens.H3K27ac.b1	197713714	RUBCN	ENSG00000145016
chr3	197710000	197715000	chr3	197745000	197750000	9.671305225	CD4_Naive_1800-RH-1.phs001703v3p1.Homo_Sapiens.H3K27ac.b1	197713736	RUBCN	ENSG00000145016
chr3	197710000	197715000	chr3	197745000	197750000	9.671305225	CD4_Naive_1800-RH-1.phs001703v3p1.Homo_Sapiens.H3K27ac.b1	197713937	RUBCN	ENSG00000145016
chr3	197710000	197715000	chr3	197745000	197750000	9.671305225	CD4_Naive_1800-RH-1.phs001703v3p1.Homo_Sapiens.H3K27ac.b1	197714590	RUBCN	ENSG00000145016
chr3	197710000	197715000	chr3	197745000	197750000	9.671305225	CD4_Naive_1800-RH-1.phs001703v3p1.Homo_Sapiens.H3K27ac.b1	197714624	RUBCN	ENSG00000145016
chr3	197710000	197715000	chr3	197745000	197750000	9.671305225	CD4_Naive_1800-RH-1.phs001703v3p1.Homo_Sapiens.H3K27ac.b1	197714639	RUBCN	ENSG00000145016
chr3	197710000	197715000	chr3	197745000	197750000	9.671305225	CD4_Naive_1800-RH-1.phs001703v3p1.Homo_Sapiens.H3K27ac.b1	197714683	RUBCN	ENSG00000145016
chr3	197710000	197715000	chr3	197745000	197750000	9.671305225	CD4_Naive_1800-RH-1.phs001703v3p1.Homo_Sapiens.H3K27ac.b1	197714713	RUBCN	ENSG00000145016
chr4	25155000	25160000	chr4	25230000	25235000	8.206806109	CD4_Naive_1800-RH-1.phs001703v3p1.Homo_Sapiens.H3K27ac.b1	25156333	PI4K2B	ENSG00000038210
chr4	25155000	25160000	chr4	25230000	25235000	8.206806109	CD4_Naive_1800-RH-1.phs001703v3p1.Homo_Sapiens.H3K27ac.b1	25157768	PI4K2B	ENSG00000038210
chr4	25155000	25160000	chr4	25230000	25235000	8.206806109	CD4_Naive_1800-RH-1.phs001703v3p1.Homo_Sapiens.H3K27ac.b1	25159917	PI4K2B	ENSG00000038210
chr4	25160000	25165000	chr4	25230000	25235000	6.899614214	CD4_Naive_1800-RH-1.phs001703v3p1.Homo_Sapiens.H3K27ac.b1	25160758	PI4K2B	ENSG00000038210
chr4	39455000	39460000	chr4	39695000	39700000	5.600384793	CD4_Naive_1800-RH-1.phs001703v3p1.Homo_Sapiens.H3K27ac.b1	39696375	RPL9	ENSG00000163682
chr4	44675000	44680000	chr4	44725000	44730000	6.313235794	CD4_Naive_1800-RH-1.phs001703v3p1.Homo_Sapiens.H3K27ac.b1	44725101	GUF1	ENSG00000151806
chr4	44675000	44680000	chr4	44725000	44730000	6.313235794	CD4_Naive_1800-RH-1.phs001703v3p1.Homo_Sapiens.H3K27ac.b1	44725134	GUF1	ENSG00000151806
chr4	44675000	44680000	chr4	44725000	44730000	6.313235794	CD4_Naive_1800-RH-1.phs001703v3p1.Homo_Sapiens.H3K27ac.b1	44725134	GUF1	ENSG00000151806
chr4	44675000	44680000	chr4	44725000	44730000	6.313235794	CD4_Naive_1800-RH-1.phs001703v3p1.Homo_Sapiens.H3K27ac.b1	44725211	GUF1	ENSG00000151806
chr4	44675000	44680000	chr4	44725000	44730000	6.313235794	CD4_Naive_1800-RH-1.phs001703v3p1.Homo_Sapiens.H3K27ac.b1	44725391	GUF1	ENSG00000151806
chr4	44675000	44680000	chr4	44725000	44730000	6.313235794	CD4_Naive_1800-RH-1.phs001703v3p1.Homo_Sapiens.H3K27ac.b1	44725743	GUF1	ENSG00000151806
chr4	55395000	55400000	chr4	55545000	55550000	14.02326769	CD4_Naive_1800-RH-1.phs001703v3p1.Homo_Sapiens.H3K27ac.b1	55545245	TMEM165	ENSG00000134851
chr4	55395000	55400000	chr4	55545000	55550000	14.02326769	CD4_Naive_1800-RH-1.phs001703v3p1.Homo_Sapiens.H3K27ac.b1	55545976	TMEM165	ENSG00000134851
chr4	55395000	55400000	chr4	55545000	55550000	14.02326769	CD4_Naive_1800-RH-1.phs001703v3p1.Homo_Sapiens.H3K27ac.b1	55546702	TMEM165	ENSG00000134851
chr4	55395000	55400000	chr4	55545000	55550000	14.02326769	CD4_Naive_1800-RH-1.phs001703v3p1.Homo_Sapiens.H3K27ac.b1	55546706	TMEM165	ENSG00000134851
chr4	55395000	55400000	chr4	55545000	55550000	14.02326769	CD4_Naive_1800-RH-1.phs001703v3p1.Homo_Sapiens.H3K27ac.b1	55546707	TMEM165	ENSG00000134851
chr4	55395000	55400000	chr4	55545000	55550000	14.02326769	CD4_Naive_1800-RH-1.phs001703v3p1.Homo_Sapiens.H3K27ac.b1	55549177	TMEM165	ENSG00000134851
chr4	73070000	73075000	chr4	73255000	73260000	41.70114943	CD4_Naive_1800-RH-1.phs001703v3p1.Homo_Sapiens.H3K27ac.b1	73071816	AC053527.1	ENSG00000250220
chr4	77815000	77820000	chr4	77855000	77860000	5.353895927	CD4_Naive_1800-RH-1.phs001703v3p1.Homo_Sapiens.H3K27ac.b1	77855729	CNOT6L	ENSG00000138767
chr4	77815000	77820000	chr4	77855000	77860000	5.353895927	CD4_Naive_1800-RH-1.phs001703v3p1.Homo_Sapiens.H3K27ac.b1	77857295	CNOT6L	ENSG00000138767
chr4	77815000	77820000	chr4	77860000	77865000	98.47739697	CD4_Naive_1800-RH-1.phs001703v3p1.Homo_Sapiens.H3K27ac.b1	77861089	CNOT6L	ENSG00000138767
chr4	77815000	77820000	chr4	77860000	77865000	98.47739697	CD4_Naive_1800-RH-1.phs001703v3p1.Homo_Sapiens.H3K27ac.b1	77862664	CNOT6L	ENSG00000138767
chr4	77815000	77820000	chr4	77860000	77865000	98.47739697	CD4_Naive_1800-RH-1.phs001703v3p1.Homo_Sapiens.H3K27ac.b1	77863279	CNOT6L	ENSG00000138767
chr4	99890000	99895000	chr4	99945000	99950000	29.57593176	CD4_Naive_1800-RH-1.phs001703v3p1.Homo_Sapiens.H3K27ac.b1	99945037	LAMTOR3	ENSG00000109270
chr4	99890000	99895000	chr4	99945000	99950000	29.57593176	CD4_Naive_1800-RH-1.phs001703v3p1.Homo_Sapiens.H3K27ac.b1	99949025	LAMTOR3	ENSG00000109270
chr4	99890000	99895000	chr4	99945000	99950000	29.57593176	CD4_Naive_1800-RH-1.phs001703v3p1.Homo_Sapiens.H3K27ac.b1	99949218	LAMTOR3	ENSG00000109270
chr4	99890000	99895000	chr4	99945000	99950000	29.57593176	CD4_Naive_1800-RH-1.phs001703v3p1.Homo_Sapiens.H3K27ac.b1	99949995	LAMTOR3	ENSG00000109270
chr4	99890000	99895000	chr4	99950000	99955000	7.161350656	CD4_Naive_1800-RH-1.phs001703v3p1.Homo_Sapiens.H3K27ac.b1	99951208	LAMTOR3	ENSG00000109270
chr4	99890000	99895000	chr4	99950000	99955000	7.161350656	CD4_Naive_1800-RH-1.phs001703v3p1.Homo_Sapiens.H3K27ac.b1	99953243	LAMTOR3	ENSG00000109270
chr4	99890000	99895000	chr4	99950000	99955000	7.161350656	CD4_Naive_1800-RH-1.phs001703v3p1.Homo_Sapiens.H3K27ac.b1	99954583	LAMTOR3	ENSG00000109270
chr4	102500000	102505000	chr4	102520000	102525000	4.892143983	CD4_Naive_1800-RH-1.phs001703v3p1.Homo_Sapiens.H3K27ac.b1	102523317	NFKB1	ENSG00000109320
chr4	102760000	102765000	chr4	102865000	102870000	10.96983179	CD4_Naive_1800-RH-1.phs001703v3p1.Homo_Sapiens.H3K27ac.b1	102760089	UBE2D3	ENSG00000109332
chr4	102810000	102815000	chr4	102865000	102870000	4.664788335	CD4_Naive_1800-RH-1.phs001703v3p1.Homo_Sapiens.H3K27ac.b1	102810415	UBE2D3	ENSG00000109332
chr4	102810000	102815000	chr4	102865000	102870000	4.664788335	CD4_Naive_1800-RH-1.phs001703v3p1.Homo_Sapiens.H3K27ac.b1	102810415	UBE2D3	ENSG00000109332
chr4	102810000	102815000	chr4	102865000	102870000	4.664788335	CD4_Naive_1800-RH-1.phs001703v3p1.Homo_Sapiens.H3K27ac.b1	102810568	UBE2D3	ENSG00000109332
chr4	102810000	102815000	chr4	102865000	102870000	4.664788335	CD4_Naive_1800-RH-1.phs001703v3p1.Homo_Sapiens.H3K27ac.b1	102810580	UBE2D3	ENSG00000109332
chr4	102810000	102815000	chr4	102865000	102870000	4.664788335	CD4_Naive_1800-RH-1.phs001703v3p1.Homo_Sapiens.H3K27ac.b1	102811016	UBE2D3	ENSG00000109332
chr4	102810000	102815000	chr4	102865000	102870000	4.664788335	CD4_Naive_1800-RH-1.phs001703v3p1.Homo_Sapiens.H3K27ac.b1	102811336	UBE2D3	ENSG00000109332
chr4	102810000	102815000	chr4	102865000	102870000	4.664788335	CD4_Naive_1800-RH-1.phs001703v3p1.Homo_Sapiens.H3K27ac.b1	102811336	UBE2D3	ENSG00000109332
chr4	102810000	102815000	chr4	102865000	102870000	4.664788335	CD4_Naive_1800-RH-1.phs001703v3p1.Homo_Sapiens.H3K27ac.b1	102811411	UBE2D3	ENSG00000109332
chr4	102810000	102815000	chr4	102865000	102870000	4.664788335	CD4_Naive_1800-RH-1.phs001703v3p1.Homo_Sapiens.H3K27ac.b1	102811688	UBE2D3	ENSG00000109332
chr4	102810000	102815000	chr4	102865000	102870000	4.664788335	CD4_Naive_1800-RH-1.phs001703v3p1.Homo_Sapiens.H3K27ac.b1	102812017	UBE2D3	ENSG00000109332
chr4	102810000	102815000	chr4	102865000	102870000	4.664788335	CD4_Naive_1800-RH-1.phs001703v3p1.Homo_Sapiens.H3K27ac.b1	102812443	UBE2D3	ENSG00000109332
chr4	102810000	102815000	chr4	102865000	102870000	4.664788335	CD4_Naive_1800-RH-1.phs001703v3p1.Homo_Sapiens.H3K27ac.b1	102813568	UBE2D3	ENSG00000109332
chr4	102810000	102815000	chr4	102865000	102870000	4.664788335	CD4_Naive_1800-RH-1.phs001703v3p1.Homo_Sapiens.H3K27ac.b1	102814296	UBE2D3	ENSG00000109332
chr4	102810000	102815000	chr4	102865000	102870000	4.664788335	CD4_Naive_1800-RH-1.phs001703v3p1.Homo_Sapiens.H3K27ac.b1	102814296	UBE2D3	ENSG00000109332
chr4	102815000	102820000	chr4	102865000	102870000	11.74268505	CD4_Naive_1800-RH-1.phs001703v3p1.Homo_Sapiens.H3K27ac.b1	102815023	UBE2D3	ENSG00000109332
chr4	102815000	102820000	chr4	102865000	102870000	11.74268505	CD4_Naive_1800-RH-1.phs001703v3p1.Homo_Sapiens.H3K27ac.b1	102815265	UBE2D3	ENSG00000109332
chr4	102815000	102820000	chr4	102865000	102870000	11.74268505	CD4_Naive_1800-RH-1.phs001703v3p1.Homo_Sapiens.H3K27ac.b1	102815871	UBE2D3	ENSG00000109332
chr4	102815000	102820000	chr4	102865000	102870000	11.74268505	CD4_Naive_1800-RH-1.phs001703v3p1.Homo_Sapiens.H3K27ac.b1	102815894	UBE2D3	ENSG00000109332
chr4	102815000	102820000	chr4	102865000	102870000	11.74268505	CD4_Naive_1800-RH-1.phs001703v3p1.Homo_Sapiens.H3K27ac.b1	102816951	UBE2D3	ENSG00000109332
chr4	102815000	102820000	chr4	102865000	102870000	11.74268505	CD4_Naive_1800-RH-1.phs001703v3p1.Homo_Sapiens.H3K27ac.b1	102817075	UBE2D3	ENSG00000109332
chr4	102815000	102820000	chr4	102865000	102870000	11.74268505	CD4_Naive_1800-RH-1.phs001703v3p1.Homo_Sapiens.H3K27ac.b1	102817086	UBE2D3	ENSG00000109332
chr4	102815000	102820000	chr4	102865000	102870000	11.74268505	CD4_Naive_1800-RH-1.phs001703v3p1.Homo_Sapiens.H3K27ac.b1	102817198	UBE2D3	ENSG00000109332
chr4	102820000	102825000	chr4	102865000	102870000	10.66682931	CD4_Naive_1800-RH-1.phs001703v3p1.Homo_Sapiens.H3K27ac.b1	102820439	UBE2D3	ENSG00000109332
chr4	102820000	102825000	chr4	102865000	102870000	10.66682931	CD4_Naive_1800-RH-1.phs001703v3p1.Homo_Sapiens.H3K27ac.b1	102820800	UBE2D3	ENSG00000109332
chr4	102820000	102825000	chr4	102865000	102870000	10.66682931	CD4_Naive_1800-RH-1.phs001703v3p1.Homo_Sapiens.H3K27ac.b1	102821256	UBE2D3	ENSG00000109332
chr4	102820000	102825000	chr4	102865000	102870000	10.66682931	CD4_Naive_1800-RH-1.phs001703v3p1.Homo_Sapiens.H3K27ac.b1	102821494	UBE2D3	ENSG00000109332
chr4	102820000	102825000	chr4	102865000	102870000	10.66682931	CD4_Naive_1800-RH-1.phs001703v3p1.Homo_Sapiens.H3K27ac.b1	102821607	UBE2D3	ENSG00000109332
chr4	102820000	102825000	chr4	102865000	102870000	10.66682931	CD4_Naive_1800-RH-1.phs001703v3p1.Homo_Sapiens.H3K27ac.b1	102822762	UBE2D3	ENSG00000109332
chr4	102820000	102825000	chr4	102865000	102870000	10.66682931	CD4_Naive_1800-RH-1.phs001703v3p1.Homo_Sapiens.H3K27ac.b1	102822762	UBE2D3	ENSG00000109332
chr4	102820000	102825000	chr4	102865000	102870000	10.66682931	CD4_Naive_1800-RH-1.phs001703v3p1.Homo_Sapiens.H3K27ac.b1	102822914	UBE2D3	ENSG00000109332
chr4	102820000	102825000	chr4	102865000	102870000	10.66682931	CD4_Naive_1800-RH-1.phs001703v3p1.Homo_Sapiens.H3K27ac.b1	102823801	UBE2D3	ENSG00000109332
chr4	102820000	102825000	chr4	102865000	102870000	10.66682931	CD4_Naive_1800-RH-1.phs001703v3p1.Homo_Sapiens.H3K27ac.b1	102824599	UBE2D3	ENSG00000109332
chr4	102825000	102830000	chr4	102865000	102870000	202.1008593	CD4_Naive_1800-RH-1.phs001703v3p1.Homo_Sapiens.H3K27ac.b1	102827640	UBE2D3	ENSG00000109332
chr4	102825000	102830000	chr4	102865000	102870000	202.1008593	CD4_Naive_1800-RH-1.phs001703v3p1.Homo_Sapiens.H3K27ac.b1	102827718	UBE2D3	ENSG00000109332
chr4	102825000	102830000	chr4	102865000	102870000	202.1008593	CD4_Naive_1800-RH-1.phs001703v3p1.Homo_Sapiens.H3K27ac.b1	102827718	UBE2D3	ENSG00000109332
chr4	102825000	102830000	chr4	102865000	102870000	202.1008593	CD4_Naive_1800-RH-1.phs001703v3p1.Homo_Sapiens.H3K27ac.b1	102828287	UBE2D3	ENSG00000109332
chr4	102825000	102830000	chr4	102865000	102870000	202.1008593	CD4_Naive_1800-RH-1.phs001703v3p1.Homo_Sapiens.H3K27ac.b1	102828359	UBE2D3	ENSG00000109332
chr4	102825000	102830000	chr4	102865000	102870000	202.1008593	CD4_Naive_1800-RH-1.phs001703v3p1.Homo_Sapiens.H3K27ac.b1	102829111	UBE2D3	ENSG00000109332
chr4	102825000	102830000	chr4	102865000	102870000	202.1008593	CD4_Naive_1800-RH-1.phs001703v3p1.Homo_Sapiens.H3K27ac.b1	102829159	UBE2D3	ENSG00000109332
chr4	102825000	102830000	chr4	102865000	102870000	202.1008593	CD4_Naive_1800-RH-1.phs001703v3p1.Homo_Sapiens.H3K27ac.b1	102829976	UBE2D3	ENSG00000109332
chr4	102865000	102870000	chr4	103015000	103020000	15.59134971	CD4_Naive_1800-RH-1.phs001703v3p1.Homo_Sapiens.H3K27ac.b1	103016438	UBE2D3	ENSG00000109332
chr4	102865000	102870000	chr4	103015000	103020000	15.59134971	CD4_Naive_1800-RH-1.phs001703v3p1.Homo_Sapiens.H3K27ac.b1	103016729	UBE2D3	ENSG00000109332
chr4	102865000	102870000	chr4	103015000	103020000	15.59134971	CD4_Naive_1800-RH-1.phs001703v3p1.Homo_Sapiens.H3K27ac.b1	103016776	UBE2D3	ENSG00000109332
chr4	102865000	102870000	chr4	103015000	103020000	15.59134971	CD4_Naive_1800-RH-1.phs001703v3p1.Homo_Sapiens.H3K27ac.b1	103016817	UBE2D3	ENSG00000109332
chr4	102865000	102870000	chr4	103015000	103020000	15.59134971	CD4_Naive_1800-RH-1.phs001703v3p1.Homo_Sapiens.H3K27ac.b1	103017703	UBE2D3	ENSG00000109332
chr4	102865000	102870000	chr4	103015000	103020000	15.59134971	CD4_Naive_1800-RH-1.phs001703v3p1.Homo_Sapiens.H3K27ac.b1	103018363	UBE2D3	ENSG00000109332
chr4	102865000	102870000	chr4	103015000	103020000	15.59134971	CD4_Naive_1800-RH-1.phs001703v3p1.Homo_Sapiens.H3K27ac.b1	103018664	UBE2D3	ENSG00000109332
chr4	102865000	102870000	chr4	103015000	103020000	15.59134971	CD4_Naive_1800-RH-1.phs001703v3p1.Homo_Sapiens.H3K27ac.b1	103018664	UBE2D3	ENSG00000109332
chr4	102865000	102870000	chr4	103020000	103025000	9.081464983	CD4_Naive_1800-RH-1.phs001703v3p1.Homo_Sapiens.H3K27ac.b1	103021485	UBE2D3	ENSG00000109332
chr4	102865000	102870000	chr4	103020000	103025000	9.081464983	CD4_Naive_1800-RH-1.phs001703v3p1.Homo_Sapiens.H3K27ac.b1	103021485	UBE2D3	ENSG00000109332
chr4	102865000	102870000	chr4	103020000	103025000	9.081464983	CD4_Naive_1800-RH-1.phs001703v3p1.Homo_Sapiens.H3K27ac.b1	103021639	UBE2D3	ENSG00000109332
chr4	109560000	109565000	chr4	109645000	109650000	11.72595335	CD4_Naive_1800-RH-1.phs001703v3p1.Homo_Sapiens.H3K27ac.b1	109646642	MCUB	ENSG00000005059
chr4	109560000	109565000	chr4	109645000	109650000	11.72595335	CD4_Naive_1800-RH-1.phs001703v3p1.Homo_Sapiens.H3K27ac.b1	109647555	MCUB	ENSG00000005059
chr4	109560000	109565000	chr4	109645000	109650000	11.72595335	CD4_Naive_1800-RH-1.phs001703v3p1.Homo_Sapiens.H3K27ac.b1	109647935	MCUB	ENSG00000005059
chr4	109560000	109565000	chr4	109645000	109650000	11.72595335	CD4_Naive_1800-RH-1.phs001703v3p1.Homo_Sapiens.H3K27ac.b1	109648391	MCUB	ENSG00000005059
chr4	109560000	109565000	chr4	109645000	109650000	11.72595335	CD4_Naive_1800-RH-1.phs001703v3p1.Homo_Sapiens.H3K27ac.b1	109648391	MCUB	ENSG00000005059
chr4	109560000	109565000	chr4	109645000	109650000	11.72595335	CD4_Naive_1800-RH-1.phs001703v3p1.Homo_Sapiens.H3K27ac.b1	109648399	MCUB	ENSG00000005059
chr4	109560000	109565000	chr4	109645000	109650000	11.72595335	CD4_Naive_1800-RH-1.phs001703v3p1.Homo_Sapiens.H3K27ac.b1	109648436	MCUB	ENSG00000005059
chr4	109560000	109565000	chr4	109645000	109650000	11.72595335	CD4_Naive_1800-RH-1.phs001703v3p1.Homo_Sapiens.H3K27ac.b1	109648436	MCUB	ENSG00000005059
chr4	109560000	109565000	chr4	109645000	109650000	11.72595335	CD4_Naive_1800-RH-1.phs001703v3p1.Homo_Sapiens.H3K27ac.b1	109648939	MCUB	ENSG00000005059
chr4	109560000	109565000	chr4	109645000	109650000	11.72595335	CD4_Naive_1800-RH-1.phs001703v3p1.Homo_Sapiens.H3K27ac.b1	109648939	MCUB	ENSG00000005059
chr4	109560000	109565000	chr4	109645000	109650000	11.72595335	CD4_Naive_1800-RH-1.phs001703v3p1.Homo_Sapiens.H3K27ac.b1	109648983	MCUB	ENSG00000005059
chr4	109560000	109565000	chr4	109645000	109650000	11.72595335	CD4_Naive_1800-RH-1.phs001703v3p1.Homo_Sapiens.H3K27ac.b1	109648983	MCUB	ENSG00000005059
chr4	109560000	109565000	chr4	109645000	109650000	11.72595335	CD4_Naive_1800-RH-1.phs001703v3p1.Homo_Sapiens.H3K27ac.b1	109648983	MCUB	ENSG00000005059
chr4	109560000	109565000	chr4	109645000	109650000	11.72595335	CD4_Naive_1800-RH-1.phs001703v3p1.Homo_Sapiens.H3K27ac.b1	109648983	MCUB	ENSG00000005059
chr4	109560000	109565000	chr4	109645000	109650000	11.72595335	CD4_Naive_1800-RH-1.phs001703v3p1.Homo_Sapiens.H3K27ac.b1	109649024	MCUB	ENSG00000005059
chr4	109560000	109565000	chr4	109645000	109650000	11.72595335	CD4_Naive_1800-RH-1.phs001703v3p1.Homo_Sapiens.H3K27ac.b1	109649024	MCUB	ENSG00000005059
chr4	109560000	109565000	chr4	109645000	109650000	11.72595335	CD4_Naive_1800-RH-1.phs001703v3p1.Homo_Sapiens.H3K27ac.b1	109649111	MCUB	ENSG00000005059
chr4	109560000	109565000	chr4	109645000	109650000	11.72595335	CD4_Naive_1800-RH-1.phs001703v3p1.Homo_Sapiens.H3K27ac.b1	109649111	MCUB	ENSG00000005059
chr4	109560000	109565000	chr4	109645000	109650000	11.72595335	CD4_Naive_1800-RH-1.phs001703v3p1.Homo_Sapiens.H3K27ac.b1	109649463	MCUB	ENSG00000005059
chr4	109560000	109565000	chr4	109645000	109650000	11.72595335	CD4_Naive_1800-RH-1.phs001703v3p1.Homo_Sapiens.H3K27ac.b1	109649463	MCUB	ENSG00000005059
chr4	109560000	109565000	chr4	109645000	109650000	11.72595335	CD4_Naive_1800-RH-1.phs001703v3p1.Homo_Sapiens.H3K27ac.b1	109649751	MCUB	ENSG00000005059
chr4	109560000	109565000	chr4	109645000	109650000	11.72595335	CD4_Naive_1800-RH-1.phs001703v3p1.Homo_Sapiens.H3K27ac.b1	109649751	MCUB	ENSG00000005059
chr4	109560000	109565000	chr4	109645000	109650000	11.72595335	CD4_Naive_1800-RH-1.phs001703v3p1.Homo_Sapiens.H3K27ac.b1	109649810	MCUB	ENSG00000005059
chr4	109560000	109565000	chr4	109645000	109650000	11.72595335	CD4_Naive_1800-RH-1.phs001703v3p1.Homo_Sapiens.H3K27ac.b1	109649810	MCUB	ENSG00000005059
chr4	127880000	127885000	chr4	127965000	127970000	6.71059433	CD4_Naive_1800-RH-1.phs001703v3p1.Homo_Sapiens.H3K27ac.b1	127882201	ABHD18	ENSG00000164074
chr4	127880000	127885000	chr4	127965000	127970000	6.71059433	CD4_Naive_1800-RH-1.phs001703v3p1.Homo_Sapiens.H3K27ac.b1	127884987	ABHD18	ENSG00000164074
chr4	139300000	139305000	chr4	139450000	139455000	17.18282229	CD4_Naive_1800-RH-1.phs001703v3p1.Homo_Sapiens.H3K27ac.b1	139300276	AC097376.2	ENSG00000273247
chr4	139300000	139305000	chr4	139450000	139455000	17.18282229	CD4_Naive_1800-RH-1.phs001703v3p1.Homo_Sapiens.H3K27ac.b1	139300337	AC097376.2	ENSG00000273247
chr4	139300000	139305000	chr4	139450000	139455000	17.18282229	CD4_Naive_1800-RH-1.phs001703v3p1.Homo_Sapiens.H3K27ac.b1	139300880	AC097376.2	ENSG00000273247
chr4	139300000	139305000	chr4	139450000	139455000	17.18282229	CD4_Naive_1800-RH-1.phs001703v3p1.Homo_Sapiens.H3K27ac.b1	139301383	AC097376.2	ENSG00000273247
chr4	139300000	139305000	chr4	139450000	139455000	17.18282229	CD4_Naive_1800-RH-1.phs001703v3p1.Homo_Sapiens.H3K27ac.b1	139303347	AC097376.2	ENSG00000273247
chr4	139300000	139305000	chr4	139450000	139455000	17.18282229	CD4_Naive_1800-RH-1.phs001703v3p1.Homo_Sapiens.H3K27ac.b1	139303498	AC097376.2	ENSG00000273247
chr4	139300000	139305000	chr4	139450000	139455000	17.18282229	CD4_Naive_1800-RH-1.phs001703v3p1.Homo_Sapiens.H3K27ac.b1	139303956	AC097376.2	ENSG00000273247
chr4	139300000	139305000	chr4	139450000	139455000	17.18282229	CD4_Naive_1800-RH-1.phs001703v3p1.Homo_Sapiens.H3K27ac.b1	139304286	AC097376.2	ENSG00000273247
chr4	143510000	143515000	chr4	143555000	143560000	28.38116202	CD4_Naive_1800-RH-1.phs001703v3p1.Homo_Sapiens.H3K27ac.b1	143511946	AC107223.1	ENSG00000251600
chr4	143510000	143515000	chr4	143555000	143560000	28.38116202	CD4_Naive_1800-RH-1.phs001703v3p1.Homo_Sapiens.H3K27ac.b1	143512996	AC107223.1	ENSG00000251600
chr4	143510000	143515000	chr4	143555000	143560000	28.38116202	CD4_Naive_1800-RH-1.phs001703v3p1.Homo_Sapiens.H3K27ac.b1	143512996	AC107223.1	ENSG00000251600
chr4	143510000	143515000	chr4	143555000	143560000	28.38116202	CD4_Naive_1800-RH-1.phs001703v3p1.Homo_Sapiens.H3K27ac.b1	143514784	AC107223.1	ENSG00000251600
chr4	143510000	143515000	chr4	143555000	143560000	28.38116202	CD4_Naive_1800-RH-1.phs001703v3p1.Homo_Sapiens.H3K27ac.b1	143514870	AC107223.1	ENSG00000251600
chr4	143510000	143515000	chr4	143555000	143560000	28.38116202	CD4_Naive_1800-RH-1.phs001703v3p1.Homo_Sapiens.H3K27ac.b1	143514870	AC107223.1	ENSG00000251600
chr4	152535000	152540000	chr4	152555000	152560000	9.176244946	CD4_Naive_1800-RH-1.phs001703v3p1.Homo_Sapiens.H3K27ac.b1	152555230	FBXW7	ENSG00000109670
chr4	152535000	152540000	chr4	152555000	152560000	9.176244946	CD4_Naive_1800-RH-1.phs001703v3p1.Homo_Sapiens.H3K27ac.b1	152555230	FBXW7	ENSG00000109670
chr4	152535000	152540000	chr4	152555000	152560000	9.176244946	CD4_Naive_1800-RH-1.phs001703v3p1.Homo_Sapiens.H3K27ac.b1	152555321	FBXW7	ENSG00000109670
chr5	42905000	42910000	chr5	43040000	43045000	17.59196131	CD4_Naive_1800-RH-1.phs001703v3p1.Homo_Sapiens.H3K27ac.b1	42907283	ANXA2R	ENSG00000177721
chr5	42905000	42910000	chr5	43040000	43045000	17.59196131	CD4_Naive_1800-RH-1.phs001703v3p1.Homo_Sapiens.H3K27ac.b1	42908236	ANXA2R	ENSG00000177721
chr5	42905000	42910000	chr5	43040000	43045000	17.59196131	CD4_Naive_1800-RH-1.phs001703v3p1.Homo_Sapiens.H3K27ac.b1	42909188	ANXA2R	ENSG00000177721
chr5	42905000	42910000	chr5	43040000	43045000	17.59196131	CD4_Naive_1800-RH-1.phs001703v3p1.Homo_Sapiens.H3K27ac.b1	42909923	ANXA2R	ENSG00000177721
chr5	42945000	42950000	chr5	43015000	43020000	5.827049741	CD4_Naive_1800-RH-1.phs001703v3p1.Homo_Sapiens.H3K27ac.b1	42945835	AC025171.3	ENSG00000251131
chr5	42945000	42950000	chr5	43015000	43020000	5.827049741	CD4_Naive_1800-RH-1.phs001703v3p1.Homo_Sapiens.H3K27ac.b1	42946180	AC025171.3	ENSG00000251131
chr5	42945000	42950000	chr5	43015000	43020000	5.827049741	CD4_Naive_1800-RH-1.phs001703v3p1.Homo_Sapiens.H3K27ac.b1	42947842	AC025171.3	ENSG00000251131
chr5	42945000	42950000	chr5	43015000	43020000	5.827049741	CD4_Naive_1800-RH-1.phs001703v3p1.Homo_Sapiens.H3K27ac.b1	42947842	AC025171.3	ENSG00000251131
chr5	42945000	42950000	chr5	43015000	43020000	5.827049741	CD4_Naive_1800-RH-1.phs001703v3p1.Homo_Sapiens.H3K27ac.b1	42948174	AC025171.3	ENSG00000251131
chr5	42995000	43000000	chr5	43040000	43045000	54.15844268	CD4_Naive_1800-RH-1.phs001703v3p1.Homo_Sapiens.H3K27ac.b1	42996467	ANXA2R	ENSG00000177721
chr5	42995000	43000000	chr5	43040000	43045000	54.15844268	CD4_Naive_1800-RH-1.phs001703v3p1.Homo_Sapiens.H3K27ac.b1	42996467	ANXA2R	ENSG00000177721
chr5	42995000	43000000	chr5	43040000	43045000	54.15844268	CD4_Naive_1800-RH-1.phs001703v3p1.Homo_Sapiens.H3K27ac.b1	42998775	ANXA2R	ENSG00000177721
chr5	43015000	43020000	chr5	43040000	43045000	117.1608267	CD4_Naive_1800-RH-1.phs001703v3p1.Homo_Sapiens.H3K27ac.b1	43018246	ANXA2R	ENSG00000177721
chr5	43015000	43020000	chr5	43040000	43045000	117.1608267	CD4_Naive_1800-RH-1.phs001703v3p1.Homo_Sapiens.H3K27ac.b1	43019962	ANXA2R	ENSG00000177721
chr5	43015000	43020000	chr5	43040000	43045000	117.1608267	CD4_Naive_1800-RH-1.phs001703v3p1.Homo_Sapiens.H3K27ac.b1	43019962	ANXA2R	ENSG00000177721
chr5	43015000	43020000	chr5	43065000	43070000	84.65505211	CD4_Naive_1800-RH-1.phs001703v3p1.Homo_Sapiens.H3K27ac.b1	43065367	AC025171.3	ENSG00000251131
chr5	43015000	43020000	chr5	43065000	43070000	84.65505211	CD4_Naive_1800-RH-1.phs001703v3p1.Homo_Sapiens.H3K27ac.b1	43069813	AC025171.3	ENSG00000251131
chr5	43065000	43070000	chr5	43105000	43110000	7.023645042	CD4_Naive_1800-RH-1.phs001703v3p1.Homo_Sapiens.H3K27ac.b1	43109944	ZNF131	ENSG00000172262
chr5	43515000	43520000	chr5	43555000	43560000	7.3635332	CD4_Naive_1800-RH-1.phs001703v3p1.Homo_Sapiens.H3K27ac.b1	43558527	C5orf34	ENSG00000172244
chr5	43555000	43560000	chr5	43600000	43605000	19.02750712	CD4_Naive_1800-RH-1.phs001703v3p1.Homo_Sapiens.H3K27ac.b1	43557932	NNT	ENSG00000112992
chr5	43555000	43560000	chr5	43600000	43605000	19.02750712	CD4_Naive_1800-RH-1.phs001703v3p1.Homo_Sapiens.H3K27ac.b1	43558527	NNT	ENSG00000112992
chr5	55995000	56000000	chr5	56145000	56150000	8.355152434	CD4_Naive_1800-RH-1.phs001703v3p1.Homo_Sapiens.H3K27ac.b1	56148856	IL6ST	ENSG00000134352
chr5	57170000	57175000	chr5	57200000	57205000	22.38742238	CD4_Naive_1800-RH-1.phs001703v3p1.Homo_Sapiens.H3K27ac.b1	57200175	GPBP1	ENSG00000062194
chr5	62305000	62310000	chr5	62400000	62405000	12.82815379	CD4_Naive_1800-RH-1.phs001703v3p1.Homo_Sapiens.H3K27ac.b1	62306834	DIMT1	ENSG00000086189
chr5	62305000	62310000	chr5	62400000	62405000	12.82815379	CD4_Naive_1800-RH-1.phs001703v3p1.Homo_Sapiens.H3K27ac.b1	62307628	DIMT1	ENSG00000086189
chr5	62305000	62310000	chr5	62400000	62405000	12.82815379	CD4_Naive_1800-RH-1.phs001703v3p1.Homo_Sapiens.H3K27ac.b1	62307628	DIMT1	ENSG00000086189
chr5	62305000	62310000	chr5	62400000	62405000	12.82815379	CD4_Naive_1800-RH-1.phs001703v3p1.Homo_Sapiens.H3K27ac.b1	62308377	DIMT1	ENSG00000086189
chr5	62305000	62310000	chr5	62400000	62405000	12.82815379	CD4_Naive_1800-RH-1.phs001703v3p1.Homo_Sapiens.H3K27ac.b1	62308629	DIMT1	ENSG00000086189
chr5	62305000	62310000	chr5	62400000	62405000	12.82815379	CD4_Naive_1800-RH-1.phs001703v3p1.Homo_Sapiens.H3K27ac.b1	62309236	DIMT1	ENSG00000086189
chr5	62305000	62310000	chr5	62400000	62405000	12.82815379	CD4_Naive_1800-RH-1.phs001703v3p1.Homo_Sapiens.H3K27ac.b1	62309740	DIMT1	ENSG00000086189
chr5	69165000	69170000	chr5	69215000	69220000	9.431778911	CD4_Naive_1800-RH-1.phs001703v3p1.Homo_Sapiens.H3K27ac.b1	69165212	MRPS36	ENSG00000134056
chr5	69165000	69170000	chr5	69215000	69220000	9.431778911	CD4_Naive_1800-RH-1.phs001703v3p1.Homo_Sapiens.H3K27ac.b1	69165784	MRPS36	ENSG00000134056
chr5	69165000	69170000	chr5	69215000	69220000	9.431778911	CD4_Naive_1800-RH-1.phs001703v3p1.Homo_Sapiens.H3K27ac.b1	69165867	MRPS36	ENSG00000134056
chr5	69165000	69170000	chr5	69215000	69220000	9.431778911	CD4_Naive_1800-RH-1.phs001703v3p1.Homo_Sapiens.H3K27ac.b1	69165917	MRPS36	ENSG00000134056
chr5	69190000	69195000	chr5	69215000	69220000	7.081988191	CD4_Naive_1800-RH-1.phs001703v3p1.Homo_Sapiens.H3K27ac.b1	69190164	MRPS36	ENSG00000134056
chr5	69190000	69195000	chr5	69215000	69220000	7.081988191	CD4_Naive_1800-RH-1.phs001703v3p1.Homo_Sapiens.H3K27ac.b1	69190215	MRPS36	ENSG00000134056
chr5	69190000	69195000	chr5	69215000	69220000	7.081988191	CD4_Naive_1800-RH-1.phs001703v3p1.Homo_Sapiens.H3K27ac.b1	69192038	MRPS36	ENSG00000134056
chr5	69190000	69195000	chr5	69215000	69220000	7.081988191	CD4_Naive_1800-RH-1.phs001703v3p1.Homo_Sapiens.H3K27ac.b1	69193183	MRPS36	ENSG00000134056
chr5	69190000	69195000	chr5	69215000	69220000	7.081988191	CD4_Naive_1800-RH-1.phs001703v3p1.Homo_Sapiens.H3K27ac.b1	69193193	MRPS36	ENSG00000134056
chr5	69190000	69195000	chr5	69215000	69220000	7.081988191	CD4_Naive_1800-RH-1.phs001703v3p1.Homo_Sapiens.H3K27ac.b1	69193393	MRPS36	ENSG00000134056
chr5	69190000	69195000	chr5	69215000	69220000	7.081988191	CD4_Naive_1800-RH-1.phs001703v3p1.Homo_Sapiens.H3K27ac.b1	69193663	MRPS36	ENSG00000134056
chr5	69190000	69195000	chr5	69215000	69220000	7.081988191	CD4_Naive_1800-RH-1.phs001703v3p1.Homo_Sapiens.H3K27ac.b1	69194918	MRPS36	ENSG00000134056
chr5	69215000	69220000	chr5	69235000	69240000	10.07961234	CD4_Naive_1800-RH-1.phs001703v3p1.Homo_Sapiens.H3K27ac.b1	69235272	MRPS36	ENSG00000134056
chr5	69215000	69220000	chr5	69235000	69240000	10.07961234	CD4_Naive_1800-RH-1.phs001703v3p1.Homo_Sapiens.H3K27ac.b1	69236239	MRPS36	ENSG00000134056
chr5	69215000	69220000	chr5	69235000	69240000	10.07961234	CD4_Naive_1800-RH-1.phs001703v3p1.Homo_Sapiens.H3K27ac.b1	69236541	MRPS36	ENSG00000134056
chr5	69215000	69220000	chr5	69235000	69240000	10.07961234	CD4_Naive_1800-RH-1.phs001703v3p1.Homo_Sapiens.H3K27ac.b1	69236543	MRPS36	ENSG00000134056
chr5	69215000	69220000	chr5	69235000	69240000	10.07961234	CD4_Naive_1800-RH-1.phs001703v3p1.Homo_Sapiens.H3K27ac.b1	69238663	MRPS36	ENSG00000134056
chr5	72815000	72820000	chr5	72845000	72850000	7.34852539	CD4_Naive_1800-RH-1.phs001703v3p1.Homo_Sapiens.H3K27ac.b1	72848382	TNPO1	ENSG00000083312
chr5	72815000	72820000	chr5	72845000	72850000	7.34852539	CD4_Naive_1800-RH-1.phs001703v3p1.Homo_Sapiens.H3K27ac.b1	72848641	TNPO1	ENSG00000083312
chr5	96875000	96880000	chr5	96935000	96940000	29.03874342	CD4_Naive_1800-RH-1.phs001703v3p1.Homo_Sapiens.H3K27ac.b1	96936716	ERAP2	ENSG00000164308
chr5	96875000	96880000	chr5	96935000	96940000	29.03874342	CD4_Naive_1800-RH-1.phs001703v3p1.Homo_Sapiens.H3K27ac.b1	96936824	ERAP2	ENSG00000164308
chr5	96875000	96880000	chr5	96935000	96940000	29.03874342	CD4_Naive_1800-RH-1.phs001703v3p1.Homo_Sapiens.H3K27ac.b1	96937329	ERAP2	ENSG00000164308
chr5	96875000	96880000	chr5	96935000	96940000	29.03874342	CD4_Naive_1800-RH-1.phs001703v3p1.Homo_Sapiens.H3K27ac.b1	96937330	ERAP2	ENSG00000164308
chr5	96875000	96880000	chr5	96935000	96940000	29.03874342	CD4_Naive_1800-RH-1.phs001703v3p1.Homo_Sapiens.H3K27ac.b1	96937483	ERAP2	ENSG00000164308
chr5	96875000	96880000	chr5	96935000	96940000	29.03874342	CD4_Naive_1800-RH-1.phs001703v3p1.Homo_Sapiens.H3K27ac.b1	96937594	ERAP2	ENSG00000164308
chr5	96875000	96880000	chr5	96935000	96940000	29.03874342	CD4_Naive_1800-RH-1.phs001703v3p1.Homo_Sapiens.H3K27ac.b1	96938063	ERAP2	ENSG00000164308
chr5	96875000	96880000	chr5	96935000	96940000	29.03874342	CD4_Naive_1800-RH-1.phs001703v3p1.Homo_Sapiens.H3K27ac.b1	96939016	ERAP2	ENSG00000164308
chr5	96875000	96880000	chr5	96935000	96940000	29.03874342	CD4_Naive_1800-RH-1.phs001703v3p1.Homo_Sapiens.H3K27ac.b1	96939462	ERAP2	ENSG00000164308
chr5	96875000	96880000	chr5	96935000	96940000	29.03874342	CD4_Naive_1800-RH-1.phs001703v3p1.Homo_Sapiens.H3K27ac.b1	96939497	ERAP2	ENSG00000164308
chr5	96875000	96880000	chr5	96935000	96940000	29.03874342	CD4_Naive_1800-RH-1.phs001703v3p1.Homo_Sapiens.H3K27ac.b1	96939709	ERAP2	ENSG00000164308
chr5	96935000	96940000	chr5	96955000	96960000	12.19371679	CD4_Naive_1800-RH-1.phs001703v3p1.Homo_Sapiens.H3K27ac.b1	96956092	AC009126.1	ENSG00000247121
chr5	96935000	96940000	chr5	96955000	96960000	12.19371679	CD4_Naive_1800-RH-1.phs001703v3p1.Homo_Sapiens.H3K27ac.b1	96956092	AC009126.1	ENSG00000247121
chr5	96935000	96940000	chr5	96955000	96960000	12.19371679	CD4_Naive_1800-RH-1.phs001703v3p1.Homo_Sapiens.H3K27ac.b1	96956092	AC009126.1	ENSG00000247121
chr5	96935000	96940000	chr5	96960000	96965000	13.92585482	CD4_Naive_1800-RH-1.phs001703v3p1.Homo_Sapiens.H3K27ac.b1	96960880	AC009126.1	ENSG00000247121
chr5	96935000	96940000	chr5	96960000	96965000	13.92585482	CD4_Naive_1800-RH-1.phs001703v3p1.Homo_Sapiens.H3K27ac.b1	96960880	AC009126.1	ENSG00000247121
chr5	96935000	96940000	chr5	96970000	96975000	9.964794214	CD4_Naive_1800-RH-1.phs001703v3p1.Homo_Sapiens.H3K27ac.b1	96971454	AC009126.1	ENSG00000247121
chr5	96935000	96940000	chr5	96970000	96975000	9.964794214	CD4_Naive_1800-RH-1.phs001703v3p1.Homo_Sapiens.H3K27ac.b1	96971908	AC009126.1	ENSG00000247121
chr5	96935000	96940000	chr5	96970000	96975000	9.964794214	CD4_Naive_1800-RH-1.phs001703v3p1.Homo_Sapiens.H3K27ac.b1	96971932	AC009126.1	ENSG00000247121
chr5	96935000	96940000	chr5	96985000	96990000	4.980893141	CD4_Naive_1800-RH-1.phs001703v3p1.Homo_Sapiens.H3K27ac.b1	96987576	AC009126.1	ENSG00000247121
chr5	96935000	96940000	chr5	96985000	96990000	4.980893141	CD4_Naive_1800-RH-1.phs001703v3p1.Homo_Sapiens.H3K27ac.b1	96987799	AC009126.1	ENSG00000247121
chr5	96935000	96940000	chr5	96985000	96990000	4.980893141	CD4_Naive_1800-RH-1.phs001703v3p1.Homo_Sapiens.H3K27ac.b1	96988495	AC009126.1	ENSG00000247121
chr5	115540000	115545000	chr5	115625000	115630000	4.634298013	CD4_Naive_1800-RH-1.phs001703v3p1.Homo_Sapiens.H3K27ac.b1	115625184	FEM1C	ENSG00000145780
chr5	115540000	115545000	chr5	115625000	115630000	4.634298013	CD4_Naive_1800-RH-1.phs001703v3p1.Homo_Sapiens.H3K27ac.b1	115629905	FEM1C	ENSG00000145780
chr5	140645000	140650000	chr5	140690000	140695000	7.840952549	CD4_Naive_1800-RH-1.phs001703v3p1.Homo_Sapiens.H3K27ac.b1	140645899	HARS2	ENSG00000112855
chr5	140645000	140650000	chr5	140690000	140695000	7.840952549	CD4_Naive_1800-RH-1.phs001703v3p1.Homo_Sapiens.H3K27ac.b1	140647631	HARS2	ENSG00000112855
chr5	140645000	140650000	chr5	140690000	140695000	7.840952549	CD4_Naive_1800-RH-1.phs001703v3p1.Homo_Sapiens.H3K27ac.b1	140647719	HARS2	ENSG00000112855
chr5	140645000	140650000	chr5	140690000	140695000	7.840952549	CD4_Naive_1800-RH-1.phs001703v3p1.Homo_Sapiens.H3K27ac.b1	140649189	HARS2	ENSG00000112855
chr5	140645000	140650000	chr5	140690000	140695000	7.840952549	CD4_Naive_1800-RH-1.phs001703v3p1.Homo_Sapiens.H3K27ac.b1	140649375	HARS2	ENSG00000112855
chr5	140645000	140650000	chr5	140690000	140695000	7.840952549	CD4_Naive_1800-RH-1.phs001703v3p1.Homo_Sapiens.H3K27ac.b1	140649375	HARS2	ENSG00000112855
chr5	140660000	140665000	chr5	140690000	140695000	9.631634765	CD4_Naive_1800-RH-1.phs001703v3p1.Homo_Sapiens.H3K27ac.b1	140661080	HARS2	ENSG00000112855
chr5	140660000	140665000	chr5	140690000	140695000	9.631634765	CD4_Naive_1800-RH-1.phs001703v3p1.Homo_Sapiens.H3K27ac.b1	140664033	HARS2	ENSG00000112855
chr5	140660000	140665000	chr5	140690000	140695000	9.631634765	CD4_Naive_1800-RH-1.phs001703v3p1.Homo_Sapiens.H3K27ac.b1	140664707	HARS2	ENSG00000112855
chr5	140660000	140665000	chr5	140695000	140700000	8.273396675	CD4_Naive_1800-RH-1.phs001703v3p1.Homo_Sapiens.H3K27ac.b1	140661080	ZMAT2	ENSG00000146007
chr5	140660000	140665000	chr5	140695000	140700000	8.273396675	CD4_Naive_1800-RH-1.phs001703v3p1.Homo_Sapiens.H3K27ac.b1	140664033	ZMAT2	ENSG00000146007
chr5	140660000	140665000	chr5	140695000	140700000	8.273396675	CD4_Naive_1800-RH-1.phs001703v3p1.Homo_Sapiens.H3K27ac.b1	140664707	ZMAT2	ENSG00000146007
chr5	142105000	142110000	chr5	142125000	142130000	19.05619903	CD4_Naive_1800-RH-1.phs001703v3p1.Homo_Sapiens.H3K27ac.b1	142125056	NDFIP1	ENSG00000131507
chr5	142105000	142110000	chr5	142125000	142130000	19.05619903	CD4_Naive_1800-RH-1.phs001703v3p1.Homo_Sapiens.H3K27ac.b1	142129084	NDFIP1	ENSG00000131507
chr5	142105000	142110000	chr5	142125000	142130000	19.05619903	CD4_Naive_1800-RH-1.phs001703v3p1.Homo_Sapiens.H3K27ac.b1	142129090	NDFIP1	ENSG00000131507
chr5	142105000	142110000	chr5	142125000	142130000	19.05619903	CD4_Naive_1800-RH-1.phs001703v3p1.Homo_Sapiens.H3K27ac.b1	142129816	NDFIP1	ENSG00000131507
chr5	142105000	142110000	chr5	142125000	142130000	19.05619903	CD4_Naive_1800-RH-1.phs001703v3p1.Homo_Sapiens.H3K27ac.b1	142129927	NDFIP1	ENSG00000131507
chr5	142105000	142110000	chr5	142125000	142130000	19.05619903	CD4_Naive_1800-RH-1.phs001703v3p1.Homo_Sapiens.H3K27ac.b1	142129927	NDFIP1	ENSG00000131507
chr5	142105000	142110000	chr5	142125000	142130000	19.05619903	CD4_Naive_1800-RH-1.phs001703v3p1.Homo_Sapiens.H3K27ac.b1	142129927	NDFIP1	ENSG00000131507
chr5	142105000	142110000	chr5	142130000	142135000	14.70645817	CD4_Naive_1800-RH-1.phs001703v3p1.Homo_Sapiens.H3K27ac.b1	142131331	NDFIP1	ENSG00000131507
chr5	142105000	142110000	chr5	142130000	142135000	14.70645817	CD4_Naive_1800-RH-1.phs001703v3p1.Homo_Sapiens.H3K27ac.b1	142134878	NDFIP1	ENSG00000131507
chr5	142105000	142110000	chr5	142140000	142145000	4.9606002	CD4_Naive_1800-RH-1.phs001703v3p1.Homo_Sapiens.H3K27ac.b1	142140041	NDFIP1	ENSG00000131507
chr5	142105000	142110000	chr5	142140000	142145000	4.9606002	CD4_Naive_1800-RH-1.phs001703v3p1.Homo_Sapiens.H3K27ac.b1	142140938	NDFIP1	ENSG00000131507
chr5	142105000	142110000	chr5	142140000	142145000	4.9606002	CD4_Naive_1800-RH-1.phs001703v3p1.Homo_Sapiens.H3K27ac.b1	142141930	NDFIP1	ENSG00000131507
chr5	142105000	142110000	chr5	142140000	142145000	4.9606002	CD4_Naive_1800-RH-1.phs001703v3p1.Homo_Sapiens.H3K27ac.b1	142143532	NDFIP1	ENSG00000131507
chr5	163435000	163440000	chr5	163455000	163460000	8.379890547	CD4_Naive_1800-RH-1.phs001703v3p1.Homo_Sapiens.H3K27ac.b1	163455735	CCNG1	ENSG00000113328
chr5	163435000	163440000	chr5	163455000	163460000	8.379890547	CD4_Naive_1800-RH-1.phs001703v3p1.Homo_Sapiens.H3K27ac.b1	163455735	CCNG1	ENSG00000113328
chr5	163435000	163440000	chr5	163455000	163460000	8.379890547	CD4_Naive_1800-RH-1.phs001703v3p1.Homo_Sapiens.H3K27ac.b1	163458816	CCNG1	ENSG00000113328
chr5	163435000	163440000	chr5	163460000	163465000	17.64266167	CD4_Naive_1800-RH-1.phs001703v3p1.Homo_Sapiens.H3K27ac.b1	163439542	NUDCD2	ENSG00000170584
chr5	163435000	163440000	chr5	163460000	163465000	17.64266167	CD4_Naive_1800-RH-1.phs001703v3p1.Homo_Sapiens.H3K27ac.b1	163439610	NUDCD2	ENSG00000170584
chr5	163435000	163440000	chr5	163460000	163465000	17.64266167	CD4_Naive_1800-RH-1.phs001703v3p1.Homo_Sapiens.H3K27ac.b1	163462276	CCNG1	ENSG00000113328
chr5	163435000	163440000	chr5	163460000	163465000	17.64266167	CD4_Naive_1800-RH-1.phs001703v3p1.Homo_Sapiens.H3K27ac.b1	163462827	CCNG1	ENSG00000113328
chr5	163435000	163440000	chr5	163460000	163465000	17.64266167	CD4_Naive_1800-RH-1.phs001703v3p1.Homo_Sapiens.H3K27ac.b1	163462827	CCNG1	ENSG00000113328
chr6	25960000	25965000	chr6	25990000	25995000	6.510775978	CD4_Naive_1800-RH-1.phs001703v3p1.Homo_Sapiens.H3K27ac.b1	25960587	U91328.1	ENSG00000272462
chr6	25960000	25965000	chr6	25990000	25995000	6.510775978	CD4_Naive_1800-RH-1.phs001703v3p1.Homo_Sapiens.H3K27ac.b1	25964815	U91328.1	ENSG00000272462
chr6	26020000	26025000	chr6	26040000	26045000	17.29619042	CD4_Naive_1800-RH-1.phs001703v3p1.Homo_Sapiens.H3K27ac.b1	26021585	HIST1H2BB	ENSG00000276410
chr6	26020000	26025000	chr6	26040000	26045000	17.29619042	CD4_Naive_1800-RH-1.phs001703v3p1.Homo_Sapiens.H3K27ac.b1	26024208	HIST1H2BB	ENSG00000276410
chr6	26200000	26205000	chr6	26240000	26245000	7.845875703	CD4_Naive_1800-RH-1.phs001703v3p1.Homo_Sapiens.H3K27ac.b1	26204824	HIST1H4F	ENSG00000274618
chr6	26380000	26385000	chr6	26400000	26405000	5.491836838	CD4_Naive_1800-RH-1.phs001703v3p1.Homo_Sapiens.H3K27ac.b1	26404146	BTN2A2	ENSG00000124508
chr6	27470000	27475000	chr6	27500000	27505000	5.588346879	CD4_Naive_1800-RH-1.phs001703v3p1.Homo_Sapiens.H3K27ac.b1	27500117	ZNF184	ENSG00000096654
chr6	27470000	27475000	chr6	27500000	27505000	5.588346879	CD4_Naive_1800-RH-1.phs001703v3p1.Homo_Sapiens.H3K27ac.b1	27502334	ZNF184	ENSG00000096654
chr6	27470000	27475000	chr6	27500000	27505000	5.588346879	CD4_Naive_1800-RH-1.phs001703v3p1.Homo_Sapiens.H3K27ac.b1	27502896	ZNF184	ENSG00000096654
chr6	27805000	27810000	chr6	27870000	27875000	8.820392634	CD4_Naive_1800-RH-1.phs001703v3p1.Homo_Sapiens.H3K27ac.b1	27807250	HIST1H4L	ENSG00000275126
chr6	27835000	27840000	chr6	27870000	27875000	25.83366069	CD4_Naive_1800-RH-1.phs001703v3p1.Homo_Sapiens.H3K27ac.b1	27837243	HIST1H4L	ENSG00000275126
chr6	27835000	27840000	chr6	27870000	27875000	25.83366069	CD4_Naive_1800-RH-1.phs001703v3p1.Homo_Sapiens.H3K27ac.b1	27837477	HIST1H4L	ENSG00000275126
chr6	28080000	28085000	chr6	28265000	28270000	8.928462055	CD4_Naive_1800-RH-1.phs001703v3p1.Homo_Sapiens.H3K27ac.b1	28080846	ZSCAN26	ENSG00000197062
chr6	30210000	30215000	chr6	30345000	30350000	4.75150165	CD4_Naive_1800-RH-1.phs001703v3p1.Homo_Sapiens.H3K27ac.b1	30211645	RPP21	ENSG00000241370
chr6	30210000	30215000	chr6	30345000	30350000	4.75150165	CD4_Naive_1800-RH-1.phs001703v3p1.Homo_Sapiens.H3K27ac.b1	30213543	RPP21	ENSG00000241370
chr6	30485000	30490000	chr6	30570000	30575000	7.997864578	CD4_Naive_1800-RH-1.phs001703v3p1.Homo_Sapiens.H3K27ac.b1	30489955	ABCF1	ENSG00000204574
chr6	30490000	30495000	chr6	30570000	30575000	7.007102341	CD4_Naive_1800-RH-1.phs001703v3p1.Homo_Sapiens.H3K27ac.b1	30494604	ABCF1	ENSG00000204574
chr6	30505000	30510000	chr6	30570000	30575000	4.868662965	CD4_Naive_1800-RH-1.phs001703v3p1.Homo_Sapiens.H3K27ac.b1	30506769	ABCF1	ENSG00000204574
chr6	30505000	30510000	chr6	30570000	30575000	4.868662965	CD4_Naive_1800-RH-1.phs001703v3p1.Homo_Sapiens.H3K27ac.b1	30507370	ABCF1	ENSG00000204574
chr6	30505000	30510000	chr6	30570000	30575000	4.868662965	CD4_Naive_1800-RH-1.phs001703v3p1.Homo_Sapiens.H3K27ac.b1	30507526	ABCF1	ENSG00000204574
chr6	30505000	30510000	chr6	30570000	30575000	4.868662965	CD4_Naive_1800-RH-1.phs001703v3p1.Homo_Sapiens.H3K27ac.b1	30507526	ABCF1	ENSG00000204574
chr6	30505000	30510000	chr6	30570000	30575000	4.868662965	CD4_Naive_1800-RH-1.phs001703v3p1.Homo_Sapiens.H3K27ac.b1	30507526	ABCF1	ENSG00000204574
chr6	30505000	30510000	chr6	30570000	30575000	4.868662965	CD4_Naive_1800-RH-1.phs001703v3p1.Homo_Sapiens.H3K27ac.b1	30507526	ABCF1	ENSG00000204574
chr6	30505000	30510000	chr6	30570000	30575000	4.868662965	CD4_Naive_1800-RH-1.phs001703v3p1.Homo_Sapiens.H3K27ac.b1	30507638	ABCF1	ENSG00000204574
chr6	30505000	30510000	chr6	30570000	30575000	4.868662965	CD4_Naive_1800-RH-1.phs001703v3p1.Homo_Sapiens.H3K27ac.b1	30507940	ABCF1	ENSG00000204574
chr6	30505000	30510000	chr6	30570000	30575000	4.868662965	CD4_Naive_1800-RH-1.phs001703v3p1.Homo_Sapiens.H3K27ac.b1	30508257	ABCF1	ENSG00000204574
chr6	30505000	30510000	chr6	30570000	30575000	4.868662965	CD4_Naive_1800-RH-1.phs001703v3p1.Homo_Sapiens.H3K27ac.b1	30508406	ABCF1	ENSG00000204574
chr6	30505000	30510000	chr6	30570000	30575000	4.868662965	CD4_Naive_1800-RH-1.phs001703v3p1.Homo_Sapiens.H3K27ac.b1	30508408	ABCF1	ENSG00000204574
chr6	30505000	30510000	chr6	30570000	30575000	4.868662965	CD4_Naive_1800-RH-1.phs001703v3p1.Homo_Sapiens.H3K27ac.b1	30509479	ABCF1	ENSG00000204574
chr6	30505000	30510000	chr6	30570000	30575000	4.868662965	CD4_Naive_1800-RH-1.phs001703v3p1.Homo_Sapiens.H3K27ac.b1	30509499	ABCF1	ENSG00000204574
chr6	30505000	30510000	chr6	30570000	30575000	4.868662965	CD4_Naive_1800-RH-1.phs001703v3p1.Homo_Sapiens.H3K27ac.b1	30509932	ABCF1	ENSG00000204574
chr6	30540000	30545000	chr6	30570000	30575000	12.30775984	CD4_Naive_1800-RH-1.phs001703v3p1.Homo_Sapiens.H3K27ac.b1	30540908	ABCF1	ENSG00000204574
chr6	30540000	30545000	chr6	30570000	30575000	12.30775984	CD4_Naive_1800-RH-1.phs001703v3p1.Homo_Sapiens.H3K27ac.b1	30540908	ABCF1	ENSG00000204574
chr6	31195000	31200000	chr6	31265000	31270000	47.42204836	CD4_Naive_1800-RH-1.phs001703v3p1.Homo_Sapiens.H3K27ac.b1	31269076	HCG27	ENSG00000206344
chr6	31195000	31200000	chr6	31270000	31275000	26.55438181	CD4_Naive_1800-RH-1.phs001703v3p1.Homo_Sapiens.H3K27ac.b1	31272886	HCG27	ENSG00000206344
chr6	31195000	31200000	chr6	31270000	31275000	26.55438181	CD4_Naive_1800-RH-1.phs001703v3p1.Homo_Sapiens.H3K27ac.b1	31274495	HCG27	ENSG00000206344
chr6	31195000	31200000	chr6	31270000	31275000	26.55438181	CD4_Naive_1800-RH-1.phs001703v3p1.Homo_Sapiens.H3K27ac.b1	31274783	HCG27	ENSG00000206344
chr6	31270000	31275000	chr6	31355000	31360000	6.682701147	CD4_Naive_1800-RH-1.phs001703v3p1.Homo_Sapiens.H3K27ac.b1	31274732	HLA-B	ENSG00000234745
chr6	31400000	31405000	chr6	31460000	31465000	17.66011171	CD4_Naive_1800-RH-1.phs001703v3p1.Homo_Sapiens.H3K27ac.b1	31462150	HCP5	ENSG00000206337
chr6	31400000	31405000	chr6	31460000	31465000	17.66011171	CD4_Naive_1800-RH-1.phs001703v3p1.Homo_Sapiens.H3K27ac.b1	31462944	HCP5	ENSG00000206337
chr6	31490000	31495000	chr6	31540000	31545000	4.789088527	CD4_Naive_1800-RH-1.phs001703v3p1.Homo_Sapiens.H3K27ac.b1	31542203	MICB	ENSG00000204516
chr6	31490000	31495000	chr6	31540000	31545000	4.789088527	CD4_Naive_1800-RH-1.phs001703v3p1.Homo_Sapiens.H3K27ac.b1	31543802	MICB	ENSG00000204516
chr6	31730000	31735000	chr6	31830000	31835000	9.738808424	CD4_Naive_1800-RH-1.phs001703v3p1.Homo_Sapiens.H3K27ac.b1	31733129	C6orf48	ENSG00000204387
chr6	32840000	32845000	chr6	32865000	32870000	6.306339178	CD4_Naive_1800-RH-1.phs001703v3p1.Homo_Sapiens.H3K27ac.b1	32865040	PSMB9	ENSG00000240065
chr6	32840000	32845000	chr6	32865000	32870000	6.306339178	CD4_Naive_1800-RH-1.phs001703v3p1.Homo_Sapiens.H3K27ac.b1	32865040	PSMB9	ENSG00000240065
chr6	32840000	32845000	chr6	32865000	32870000	6.306339178	CD4_Naive_1800-RH-1.phs001703v3p1.Homo_Sapiens.H3K27ac.b1	32865479	PSMB9	ENSG00000240065
chr6	32840000	32845000	chr6	32865000	32870000	6.306339178	CD4_Naive_1800-RH-1.phs001703v3p1.Homo_Sapiens.H3K27ac.b1	32865479	PSMB9	ENSG00000240065
chr6	32840000	32845000	chr6	32865000	32870000	6.306339178	CD4_Naive_1800-RH-1.phs001703v3p1.Homo_Sapiens.H3K27ac.b1	32865869	PSMB9	ENSG00000240065
chr6	32840000	32845000	chr6	32865000	32870000	6.306339178	CD4_Naive_1800-RH-1.phs001703v3p1.Homo_Sapiens.H3K27ac.b1	32865869	PSMB9	ENSG00000240065
chr6	32840000	32845000	chr6	32865000	32870000	6.306339178	CD4_Naive_1800-RH-1.phs001703v3p1.Homo_Sapiens.H3K27ac.b1	32866452	PSMB9	ENSG00000240065
chr6	32840000	32845000	chr6	32865000	32870000	6.306339178	CD4_Naive_1800-RH-1.phs001703v3p1.Homo_Sapiens.H3K27ac.b1	32866452	PSMB9	ENSG00000240065
chr6	33180000	33185000	chr6	33200000	33205000	6.75670643	CD4_Naive_1800-RH-1.phs001703v3p1.Homo_Sapiens.H3K27ac.b1	33182491	HSD17B8	ENSG00000204228
chr6	33270000	33275000	chr6	33315000	33320000	11.06496191	CD4_Naive_1800-RH-1.phs001703v3p1.Homo_Sapiens.H3K27ac.b1	33273299	ZBTB22	ENSG00000236104
chr6	33270000	33275000	chr6	33315000	33320000	11.06496191	CD4_Naive_1800-RH-1.phs001703v3p1.Homo_Sapiens.H3K27ac.b1	33273366	ZBTB22	ENSG00000236104
chr6	33320000	33325000	chr6	33340000	33345000	5.974421446	CD4_Naive_1800-RH-1.phs001703v3p1.Homo_Sapiens.H3K27ac.b1	33340830	DAXX	ENSG00000204209
chr6	33320000	33325000	chr6	33340000	33345000	5.974421446	CD4_Naive_1800-RH-1.phs001703v3p1.Homo_Sapiens.H3K27ac.b1	33341901	DAXX	ENSG00000204209
chr6	33320000	33325000	chr6	33340000	33345000	5.974421446	CD4_Naive_1800-RH-1.phs001703v3p1.Homo_Sapiens.H3K27ac.b1	33341901	DAXX	ENSG00000204209
chr6	33320000	33325000	chr6	33340000	33345000	5.974421446	CD4_Naive_1800-RH-1.phs001703v3p1.Homo_Sapiens.H3K27ac.b1	33341901	DAXX	ENSG00000204209
chr6	34695000	34700000	chr6	34755000	34760000	9.321150695	CD4_Naive_1800-RH-1.phs001703v3p1.Homo_Sapiens.H3K27ac.b1	34699298	SNRPC	ENSG00000124562
chr6	34755000	34760000	chr6	34790000	34795000	12.03951856	CD4_Naive_1800-RH-1.phs001703v3p1.Homo_Sapiens.H3K27ac.b1	34755125	UHRF1BP1	ENSG00000065060
chr6	34755000	34760000	chr6	34790000	34795000	12.03951856	CD4_Naive_1800-RH-1.phs001703v3p1.Homo_Sapiens.H3K27ac.b1	34759254	UHRF1BP1	ENSG00000065060
chr6	37495000	37500000	chr6	37515000	37520000	31.65957794	CD4_Naive_1800-RH-1.phs001703v3p1.Homo_Sapiens.H3K27ac.b1	37516922	CCDC167	ENSG00000198937
chr6	37495000	37500000	chr6	37515000	37520000	31.65957794	CD4_Naive_1800-RH-1.phs001703v3p1.Homo_Sapiens.H3K27ac.b1	37516922	CCDC167	ENSG00000198937
chr6	37495000	37500000	chr6	37515000	37520000	31.65957794	CD4_Naive_1800-RH-1.phs001703v3p1.Homo_Sapiens.H3K27ac.b1	37516939	CCDC167	ENSG00000198937
chr6	37495000	37500000	chr6	37515000	37520000	31.65957794	CD4_Naive_1800-RH-1.phs001703v3p1.Homo_Sapiens.H3K27ac.b1	37517014	CCDC167	ENSG00000198937
chr6	37495000	37500000	chr6	37515000	37520000	31.65957794	CD4_Naive_1800-RH-1.phs001703v3p1.Homo_Sapiens.H3K27ac.b1	37517014	CCDC167	ENSG00000198937
chr6	37495000	37500000	chr6	37515000	37520000	31.65957794	CD4_Naive_1800-RH-1.phs001703v3p1.Homo_Sapiens.H3K27ac.b1	37517194	CCDC167	ENSG00000198937
chr6	37495000	37500000	chr6	37515000	37520000	31.65957794	CD4_Naive_1800-RH-1.phs001703v3p1.Homo_Sapiens.H3K27ac.b1	37517240	CCDC167	ENSG00000198937
chr6	37495000	37500000	chr6	37515000	37520000	31.65957794	CD4_Naive_1800-RH-1.phs001703v3p1.Homo_Sapiens.H3K27ac.b1	37518369	CCDC167	ENSG00000198937
chr6	37495000	37500000	chr6	37515000	37520000	31.65957794	CD4_Naive_1800-RH-1.phs001703v3p1.Homo_Sapiens.H3K27ac.b1	37518369	CCDC167	ENSG00000198937
chr6	37495000	37500000	chr6	37515000	37520000	31.65957794	CD4_Naive_1800-RH-1.phs001703v3p1.Homo_Sapiens.H3K27ac.b1	37518594	CCDC167	ENSG00000198937
chr6	37495000	37500000	chr6	37515000	37520000	31.65957794	CD4_Naive_1800-RH-1.phs001703v3p1.Homo_Sapiens.H3K27ac.b1	37518772	CCDC167	ENSG00000198937
chr6	37495000	37500000	chr6	37515000	37520000	31.65957794	CD4_Naive_1800-RH-1.phs001703v3p1.Homo_Sapiens.H3K27ac.b1	37518918	CCDC167	ENSG00000198937
chr6	37495000	37500000	chr6	37515000	37520000	31.65957794	CD4_Naive_1800-RH-1.phs001703v3p1.Homo_Sapiens.H3K27ac.b1	37518918	CCDC167	ENSG00000198937
chr6	37495000	37500000	chr6	37515000	37520000	31.65957794	CD4_Naive_1800-RH-1.phs001703v3p1.Homo_Sapiens.H3K27ac.b1	37518919	CCDC167	ENSG00000198937
chr6	37495000	37500000	chr6	37515000	37520000	31.65957794	CD4_Naive_1800-RH-1.phs001703v3p1.Homo_Sapiens.H3K27ac.b1	37518919	CCDC167	ENSG00000198937
chr6	37495000	37500000	chr6	37515000	37520000	31.65957794	CD4_Naive_1800-RH-1.phs001703v3p1.Homo_Sapiens.H3K27ac.b1	37519020	CCDC167	ENSG00000198937
chr6	37495000	37500000	chr6	37515000	37520000	31.65957794	CD4_Naive_1800-RH-1.phs001703v3p1.Homo_Sapiens.H3K27ac.b1	37519020	CCDC167	ENSG00000198937
chr6	37495000	37500000	chr6	37515000	37520000	31.65957794	CD4_Naive_1800-RH-1.phs001703v3p1.Homo_Sapiens.H3K27ac.b1	37519176	CCDC167	ENSG00000198937
chr6	37495000	37500000	chr6	37515000	37520000	31.65957794	CD4_Naive_1800-RH-1.phs001703v3p1.Homo_Sapiens.H3K27ac.b1	37519176	CCDC167	ENSG00000198937
chr6	37495000	37500000	chr6	37515000	37520000	31.65957794	CD4_Naive_1800-RH-1.phs001703v3p1.Homo_Sapiens.H3K27ac.b1	37519268	CCDC167	ENSG00000198937
chr6	37495000	37500000	chr6	37515000	37520000	31.65957794	CD4_Naive_1800-RH-1.phs001703v3p1.Homo_Sapiens.H3K27ac.b1	37519268	CCDC167	ENSG00000198937
chr6	37495000	37500000	chr6	37515000	37520000	31.65957794	CD4_Naive_1800-RH-1.phs001703v3p1.Homo_Sapiens.H3K27ac.b1	37519300	CCDC167	ENSG00000198937
chr6	37495000	37500000	chr6	37515000	37520000	31.65957794	CD4_Naive_1800-RH-1.phs001703v3p1.Homo_Sapiens.H3K27ac.b1	37519359	CCDC167	ENSG00000198937
chr6	37495000	37500000	chr6	37515000	37520000	31.65957794	CD4_Naive_1800-RH-1.phs001703v3p1.Homo_Sapiens.H3K27ac.b1	37519385	CCDC167	ENSG00000198937
chr6	37495000	37500000	chr6	37515000	37520000	31.65957794	CD4_Naive_1800-RH-1.phs001703v3p1.Homo_Sapiens.H3K27ac.b1	37519497	CCDC167	ENSG00000198937
chr6	37495000	37500000	chr6	37515000	37520000	31.65957794	CD4_Naive_1800-RH-1.phs001703v3p1.Homo_Sapiens.H3K27ac.b1	37519564	CCDC167	ENSG00000198937
chr6	37495000	37500000	chr6	37515000	37520000	31.65957794	CD4_Naive_1800-RH-1.phs001703v3p1.Homo_Sapiens.H3K27ac.b1	37519898	CCDC167	ENSG00000198937
chr6	37495000	37500000	chr6	37515000	37520000	31.65957794	CD4_Naive_1800-RH-1.phs001703v3p1.Homo_Sapiens.H3K27ac.b1	37519994	CCDC167	ENSG00000198937
chr6	41785000	41790000	chr6	41920000	41925000	54.05962128	CD4_Naive_1800-RH-1.phs001703v3p1.Homo_Sapiens.H3K27ac.b1	41785642	MED20	ENSG00000124641
chr6	41785000	41790000	chr6	41920000	41925000	54.05962128	CD4_Naive_1800-RH-1.phs001703v3p1.Homo_Sapiens.H3K27ac.b1	41786632	MED20	ENSG00000124641
chr6	41785000	41790000	chr6	41920000	41925000	54.05962128	CD4_Naive_1800-RH-1.phs001703v3p1.Homo_Sapiens.H3K27ac.b1	41786835	BYSL	ENSG00000112578
chr6	42925000	42930000	chr6	42975000	42980000	9.828268442	CD4_Naive_1800-RH-1.phs001703v3p1.Homo_Sapiens.H3K27ac.b1	42975041	CNPY3	ENSG00000137161
chr6	42925000	42930000	chr6	42975000	42980000	9.828268442	CD4_Naive_1800-RH-1.phs001703v3p1.Homo_Sapiens.H3K27ac.b1	42979205	CNPY3	ENSG00000137161
chr6	52360000	52365000	chr6	52390000	52395000	11.04517984	CD4_Naive_1800-RH-1.phs001703v3p1.Homo_Sapiens.H3K27ac.b1	52394989	EFHC1	ENSG00000096093
chr6	52360000	52365000	chr6	52400000	52405000	11.14903112	CD4_Naive_1800-RH-1.phs001703v3p1.Homo_Sapiens.H3K27ac.b1	52403210	EFHC1	ENSG00000096093
chr6	53300000	53305000	chr6	53345000	53350000	17.15669773	CD4_Naive_1800-RH-1.phs001703v3p1.Homo_Sapiens.H3K27ac.b1	53304436	ELOVL5	ENSG00000012660
chr6	53300000	53305000	chr6	53345000	53350000	17.15669773	CD4_Naive_1800-RH-1.phs001703v3p1.Homo_Sapiens.H3K27ac.b1	53304436	ELOVL5	ENSG00000012660
chr6	73460000	73465000	chr6	73520000	73525000	18.86642779	CD4_Naive_1800-RH-1.phs001703v3p1.Homo_Sapiens.H3K27ac.b1	73461534	AL121972.1	ENSG00000229862
chr6	73460000	73465000	chr6	73520000	73525000	18.86642779	CD4_Naive_1800-RH-1.phs001703v3p1.Homo_Sapiens.H3K27ac.b1	73461534	AL121972.1	ENSG00000229862
chr6	73460000	73465000	chr6	73520000	73525000	18.86642779	CD4_Naive_1800-RH-1.phs001703v3p1.Homo_Sapiens.H3K27ac.b1	73461534	AL121972.1	ENSG00000229862
chr6	73460000	73465000	chr6	73520000	73525000	18.86642779	CD4_Naive_1800-RH-1.phs001703v3p1.Homo_Sapiens.H3K27ac.b1	73520805	MTO1	ENSG00000135297
chr6	73460000	73465000	chr6	73520000	73525000	18.86642779	CD4_Naive_1800-RH-1.phs001703v3p1.Homo_Sapiens.H3K27ac.b1	73524320	MTO1	ENSG00000135297
chr6	73460000	73465000	chr6	73520000	73525000	18.86642779	CD4_Naive_1800-RH-1.phs001703v3p1.Homo_Sapiens.H3K27ac.b1	73524888	MTO1	ENSG00000135297
chr6	75240000	75245000	chr6	75280000	75285000	21.808939	CD4_Naive_1800-RH-1.phs001703v3p1.Homo_Sapiens.H3K27ac.b1	75242003	TMEM30A	ENSG00000112697
chr6	75240000	75245000	chr6	75280000	75285000	21.808939	CD4_Naive_1800-RH-1.phs001703v3p1.Homo_Sapiens.H3K27ac.b1	75242611	TMEM30A	ENSG00000112697
chr6	75240000	75245000	chr6	75280000	75285000	21.808939	CD4_Naive_1800-RH-1.phs001703v3p1.Homo_Sapiens.H3K27ac.b1	75244886	TMEM30A	ENSG00000112697
chr6	90265000	90270000	chr6	90295000	90300000	23.08628801	CD4_Naive_1800-RH-1.phs001703v3p1.Homo_Sapiens.H3K27ac.b1	90267049	BACH2	ENSG00000112182
chr6	90265000	90270000	chr6	90295000	90300000	23.08628801	CD4_Naive_1800-RH-1.phs001703v3p1.Homo_Sapiens.H3K27ac.b1	90267049	BACH2	ENSG00000112182
chr6	96500000	96505000	chr6	96520000	96525000	4.986914766	CD4_Naive_1800-RH-1.phs001703v3p1.Homo_Sapiens.H3K27ac.b1	96501367	UFL1	ENSG00000014123
chr6	96500000	96505000	chr6	96520000	96525000	4.986914766	CD4_Naive_1800-RH-1.phs001703v3p1.Homo_Sapiens.H3K27ac.b1	96501367	UFL1	ENSG00000014123
chr6	96500000	96505000	chr6	96520000	96525000	4.986914766	CD4_Naive_1800-RH-1.phs001703v3p1.Homo_Sapiens.H3K27ac.b1	96503856	UFL1	ENSG00000014123
chr6	108555000	108560000	chr6	109010000	109015000	9.629046125	CD4_Naive_1800-RH-1.phs001703v3p1.Homo_Sapiens.H3K27ac.b1	109010574	FOXO3	ENSG00000118689
chr6	108555000	108560000	chr6	109010000	109015000	9.629046125	CD4_Naive_1800-RH-1.phs001703v3p1.Homo_Sapiens.H3K27ac.b1	109012959	FOXO3	ENSG00000118689
chr6	108555000	108560000	chr6	109010000	109015000	9.629046125	CD4_Naive_1800-RH-1.phs001703v3p1.Homo_Sapiens.H3K27ac.b1	109012959	FOXO3	ENSG00000118689
chr6	108555000	108560000	chr6	109010000	109015000	9.629046125	CD4_Naive_1800-RH-1.phs001703v3p1.Homo_Sapiens.H3K27ac.b1	109013097	FOXO3	ENSG00000118689
chr6	108555000	108560000	chr6	109010000	109015000	9.629046125	CD4_Naive_1800-RH-1.phs001703v3p1.Homo_Sapiens.H3K27ac.b1	109013255	FOXO3	ENSG00000118689
chr6	108555000	108560000	chr6	109010000	109015000	9.629046125	CD4_Naive_1800-RH-1.phs001703v3p1.Homo_Sapiens.H3K27ac.b1	109013768	FOXO3	ENSG00000118689
chr6	108555000	108560000	chr6	109010000	109015000	9.629046125	CD4_Naive_1800-RH-1.phs001703v3p1.Homo_Sapiens.H3K27ac.b1	109014766	FOXO3	ENSG00000118689
chr6	108555000	108560000	chr6	109010000	109015000	9.629046125	CD4_Naive_1800-RH-1.phs001703v3p1.Homo_Sapiens.H3K27ac.b1	109014848	FOXO3	ENSG00000118689
chr6	108555000	108560000	chr6	109015000	109020000	5.263930759	CD4_Naive_1800-RH-1.phs001703v3p1.Homo_Sapiens.H3K27ac.b1	109015414	FOXO3	ENSG00000118689
chr6	108555000	108560000	chr6	109015000	109020000	5.263930759	CD4_Naive_1800-RH-1.phs001703v3p1.Homo_Sapiens.H3K27ac.b1	109016907	FOXO3	ENSG00000118689
chr6	108555000	108560000	chr6	109015000	109020000	5.263930759	CD4_Naive_1800-RH-1.phs001703v3p1.Homo_Sapiens.H3K27ac.b1	109016944	FOXO3	ENSG00000118689
chr6	108555000	108560000	chr6	109015000	109020000	5.263930759	CD4_Naive_1800-RH-1.phs001703v3p1.Homo_Sapiens.H3K27ac.b1	109016958	FOXO3	ENSG00000118689
chr6	108555000	108560000	chr6	109015000	109020000	5.263930759	CD4_Naive_1800-RH-1.phs001703v3p1.Homo_Sapiens.H3K27ac.b1	109017230	FOXO3	ENSG00000118689
chr6	108555000	108560000	chr6	109015000	109020000	5.263930759	CD4_Naive_1800-RH-1.phs001703v3p1.Homo_Sapiens.H3K27ac.b1	109018569	FOXO3	ENSG00000118689
chr6	108555000	108560000	chr6	109015000	109020000	5.263930759	CD4_Naive_1800-RH-1.phs001703v3p1.Homo_Sapiens.H3K27ac.b1	109018569	FOXO3	ENSG00000118689
chr6	108555000	108560000	chr6	109015000	109020000	5.263930759	CD4_Naive_1800-RH-1.phs001703v3p1.Homo_Sapiens.H3K27ac.b1	109019088	FOXO3	ENSG00000118689
chr6	109010000	109015000	chr6	109090000	109095000	5.493211325	CD4_Naive_1800-RH-1.phs001703v3p1.Homo_Sapiens.H3K27ac.b1	109010574	SESN1	ENSG00000080546
chr6	109010000	109015000	chr6	109090000	109095000	5.493211325	CD4_Naive_1800-RH-1.phs001703v3p1.Homo_Sapiens.H3K27ac.b1	109010574	SESN1	ENSG00000080546
chr6	109010000	109015000	chr6	109090000	109095000	5.493211325	CD4_Naive_1800-RH-1.phs001703v3p1.Homo_Sapiens.H3K27ac.b1	109012959	SESN1	ENSG00000080546
chr6	109010000	109015000	chr6	109090000	109095000	5.493211325	CD4_Naive_1800-RH-1.phs001703v3p1.Homo_Sapiens.H3K27ac.b1	109012959	SESN1	ENSG00000080546
chr6	109010000	109015000	chr6	109090000	109095000	5.493211325	CD4_Naive_1800-RH-1.phs001703v3p1.Homo_Sapiens.H3K27ac.b1	109012959	SESN1	ENSG00000080546
chr6	109010000	109015000	chr6	109090000	109095000	5.493211325	CD4_Naive_1800-RH-1.phs001703v3p1.Homo_Sapiens.H3K27ac.b1	109012959	SESN1	ENSG00000080546
chr6	109010000	109015000	chr6	109090000	109095000	5.493211325	CD4_Naive_1800-RH-1.phs001703v3p1.Homo_Sapiens.H3K27ac.b1	109013097	SESN1	ENSG00000080546
chr6	109010000	109015000	chr6	109090000	109095000	5.493211325	CD4_Naive_1800-RH-1.phs001703v3p1.Homo_Sapiens.H3K27ac.b1	109013255	SESN1	ENSG00000080546
chr6	109010000	109015000	chr6	109090000	109095000	5.493211325	CD4_Naive_1800-RH-1.phs001703v3p1.Homo_Sapiens.H3K27ac.b1	109013255	SESN1	ENSG00000080546
chr6	109010000	109015000	chr6	109090000	109095000	5.493211325	CD4_Naive_1800-RH-1.phs001703v3p1.Homo_Sapiens.H3K27ac.b1	109013768	SESN1	ENSG00000080546
chr6	109010000	109015000	chr6	109090000	109095000	5.493211325	CD4_Naive_1800-RH-1.phs001703v3p1.Homo_Sapiens.H3K27ac.b1	109013768	SESN1	ENSG00000080546
chr6	109010000	109015000	chr6	109090000	109095000	5.493211325	CD4_Naive_1800-RH-1.phs001703v3p1.Homo_Sapiens.H3K27ac.b1	109014766	SESN1	ENSG00000080546
chr6	109010000	109015000	chr6	109090000	109095000	5.493211325	CD4_Naive_1800-RH-1.phs001703v3p1.Homo_Sapiens.H3K27ac.b1	109014766	SESN1	ENSG00000080546
chr6	109010000	109015000	chr6	109090000	109095000	5.493211325	CD4_Naive_1800-RH-1.phs001703v3p1.Homo_Sapiens.H3K27ac.b1	109014848	SESN1	ENSG00000080546
chr6	109010000	109015000	chr6	109090000	109095000	5.493211325	CD4_Naive_1800-RH-1.phs001703v3p1.Homo_Sapiens.H3K27ac.b1	109014848	SESN1	ENSG00000080546
chr6	109380000	109385000	chr6	109440000	109445000	24.26734216	CD4_Naive_1800-RH-1.phs001703v3p1.Homo_Sapiens.H3K27ac.b1	109380015	SMPD2	ENSG00000135587
chr6	109380000	109385000	chr6	109440000	109445000	24.26734216	CD4_Naive_1800-RH-1.phs001703v3p1.Homo_Sapiens.H3K27ac.b1	109380015	SMPD2	ENSG00000135587
chr6	109380000	109385000	chr6	109440000	109445000	24.26734216	CD4_Naive_1800-RH-1.phs001703v3p1.Homo_Sapiens.H3K27ac.b1	109380457	SMPD2	ENSG00000135587
chr6	109380000	109385000	chr6	109440000	109445000	24.26734216	CD4_Naive_1800-RH-1.phs001703v3p1.Homo_Sapiens.H3K27ac.b1	109380457	SMPD2	ENSG00000135587
chr6	109380000	109385000	chr6	109440000	109445000	24.26734216	CD4_Naive_1800-RH-1.phs001703v3p1.Homo_Sapiens.H3K27ac.b1	109380990	SMPD2	ENSG00000135587
chr6	109380000	109385000	chr6	109440000	109445000	24.26734216	CD4_Naive_1800-RH-1.phs001703v3p1.Homo_Sapiens.H3K27ac.b1	109380990	SMPD2	ENSG00000135587
chr6	109380000	109385000	chr6	109440000	109445000	24.26734216	CD4_Naive_1800-RH-1.phs001703v3p1.Homo_Sapiens.H3K27ac.b1	109381443	SMPD2	ENSG00000135587
chr6	109380000	109385000	chr6	109440000	109445000	24.26734216	CD4_Naive_1800-RH-1.phs001703v3p1.Homo_Sapiens.H3K27ac.b1	109381925	SMPD2	ENSG00000135587
chr6	109380000	109385000	chr6	109440000	109445000	24.26734216	CD4_Naive_1800-RH-1.phs001703v3p1.Homo_Sapiens.H3K27ac.b1	109381925	SMPD2	ENSG00000135587
chr6	109380000	109385000	chr6	109440000	109445000	24.26734216	CD4_Naive_1800-RH-1.phs001703v3p1.Homo_Sapiens.H3K27ac.b1	109382480	SMPD2	ENSG00000135587
chr6	109380000	109385000	chr6	109440000	109445000	24.26734216	CD4_Naive_1800-RH-1.phs001703v3p1.Homo_Sapiens.H3K27ac.b1	109382524	SMPD2	ENSG00000135587
chr6	109380000	109385000	chr6	109440000	109445000	24.26734216	CD4_Naive_1800-RH-1.phs001703v3p1.Homo_Sapiens.H3K27ac.b1	109382524	SMPD2	ENSG00000135587
chr6	109380000	109385000	chr6	109440000	109445000	24.26734216	CD4_Naive_1800-RH-1.phs001703v3p1.Homo_Sapiens.H3K27ac.b1	109384228	SMPD2	ENSG00000135587
chr6	109380000	109385000	chr6	109440000	109445000	24.26734216	CD4_Naive_1800-RH-1.phs001703v3p1.Homo_Sapiens.H3K27ac.b1	109384228	SMPD2	ENSG00000135587
chr6	109380000	109385000	chr6	109440000	109445000	24.26734216	CD4_Naive_1800-RH-1.phs001703v3p1.Homo_Sapiens.H3K27ac.b1	109440234	CD164	ENSG00000135535
chr6	109380000	109385000	chr6	109440000	109445000	24.26734216	CD4_Naive_1800-RH-1.phs001703v3p1.Homo_Sapiens.H3K27ac.b1	109443332	CD164	ENSG00000135535
chr6	109380000	109385000	chr6	109440000	109445000	24.26734216	CD4_Naive_1800-RH-1.phs001703v3p1.Homo_Sapiens.H3K27ac.b1	109444615	CD164	ENSG00000135535
chr6	109380000	109385000	chr6	109450000	109455000	26.84908497	CD4_Naive_1800-RH-1.phs001703v3p1.Homo_Sapiens.H3K27ac.b1	109451152	CD164	ENSG00000135535
chr6	109380000	109385000	chr6	109450000	109455000	26.84908497	CD4_Naive_1800-RH-1.phs001703v3p1.Homo_Sapiens.H3K27ac.b1	109451152	CD164	ENSG00000135535
chr6	109380000	109385000	chr6	109450000	109455000	26.84908497	CD4_Naive_1800-RH-1.phs001703v3p1.Homo_Sapiens.H3K27ac.b1	109451315	CD164	ENSG00000135535
chr6	109380000	109385000	chr6	109450000	109455000	26.84908497	CD4_Naive_1800-RH-1.phs001703v3p1.Homo_Sapiens.H3K27ac.b1	109452743	CD164	ENSG00000135535
chr6	109380000	109385000	chr6	109450000	109455000	26.84908497	CD4_Naive_1800-RH-1.phs001703v3p1.Homo_Sapiens.H3K27ac.b1	109454233	CD164	ENSG00000135535
chr6	109380000	109385000	chr6	109450000	109455000	26.84908497	CD4_Naive_1800-RH-1.phs001703v3p1.Homo_Sapiens.H3K27ac.b1	109454855	CD164	ENSG00000135535
chr6	109380000	109385000	chr6	109475000	109480000	12.33992883	CD4_Naive_1800-RH-1.phs001703v3p1.Homo_Sapiens.H3K27ac.b1	109476101	CD164	ENSG00000135535
chr6	109380000	109385000	chr6	109475000	109480000	12.33992883	CD4_Naive_1800-RH-1.phs001703v3p1.Homo_Sapiens.H3K27ac.b1	109477209	CD164	ENSG00000135535
chr6	109380000	109385000	chr6	109475000	109480000	12.33992883	CD4_Naive_1800-RH-1.phs001703v3p1.Homo_Sapiens.H3K27ac.b1	109478720	CD164	ENSG00000135535
chr6	109380000	109385000	chr6	109475000	109480000	12.33992883	CD4_Naive_1800-RH-1.phs001703v3p1.Homo_Sapiens.H3K27ac.b1	109479396	CD164	ENSG00000135535
chr6	109380000	109385000	chr6	109475000	109480000	12.33992883	CD4_Naive_1800-RH-1.phs001703v3p1.Homo_Sapiens.H3K27ac.b1	109479671	CD164	ENSG00000135535
chr6	109380000	109385000	chr6	109480000	109485000	9.81813385	CD4_Naive_1800-RH-1.phs001703v3p1.Homo_Sapiens.H3K27ac.b1	109480428	CD164	ENSG00000135535
chr6	109380000	109385000	chr6	109480000	109485000	9.81813385	CD4_Naive_1800-RH-1.phs001703v3p1.Homo_Sapiens.H3K27ac.b1	109482392	CD164	ENSG00000135535
chr6	109440000	109445000	chr6	109465000	109470000	5.472957188	CD4_Naive_1800-RH-1.phs001703v3p1.Homo_Sapiens.H3K27ac.b1	109441033	MICAL1	ENSG00000135596
chr6	109440000	109445000	chr6	109465000	109470000	5.472957188	CD4_Naive_1800-RH-1.phs001703v3p1.Homo_Sapiens.H3K27ac.b1	109444615	MICAL1	ENSG00000135596
chr6	109440000	109445000	chr6	109465000	109470000	5.472957188	CD4_Naive_1800-RH-1.phs001703v3p1.Homo_Sapiens.H3K27ac.b1	109444615	MICAL1	ENSG00000135596
chr6	109440000	109445000	chr6	109465000	109470000	5.472957188	CD4_Naive_1800-RH-1.phs001703v3p1.Homo_Sapiens.H3K27ac.b1	109465229	SMPD2	ENSG00000135587
chr6	109440000	109445000	chr6	109465000	109470000	5.472957188	CD4_Naive_1800-RH-1.phs001703v3p1.Homo_Sapiens.H3K27ac.b1	109465229	SMPD2	ENSG00000135587
chr6	109440000	109445000	chr6	109465000	109470000	5.472957188	CD4_Naive_1800-RH-1.phs001703v3p1.Homo_Sapiens.H3K27ac.b1	109469907	SMPD2	ENSG00000135587
chr6	109440000	109445000	chr6	109480000	109485000	8.082306056	CD4_Naive_1800-RH-1.phs001703v3p1.Homo_Sapiens.H3K27ac.b1	109480428	SMPD2	ENSG00000135587
chr6	109440000	109445000	chr6	109480000	109485000	8.082306056	CD4_Naive_1800-RH-1.phs001703v3p1.Homo_Sapiens.H3K27ac.b1	109480428	SMPD2	ENSG00000135587
chr6	109440000	109445000	chr6	109480000	109485000	8.082306056	CD4_Naive_1800-RH-1.phs001703v3p1.Homo_Sapiens.H3K27ac.b1	109482392	SMPD2	ENSG00000135587
chr6	109440000	109445000	chr6	109480000	109485000	8.082306056	CD4_Naive_1800-RH-1.phs001703v3p1.Homo_Sapiens.H3K27ac.b1	109482392	SMPD2	ENSG00000135587
chr6	109440000	109445000	chr6	109480000	109485000	8.082306056	CD4_Naive_1800-RH-1.phs001703v3p1.Homo_Sapiens.H3K27ac.b1	109483478	SMPD2	ENSG00000135587
chr6	109440000	109445000	chr6	109480000	109485000	8.082306056	CD4_Naive_1800-RH-1.phs001703v3p1.Homo_Sapiens.H3K27ac.b1	109483937	SMPD2	ENSG00000135587
chr6	109440000	109445000	chr6	109480000	109485000	8.082306056	CD4_Naive_1800-RH-1.phs001703v3p1.Homo_Sapiens.H3K27ac.b1	109483937	SMPD2	ENSG00000135587
chr6	109440000	109445000	chr6	109480000	109485000	8.082306056	CD4_Naive_1800-RH-1.phs001703v3p1.Homo_Sapiens.H3K27ac.b1	109483937	SMPD2	ENSG00000135587
chr6	109440000	109445000	chr6	109480000	109485000	8.082306056	CD4_Naive_1800-RH-1.phs001703v3p1.Homo_Sapiens.H3K27ac.b1	109483937	SMPD2	ENSG00000135587
chr6	109455000	109460000	chr6	109690000	109695000	5.519081519	CD4_Naive_1800-RH-1.phs001703v3p1.Homo_Sapiens.H3K27ac.b1	109455712	AK9	ENSG00000155085
chr6	109455000	109460000	chr6	109690000	109695000	5.519081519	CD4_Naive_1800-RH-1.phs001703v3p1.Homo_Sapiens.H3K27ac.b1	109458551	AK9	ENSG00000155085
chr6	109455000	109460000	chr6	109690000	109695000	5.519081519	CD4_Naive_1800-RH-1.phs001703v3p1.Homo_Sapiens.H3K27ac.b1	109459016	AK9	ENSG00000155085
chr6	110815000	110820000	chr6	110870000	110875000	39.96932209	CD4_Naive_1800-RH-1.phs001703v3p1.Homo_Sapiens.H3K27ac.b1	110872219	CDK19	ENSG00000155111
chr6	110815000	110820000	chr6	110870000	110875000	39.96932209	CD4_Naive_1800-RH-1.phs001703v3p1.Homo_Sapiens.H3K27ac.b1	110873500	CDK19	ENSG00000155111
chr6	110955000	110960000	chr6	110980000	110985000	15.4048513	CD4_Naive_1800-RH-1.phs001703v3p1.Homo_Sapiens.H3K27ac.b1	110956900	RPF2	ENSG00000197498
chr6	110955000	110960000	chr6	110980000	110985000	15.4048513	CD4_Naive_1800-RH-1.phs001703v3p1.Homo_Sapiens.H3K27ac.b1	110957903	RPF2	ENSG00000197498
chr6	110955000	110960000	chr6	110980000	110985000	15.4048513	CD4_Naive_1800-RH-1.phs001703v3p1.Homo_Sapiens.H3K27ac.b1	110959551	RPF2	ENSG00000197498
chr6	110955000	110960000	chr6	110980000	110985000	15.4048513	CD4_Naive_1800-RH-1.phs001703v3p1.Homo_Sapiens.H3K27ac.b1	110959670	RPF2	ENSG00000197498
chr6	110955000	110960000	chr6	110980000	110985000	15.4048513	CD4_Naive_1800-RH-1.phs001703v3p1.Homo_Sapiens.H3K27ac.b1	110959745	RPF2	ENSG00000197498
chr6	110955000	110960000	chr6	110980000	110985000	15.4048513	CD4_Naive_1800-RH-1.phs001703v3p1.Homo_Sapiens.H3K27ac.b1	110959746	RPF2	ENSG00000197498
chr6	111255000	111260000	chr6	111480000	111485000	64.03968306	CD4_Naive_1800-RH-1.phs001703v3p1.Homo_Sapiens.H3K27ac.b1	111259911	TRAF3IP2-AS1	ENSG00000231889
chr6	116250000	116255000	chr6	116275000	116280000	71.16832866	CD4_Naive_1800-RH-1.phs001703v3p1.Homo_Sapiens.H3K27ac.b1	116276561	TSPYL4	ENSG00000187189
chr6	116250000	116255000	chr6	116275000	116280000	71.16832866	CD4_Naive_1800-RH-1.phs001703v3p1.Homo_Sapiens.H3K27ac.b1	116277690	TSPYL4	ENSG00000187189
chr6	116250000	116255000	chr6	116275000	116280000	71.16832866	CD4_Naive_1800-RH-1.phs001703v3p1.Homo_Sapiens.H3K27ac.b1	116279302	TSPYL4	ENSG00000187189
chr6	116250000	116255000	chr6	116275000	116280000	71.16832866	CD4_Naive_1800-RH-1.phs001703v3p1.Homo_Sapiens.H3K27ac.b1	116279302	TSPYL4	ENSG00000187189
chr6	116250000	116255000	chr6	116280000	116285000	8.508712828	CD4_Naive_1800-RH-1.phs001703v3p1.Homo_Sapiens.H3K27ac.b1	116283386	TSPYL4	ENSG00000187189
chr6	118650000	118655000	chr6	118710000	118715000	5.065236917	CD4_Naive_1800-RH-1.phs001703v3p1.Homo_Sapiens.H3K27ac.b1	118650750	CEP85L	ENSG00000111860
chr6	118650000	118655000	chr6	118710000	118715000	5.065236917	CD4_Naive_1800-RH-1.phs001703v3p1.Homo_Sapiens.H3K27ac.b1	118651470	CEP85L	ENSG00000111860
chr6	118650000	118655000	chr6	118710000	118715000	5.065236917	CD4_Naive_1800-RH-1.phs001703v3p1.Homo_Sapiens.H3K27ac.b1	118651683	CEP85L	ENSG00000111860
chr6	118650000	118655000	chr6	118710000	118715000	5.065236917	CD4_Naive_1800-RH-1.phs001703v3p1.Homo_Sapiens.H3K27ac.b1	118651683	CEP85L	ENSG00000111860
chr6	118650000	118655000	chr6	118710000	118715000	5.065236917	CD4_Naive_1800-RH-1.phs001703v3p1.Homo_Sapiens.H3K27ac.b1	118654298	CEP85L	ENSG00000111860
chr6	136790000	136795000	chr6	136820000	136825000	7.430995209	CD4_Naive_1800-RH-1.phs001703v3p1.Homo_Sapiens.H3K27ac.b1	136820748	MAP3K5	ENSG00000197442
chr6	136790000	136795000	chr6	136820000	136825000	7.430995209	CD4_Naive_1800-RH-1.phs001703v3p1.Homo_Sapiens.H3K27ac.b1	136820748	MAP3K5	ENSG00000197442
chr6	136790000	136795000	chr6	136820000	136825000	7.430995209	CD4_Naive_1800-RH-1.phs001703v3p1.Homo_Sapiens.H3K27ac.b1	136820748	MAP3K5	ENSG00000197442
chr6	136790000	136795000	chr6	136820000	136825000	7.430995209	CD4_Naive_1800-RH-1.phs001703v3p1.Homo_Sapiens.H3K27ac.b1	136821808	MAP3K5	ENSG00000197442
chr6	136790000	136795000	chr6	136820000	136825000	7.430995209	CD4_Naive_1800-RH-1.phs001703v3p1.Homo_Sapiens.H3K27ac.b1	136822473	MAP3K5	ENSG00000197442
chr6	136790000	136795000	chr6	136820000	136825000	7.430995209	CD4_Naive_1800-RH-1.phs001703v3p1.Homo_Sapiens.H3K27ac.b1	136822571	MAP3K5	ENSG00000197442
chr6	136790000	136795000	chr6	136820000	136825000	7.430995209	CD4_Naive_1800-RH-1.phs001703v3p1.Homo_Sapiens.H3K27ac.b1	136822842	MAP3K5	ENSG00000197442
chr6	136790000	136795000	chr6	136820000	136825000	7.430995209	CD4_Naive_1800-RH-1.phs001703v3p1.Homo_Sapiens.H3K27ac.b1	136822842	MAP3K5	ENSG00000197442
chr6	136790000	136795000	chr6	136820000	136825000	7.430995209	CD4_Naive_1800-RH-1.phs001703v3p1.Homo_Sapiens.H3K27ac.b1	136823500	MAP3K5	ENSG00000197442
chr6	136790000	136795000	chr6	136820000	136825000	7.430995209	CD4_Naive_1800-RH-1.phs001703v3p1.Homo_Sapiens.H3K27ac.b1	136823614	MAP3K5	ENSG00000197442
chr6	149565000	149570000	chr6	149715000	149720000	13.21192706	CD4_Naive_1800-RH-1.phs001703v3p1.Homo_Sapiens.H3K27ac.b1	149565339	LATS1	ENSG00000131023
chr6	149565000	149570000	chr6	149715000	149720000	13.21192706	CD4_Naive_1800-RH-1.phs001703v3p1.Homo_Sapiens.H3K27ac.b1	149566308	LATS1	ENSG00000131023
chr6	149565000	149570000	chr6	149715000	149720000	13.21192706	CD4_Naive_1800-RH-1.phs001703v3p1.Homo_Sapiens.H3K27ac.b1	149716268	GINM1	ENSG00000055211
chr6	149565000	149570000	chr6	149715000	149720000	13.21192706	CD4_Naive_1800-RH-1.phs001703v3p1.Homo_Sapiens.H3K27ac.b1	149716436	GINM1	ENSG00000055211
chr6	149565000	149570000	chr6	149715000	149720000	13.21192706	CD4_Naive_1800-RH-1.phs001703v3p1.Homo_Sapiens.H3K27ac.b1	149716807	GINM1	ENSG00000055211
chr6	149565000	149570000	chr6	149715000	149720000	13.21192706	CD4_Naive_1800-RH-1.phs001703v3p1.Homo_Sapiens.H3K27ac.b1	149718012	GINM1	ENSG00000055211
chr6	149565000	149570000	chr6	149715000	149720000	13.21192706	CD4_Naive_1800-RH-1.phs001703v3p1.Homo_Sapiens.H3K27ac.b1	149718225	GINM1	ENSG00000055211
chr6	149565000	149570000	chr6	149715000	149720000	13.21192706	CD4_Naive_1800-RH-1.phs001703v3p1.Homo_Sapiens.H3K27ac.b1	149718360	GINM1	ENSG00000055211
chr6	149565000	149570000	chr6	149715000	149720000	13.21192706	CD4_Naive_1800-RH-1.phs001703v3p1.Homo_Sapiens.H3K27ac.b1	149718584	GINM1	ENSG00000055211
chr6	149645000	149650000	chr6	149715000	149720000	6.415991834	CD4_Naive_1800-RH-1.phs001703v3p1.Homo_Sapiens.H3K27ac.b1	149645456	LATS1	ENSG00000131023
chr6	149645000	149650000	chr6	149715000	149720000	6.415991834	CD4_Naive_1800-RH-1.phs001703v3p1.Homo_Sapiens.H3K27ac.b1	149645947	LATS1	ENSG00000131023
chr6	149645000	149650000	chr6	149715000	149720000	6.415991834	CD4_Naive_1800-RH-1.phs001703v3p1.Homo_Sapiens.H3K27ac.b1	149647022	LATS1	ENSG00000131023
chr6	149645000	149650000	chr6	149715000	149720000	6.415991834	CD4_Naive_1800-RH-1.phs001703v3p1.Homo_Sapiens.H3K27ac.b1	149718157	KATNA1	ENSG00000186625
chr6	149715000	149720000	chr6	149745000	149750000	10.50161037	CD4_Naive_1800-RH-1.phs001703v3p1.Homo_Sapiens.H3K27ac.b1	149716268	NUP43	ENSG00000120253
chr6	149715000	149720000	chr6	149745000	149750000	10.50161037	CD4_Naive_1800-RH-1.phs001703v3p1.Homo_Sapiens.H3K27ac.b1	149716436	NUP43	ENSG00000120253
chr6	149715000	149720000	chr6	149745000	149750000	10.50161037	CD4_Naive_1800-RH-1.phs001703v3p1.Homo_Sapiens.H3K27ac.b1	149716807	NUP43	ENSG00000120253
chr6	149715000	149720000	chr6	149745000	149750000	10.50161037	CD4_Naive_1800-RH-1.phs001703v3p1.Homo_Sapiens.H3K27ac.b1	149718012	NUP43	ENSG00000120253
chr6	149715000	149720000	chr6	149745000	149750000	10.50161037	CD4_Naive_1800-RH-1.phs001703v3p1.Homo_Sapiens.H3K27ac.b1	149718157	NUP43	ENSG00000120253
chr6	149715000	149720000	chr6	149745000	149750000	10.50161037	CD4_Naive_1800-RH-1.phs001703v3p1.Homo_Sapiens.H3K27ac.b1	149718225	NUP43	ENSG00000120253
chr6	149715000	149720000	chr6	149745000	149750000	10.50161037	CD4_Naive_1800-RH-1.phs001703v3p1.Homo_Sapiens.H3K27ac.b1	149718360	NUP43	ENSG00000120253
chr6	149715000	149720000	chr6	149745000	149750000	10.50161037	CD4_Naive_1800-RH-1.phs001703v3p1.Homo_Sapiens.H3K27ac.b1	149718584	NUP43	ENSG00000120253
chr6	149715000	149720000	chr6	149745000	149750000	10.50161037	CD4_Naive_1800-RH-1.phs001703v3p1.Homo_Sapiens.H3K27ac.b1	149745206	LATS1	ENSG00000131023
chr6	149715000	149720000	chr6	149745000	149750000	10.50161037	CD4_Naive_1800-RH-1.phs001703v3p1.Homo_Sapiens.H3K27ac.b1	149745332	LATS1	ENSG00000131023
chr6	149715000	149720000	chr6	149745000	149750000	10.50161037	CD4_Naive_1800-RH-1.phs001703v3p1.Homo_Sapiens.H3K27ac.b1	149746539	LATS1	ENSG00000131023
chr6	149715000	149720000	chr6	149745000	149750000	10.50161037	CD4_Naive_1800-RH-1.phs001703v3p1.Homo_Sapiens.H3K27ac.b1	149748255	LATS1	ENSG00000131023
chr6	149715000	149720000	chr6	149745000	149750000	10.50161037	CD4_Naive_1800-RH-1.phs001703v3p1.Homo_Sapiens.H3K27ac.b1	149748808	LATS1	ENSG00000131023
chr6	149715000	149720000	chr6	149745000	149750000	10.50161037	CD4_Naive_1800-RH-1.phs001703v3p1.Homo_Sapiens.H3K27ac.b1	149749393	LATS1	ENSG00000131023
chr6	159690000	159695000	chr6	159725000	159730000	42.77974472	CD4_Naive_1800-RH-1.phs001703v3p1.Homo_Sapiens.H3K27ac.b1	159690049	WTAP	ENSG00000146457
chr6	159690000	159695000	chr6	159725000	159730000	42.77974472	CD4_Naive_1800-RH-1.phs001703v3p1.Homo_Sapiens.H3K27ac.b1	159690441	WTAP	ENSG00000146457
chr6	159690000	159695000	chr6	159725000	159730000	42.77974472	CD4_Naive_1800-RH-1.phs001703v3p1.Homo_Sapiens.H3K27ac.b1	159690621	WTAP	ENSG00000146457
chr6	159690000	159695000	chr6	159725000	159730000	42.77974472	CD4_Naive_1800-RH-1.phs001703v3p1.Homo_Sapiens.H3K27ac.b1	159690621	WTAP	ENSG00000146457
chr6	159690000	159695000	chr6	159725000	159730000	42.77974472	CD4_Naive_1800-RH-1.phs001703v3p1.Homo_Sapiens.H3K27ac.b1	159690621	WTAP	ENSG00000146457
chr6	159725000	159730000	chr6	159760000	159765000	24.2512619	CD4_Naive_1800-RH-1.phs001703v3p1.Homo_Sapiens.H3K27ac.b1	159761717	WTAP	ENSG00000146457
chr6	159725000	159730000	chr6	159760000	159765000	24.2512619	CD4_Naive_1800-RH-1.phs001703v3p1.Homo_Sapiens.H3K27ac.b1	159761717	WTAP	ENSG00000146457
chr6	159725000	159730000	chr6	159760000	159765000	24.2512619	CD4_Naive_1800-RH-1.phs001703v3p1.Homo_Sapiens.H3K27ac.b1	159761813	WTAP	ENSG00000146457
chr6	159725000	159730000	chr6	159760000	159765000	24.2512619	CD4_Naive_1800-RH-1.phs001703v3p1.Homo_Sapiens.H3K27ac.b1	159761813	WTAP	ENSG00000146457
chr6	159725000	159730000	chr6	159760000	159765000	24.2512619	CD4_Naive_1800-RH-1.phs001703v3p1.Homo_Sapiens.H3K27ac.b1	159762293	WTAP	ENSG00000146457
chr6	159725000	159730000	chr6	159760000	159765000	24.2512619	CD4_Naive_1800-RH-1.phs001703v3p1.Homo_Sapiens.H3K27ac.b1	159762293	WTAP	ENSG00000146457
chr6	159725000	159730000	chr6	159760000	159765000	24.2512619	CD4_Naive_1800-RH-1.phs001703v3p1.Homo_Sapiens.H3K27ac.b1	159763858	WTAP	ENSG00000146457
chr6	159725000	159730000	chr6	159760000	159765000	24.2512619	CD4_Naive_1800-RH-1.phs001703v3p1.Homo_Sapiens.H3K27ac.b1	159763858	WTAP	ENSG00000146457
chr6	159725000	159730000	chr6	159785000	159790000	20.07969411	CD4_Naive_1800-RH-1.phs001703v3p1.Homo_Sapiens.H3K27ac.b1	159789029	WTAP	ENSG00000146457
chr6	159725000	159730000	chr6	159785000	159790000	20.07969411	CD4_Naive_1800-RH-1.phs001703v3p1.Homo_Sapiens.H3K27ac.b1	159789029	WTAP	ENSG00000146457
chr6	159725000	159730000	chr6	159790000	159795000	23.28168814	CD4_Naive_1800-RH-1.phs001703v3p1.Homo_Sapiens.H3K27ac.b1	159790227	WTAP	ENSG00000146457
chr6	159725000	159730000	chr6	159790000	159795000	23.28168814	CD4_Naive_1800-RH-1.phs001703v3p1.Homo_Sapiens.H3K27ac.b1	159790307	WTAP	ENSG00000146457
chr6	159725000	159730000	chr6	159790000	159795000	23.28168814	CD4_Naive_1800-RH-1.phs001703v3p1.Homo_Sapiens.H3K27ac.b1	159790389	WTAP	ENSG00000146457
chr6	159725000	159730000	chr6	159790000	159795000	23.28168814	CD4_Naive_1800-RH-1.phs001703v3p1.Homo_Sapiens.H3K27ac.b1	159790392	WTAP	ENSG00000146457
chr6	159725000	159730000	chr6	159790000	159795000	23.28168814	CD4_Naive_1800-RH-1.phs001703v3p1.Homo_Sapiens.H3K27ac.b1	159790413	WTAP	ENSG00000146457
chr6	159725000	159730000	chr6	159790000	159795000	23.28168814	CD4_Naive_1800-RH-1.phs001703v3p1.Homo_Sapiens.H3K27ac.b1	159790453	WTAP	ENSG00000146457
chr6	159725000	159730000	chr6	159790000	159795000	23.28168814	CD4_Naive_1800-RH-1.phs001703v3p1.Homo_Sapiens.H3K27ac.b1	159790522	WTAP	ENSG00000146457
chr6	159725000	159730000	chr6	159790000	159795000	23.28168814	CD4_Naive_1800-RH-1.phs001703v3p1.Homo_Sapiens.H3K27ac.b1	159790604	WTAP	ENSG00000146457
chr6	159725000	159730000	chr6	159790000	159795000	23.28168814	CD4_Naive_1800-RH-1.phs001703v3p1.Homo_Sapiens.H3K27ac.b1	159790613	WTAP	ENSG00000146457
chr6	159725000	159730000	chr6	159790000	159795000	23.28168814	CD4_Naive_1800-RH-1.phs001703v3p1.Homo_Sapiens.H3K27ac.b1	159790613	WTAP	ENSG00000146457
chr6	159725000	159730000	chr6	159790000	159795000	23.28168814	CD4_Naive_1800-RH-1.phs001703v3p1.Homo_Sapiens.H3K27ac.b1	159791678	WTAP	ENSG00000146457
chr6	159725000	159730000	chr6	159790000	159795000	23.28168814	CD4_Naive_1800-RH-1.phs001703v3p1.Homo_Sapiens.H3K27ac.b1	159791678	WTAP	ENSG00000146457
chr6	159725000	159730000	chr6	159790000	159795000	23.28168814	CD4_Naive_1800-RH-1.phs001703v3p1.Homo_Sapiens.H3K27ac.b1	159793455	WTAP	ENSG00000146457
chr6	159725000	159730000	chr6	159790000	159795000	23.28168814	CD4_Naive_1800-RH-1.phs001703v3p1.Homo_Sapiens.H3K27ac.b1	159793455	WTAP	ENSG00000146457
chr6	159725000	159730000	chr6	159790000	159795000	23.28168814	CD4_Naive_1800-RH-1.phs001703v3p1.Homo_Sapiens.H3K27ac.b1	159794777	WTAP	ENSG00000146457
chr6	159730000	159735000	chr6	159760000	159765000	5.216267827	CD4_Naive_1800-RH-1.phs001703v3p1.Homo_Sapiens.H3K27ac.b1	159732341	ACAT2	ENSG00000120437
chr6	159730000	159735000	chr6	159760000	159765000	5.216267827	CD4_Naive_1800-RH-1.phs001703v3p1.Homo_Sapiens.H3K27ac.b1	159732560	ACAT2	ENSG00000120437
chr6	159760000	159765000	chr6	159785000	159790000	6.451081878	CD4_Naive_1800-RH-1.phs001703v3p1.Homo_Sapiens.H3K27ac.b1	159785599	ACAT2	ENSG00000120437
chr6	159760000	159765000	chr6	159785000	159790000	6.451081878	CD4_Naive_1800-RH-1.phs001703v3p1.Homo_Sapiens.H3K27ac.b1	159786017	ACAT2	ENSG00000120437
chr6	166955000	166960000	chr6	166995000	167000000	4.836039088	CD4_Naive_1800-RH-1.phs001703v3p1.Homo_Sapiens.H3K27ac.b1	166956409	Z94721.3	ENSG00000285730
chr6	166955000	166960000	chr6	166995000	167000000	4.836039088	CD4_Naive_1800-RH-1.phs001703v3p1.Homo_Sapiens.H3K27ac.b1	166957198	Z94721.1	ENSG00000227598
chr6	166955000	166960000	chr6	166995000	167000000	4.836039088	CD4_Naive_1800-RH-1.phs001703v3p1.Homo_Sapiens.H3K27ac.b1	166957198	Z94721.1	ENSG00000227598
chr6	166955000	166960000	chr6	166995000	167000000	4.836039088	CD4_Naive_1800-RH-1.phs001703v3p1.Homo_Sapiens.H3K27ac.b1	166957198	Z94721.1	ENSG00000227598
chr6	166955000	166960000	chr6	166995000	167000000	4.836039088	CD4_Naive_1800-RH-1.phs001703v3p1.Homo_Sapiens.H3K27ac.b1	166957198	Z94721.1	ENSG00000227598
chr6	166955000	166960000	chr6	166995000	167000000	4.836039088	CD4_Naive_1800-RH-1.phs001703v3p1.Homo_Sapiens.H3K27ac.b1	166957483	Z94721.1	ENSG00000227598
chr6	166955000	166960000	chr6	166995000	167000000	4.836039088	CD4_Naive_1800-RH-1.phs001703v3p1.Homo_Sapiens.H3K27ac.b1	166957483	Z94721.3	ENSG00000285730
chr6	166955000	166960000	chr6	166995000	167000000	4.836039088	CD4_Naive_1800-RH-1.phs001703v3p1.Homo_Sapiens.H3K27ac.b1	166957500	Z94721.1	ENSG00000227598
chr6	166955000	166960000	chr6	166995000	167000000	4.836039088	CD4_Naive_1800-RH-1.phs001703v3p1.Homo_Sapiens.H3K27ac.b1	166957500	Z94721.3	ENSG00000285730
chr6	166955000	166960000	chr6	166995000	167000000	4.836039088	CD4_Naive_1800-RH-1.phs001703v3p1.Homo_Sapiens.H3K27ac.b1	166957511	Z94721.1	ENSG00000227598
chr6	166955000	166960000	chr6	166995000	167000000	4.836039088	CD4_Naive_1800-RH-1.phs001703v3p1.Homo_Sapiens.H3K27ac.b1	166957511	Z94721.3	ENSG00000285730
chr6	166955000	166960000	chr6	166995000	167000000	4.836039088	CD4_Naive_1800-RH-1.phs001703v3p1.Homo_Sapiens.H3K27ac.b1	166957622	Z94721.1	ENSG00000227598
chr6	166955000	166960000	chr6	166995000	167000000	4.836039088	CD4_Naive_1800-RH-1.phs001703v3p1.Homo_Sapiens.H3K27ac.b1	166957622	Z94721.3	ENSG00000285730
chr6	166955000	166960000	chr6	166995000	167000000	4.836039088	CD4_Naive_1800-RH-1.phs001703v3p1.Homo_Sapiens.H3K27ac.b1	166957746	Z94721.1	ENSG00000227598
chr6	166955000	166960000	chr6	166995000	167000000	4.836039088	CD4_Naive_1800-RH-1.phs001703v3p1.Homo_Sapiens.H3K27ac.b1	166957746	Z94721.3	ENSG00000285730
chr6	166955000	166960000	chr6	166995000	167000000	4.836039088	CD4_Naive_1800-RH-1.phs001703v3p1.Homo_Sapiens.H3K27ac.b1	166958249	Z94721.1	ENSG00000227598
chr6	166955000	166960000	chr6	166995000	167000000	4.836039088	CD4_Naive_1800-RH-1.phs001703v3p1.Homo_Sapiens.H3K27ac.b1	166958249	Z94721.3	ENSG00000285730
chr6	166955000	166960000	chr6	166995000	167000000	4.836039088	CD4_Naive_1800-RH-1.phs001703v3p1.Homo_Sapiens.H3K27ac.b1	166958358	Z94721.1	ENSG00000227598
chr6	166955000	166960000	chr6	166995000	167000000	4.836039088	CD4_Naive_1800-RH-1.phs001703v3p1.Homo_Sapiens.H3K27ac.b1	166958358	Z94721.3	ENSG00000285730
chr6	166955000	166960000	chr6	166995000	167000000	4.836039088	CD4_Naive_1800-RH-1.phs001703v3p1.Homo_Sapiens.H3K27ac.b1	166958698	Z94721.1	ENSG00000227598
chr6	166955000	166960000	chr6	166995000	167000000	4.836039088	CD4_Naive_1800-RH-1.phs001703v3p1.Homo_Sapiens.H3K27ac.b1	166958698	Z94721.3	ENSG00000285730
chr6	166955000	166960000	chr6	166995000	167000000	4.836039088	CD4_Naive_1800-RH-1.phs001703v3p1.Homo_Sapiens.H3K27ac.b1	166959276	Z94721.1	ENSG00000227598
chr6	166955000	166960000	chr6	166995000	167000000	4.836039088	CD4_Naive_1800-RH-1.phs001703v3p1.Homo_Sapiens.H3K27ac.b1	166959276	Z94721.3	ENSG00000285730
chr6	166955000	166960000	chr6	166995000	167000000	4.836039088	CD4_Naive_1800-RH-1.phs001703v3p1.Homo_Sapiens.H3K27ac.b1	166959298	Z94721.1	ENSG00000227598
chr6	166955000	166960000	chr6	166995000	167000000	4.836039088	CD4_Naive_1800-RH-1.phs001703v3p1.Homo_Sapiens.H3K27ac.b1	166959298	Z94721.3	ENSG00000285730
chr6	166955000	166960000	chr6	166995000	167000000	4.836039088	CD4_Naive_1800-RH-1.phs001703v3p1.Homo_Sapiens.H3K27ac.b1	166959490	Z94721.1	ENSG00000227598
chr6	166955000	166960000	chr6	166995000	167000000	4.836039088	CD4_Naive_1800-RH-1.phs001703v3p1.Homo_Sapiens.H3K27ac.b1	166959490	Z94721.3	ENSG00000285730
chr6	166955000	166960000	chr6	166995000	167000000	4.836039088	CD4_Naive_1800-RH-1.phs001703v3p1.Homo_Sapiens.H3K27ac.b1	166959557	Z94721.1	ENSG00000227598
chr6	166955000	166960000	chr6	166995000	167000000	4.836039088	CD4_Naive_1800-RH-1.phs001703v3p1.Homo_Sapiens.H3K27ac.b1	166959557	Z94721.3	ENSG00000285730
chr6	166955000	166960000	chr6	166995000	167000000	4.836039088	CD4_Naive_1800-RH-1.phs001703v3p1.Homo_Sapiens.H3K27ac.b1	166995084	RNASET2	ENSG00000026297
chr6	166955000	166960000	chr6	166995000	167000000	4.836039088	CD4_Naive_1800-RH-1.phs001703v3p1.Homo_Sapiens.H3K27ac.b1	166995084	RNASET2	ENSG00000026297
chr6	166955000	166960000	chr6	166995000	167000000	4.836039088	CD4_Naive_1800-RH-1.phs001703v3p1.Homo_Sapiens.H3K27ac.b1	166995084	AL159163.1	ENSG00000249141
chr6	166955000	166960000	chr6	166995000	167000000	4.836039088	CD4_Naive_1800-RH-1.phs001703v3p1.Homo_Sapiens.H3K27ac.b1	166995084	AL159163.1	ENSG00000249141
chr6	166955000	166960000	chr6	166995000	167000000	4.836039088	CD4_Naive_1800-RH-1.phs001703v3p1.Homo_Sapiens.H3K27ac.b1	166995599	RNASET2	ENSG00000026297
chr6	166955000	166960000	chr6	166995000	167000000	4.836039088	CD4_Naive_1800-RH-1.phs001703v3p1.Homo_Sapiens.H3K27ac.b1	166995599	AL159163.1	ENSG00000249141
chr6	166955000	166960000	chr6	166995000	167000000	4.836039088	CD4_Naive_1800-RH-1.phs001703v3p1.Homo_Sapiens.H3K27ac.b1	166995734	RNASET2	ENSG00000026297
chr6	166955000	166960000	chr6	166995000	167000000	4.836039088	CD4_Naive_1800-RH-1.phs001703v3p1.Homo_Sapiens.H3K27ac.b1	166995734	AL159163.1	ENSG00000249141
chr6	166955000	166960000	chr6	166995000	167000000	4.836039088	CD4_Naive_1800-RH-1.phs001703v3p1.Homo_Sapiens.H3K27ac.b1	166995753	RNASET2	ENSG00000026297
chr6	166955000	166960000	chr6	166995000	167000000	4.836039088	CD4_Naive_1800-RH-1.phs001703v3p1.Homo_Sapiens.H3K27ac.b1	166995753	AL159163.1	ENSG00000249141
chr6	166955000	166960000	chr6	166995000	167000000	4.836039088	CD4_Naive_1800-RH-1.phs001703v3p1.Homo_Sapiens.H3K27ac.b1	166995761	RNASET2	ENSG00000026297
chr6	166955000	166960000	chr6	166995000	167000000	4.836039088	CD4_Naive_1800-RH-1.phs001703v3p1.Homo_Sapiens.H3K27ac.b1	166995761	RNASET2	ENSG00000026297
chr6	166955000	166960000	chr6	166995000	167000000	4.836039088	CD4_Naive_1800-RH-1.phs001703v3p1.Homo_Sapiens.H3K27ac.b1	166995761	AL159163.1	ENSG00000249141
chr6	166955000	166960000	chr6	166995000	167000000	4.836039088	CD4_Naive_1800-RH-1.phs001703v3p1.Homo_Sapiens.H3K27ac.b1	166995761	AL159163.1	ENSG00000249141
chr6	166955000	166960000	chr6	166995000	167000000	4.836039088	CD4_Naive_1800-RH-1.phs001703v3p1.Homo_Sapiens.H3K27ac.b1	166995886	RNASET2	ENSG00000026297
chr6	166955000	166960000	chr6	166995000	167000000	4.836039088	CD4_Naive_1800-RH-1.phs001703v3p1.Homo_Sapiens.H3K27ac.b1	166995886	AL159163.1	ENSG00000249141
chr6	166955000	166960000	chr6	166995000	167000000	4.836039088	CD4_Naive_1800-RH-1.phs001703v3p1.Homo_Sapiens.H3K27ac.b1	166996074	RNASET2	ENSG00000026297
chr6	166955000	166960000	chr6	166995000	167000000	4.836039088	CD4_Naive_1800-RH-1.phs001703v3p1.Homo_Sapiens.H3K27ac.b1	166996074	AL159163.1	ENSG00000249141
chr6	166955000	166960000	chr6	166995000	167000000	4.836039088	CD4_Naive_1800-RH-1.phs001703v3p1.Homo_Sapiens.H3K27ac.b1	166996150	AL159163.1	ENSG00000249141
chr6	166955000	166960000	chr6	166995000	167000000	4.836039088	CD4_Naive_1800-RH-1.phs001703v3p1.Homo_Sapiens.H3K27ac.b1	166996174	RNASET2	ENSG00000026297
chr6	166955000	166960000	chr6	166995000	167000000	4.836039088	CD4_Naive_1800-RH-1.phs001703v3p1.Homo_Sapiens.H3K27ac.b1	166996174	AL159163.1	ENSG00000249141
chr6	166955000	166960000	chr6	166995000	167000000	4.836039088	CD4_Naive_1800-RH-1.phs001703v3p1.Homo_Sapiens.H3K27ac.b1	166996283	RNASET2	ENSG00000026297
chr6	166955000	166960000	chr6	166995000	167000000	4.836039088	CD4_Naive_1800-RH-1.phs001703v3p1.Homo_Sapiens.H3K27ac.b1	166996283	AL159163.1	ENSG00000249141
chr6	166955000	166960000	chr6	166995000	167000000	4.836039088	CD4_Naive_1800-RH-1.phs001703v3p1.Homo_Sapiens.H3K27ac.b1	166996335	RNASET2	ENSG00000026297
chr6	166955000	166960000	chr6	166995000	167000000	4.836039088	CD4_Naive_1800-RH-1.phs001703v3p1.Homo_Sapiens.H3K27ac.b1	166996335	RNASET2	ENSG00000026297
chr6	166955000	166960000	chr6	166995000	167000000	4.836039088	CD4_Naive_1800-RH-1.phs001703v3p1.Homo_Sapiens.H3K27ac.b1	166996335	AL159163.1	ENSG00000249141
chr6	166955000	166960000	chr6	166995000	167000000	4.836039088	CD4_Naive_1800-RH-1.phs001703v3p1.Homo_Sapiens.H3K27ac.b1	166996335	AL159163.1	ENSG00000249141
chr6	166955000	166960000	chr6	166995000	167000000	4.836039088	CD4_Naive_1800-RH-1.phs001703v3p1.Homo_Sapiens.H3K27ac.b1	166996881	RNASET2	ENSG00000026297
chr6	166955000	166960000	chr6	166995000	167000000	4.836039088	CD4_Naive_1800-RH-1.phs001703v3p1.Homo_Sapiens.H3K27ac.b1	166996881	AL159163.1	ENSG00000249141
chr6	166955000	166960000	chr6	166995000	167000000	4.836039088	CD4_Naive_1800-RH-1.phs001703v3p1.Homo_Sapiens.H3K27ac.b1	166997039	RNASET2	ENSG00000026297
chr6	166955000	166960000	chr6	166995000	167000000	4.836039088	CD4_Naive_1800-RH-1.phs001703v3p1.Homo_Sapiens.H3K27ac.b1	166997039	AL159163.1	ENSG00000249141
chr6	166955000	166960000	chr6	166995000	167000000	4.836039088	CD4_Naive_1800-RH-1.phs001703v3p1.Homo_Sapiens.H3K27ac.b1	166997219	RNASET2	ENSG00000026297
chr6	166955000	166960000	chr6	166995000	167000000	4.836039088	CD4_Naive_1800-RH-1.phs001703v3p1.Homo_Sapiens.H3K27ac.b1	166997219	RNASET2	ENSG00000026297
chr6	166955000	166960000	chr6	166995000	167000000	4.836039088	CD4_Naive_1800-RH-1.phs001703v3p1.Homo_Sapiens.H3K27ac.b1	166997219	AL159163.1	ENSG00000249141
chr6	166955000	166960000	chr6	166995000	167000000	4.836039088	CD4_Naive_1800-RH-1.phs001703v3p1.Homo_Sapiens.H3K27ac.b1	166997219	AL159163.1	ENSG00000249141
chr6	166955000	166960000	chr6	166995000	167000000	4.836039088	CD4_Naive_1800-RH-1.phs001703v3p1.Homo_Sapiens.H3K27ac.b1	166997390	RNASET2	ENSG00000026297
chr6	166955000	166960000	chr6	166995000	167000000	4.836039088	CD4_Naive_1800-RH-1.phs001703v3p1.Homo_Sapiens.H3K27ac.b1	166997390	AL159163.1	ENSG00000249141
chr6	166955000	166960000	chr6	166995000	167000000	4.836039088	CD4_Naive_1800-RH-1.phs001703v3p1.Homo_Sapiens.H3K27ac.b1	166997419	RNASET2	ENSG00000026297
chr6	166955000	166960000	chr6	166995000	167000000	4.836039088	CD4_Naive_1800-RH-1.phs001703v3p1.Homo_Sapiens.H3K27ac.b1	166997419	AL159163.1	ENSG00000249141
chr6	166955000	166960000	chr6	166995000	167000000	4.836039088	CD4_Naive_1800-RH-1.phs001703v3p1.Homo_Sapiens.H3K27ac.b1	166997520	RNASET2	ENSG00000026297
chr6	166955000	166960000	chr6	166995000	167000000	4.836039088	CD4_Naive_1800-RH-1.phs001703v3p1.Homo_Sapiens.H3K27ac.b1	166998300	AL159163.1	ENSG00000249141
chr6	166955000	166960000	chr6	166995000	167000000	4.836039088	CD4_Naive_1800-RH-1.phs001703v3p1.Homo_Sapiens.H3K27ac.b1	166998560	AL159163.1	ENSG00000249141
chr6	170550000	170555000	chr6	170580000	170585000	15.33965056	CD4_Naive_1800-RH-1.phs001703v3p1.Homo_Sapiens.H3K27ac.b1	170550627	PDCD2	ENSG00000071994
chr6	170550000	170555000	chr6	170580000	170585000	15.33965056	CD4_Naive_1800-RH-1.phs001703v3p1.Homo_Sapiens.H3K27ac.b1	170550814	PDCD2	ENSG00000071994
chr6	170550000	170555000	chr6	170580000	170585000	15.33965056	CD4_Naive_1800-RH-1.phs001703v3p1.Homo_Sapiens.H3K27ac.b1	170550904	PDCD2	ENSG00000071994
chr6	170550000	170555000	chr6	170580000	170585000	15.33965056	CD4_Naive_1800-RH-1.phs001703v3p1.Homo_Sapiens.H3K27ac.b1	170550904	PDCD2	ENSG00000071994
chr6	170550000	170555000	chr6	170580000	170585000	15.33965056	CD4_Naive_1800-RH-1.phs001703v3p1.Homo_Sapiens.H3K27ac.b1	170550904	PDCD2	ENSG00000071994
chr6	170550000	170555000	chr6	170580000	170585000	15.33965056	CD4_Naive_1800-RH-1.phs001703v3p1.Homo_Sapiens.H3K27ac.b1	170551461	PDCD2	ENSG00000071994
chr6	170550000	170555000	chr6	170580000	170585000	15.33965056	CD4_Naive_1800-RH-1.phs001703v3p1.Homo_Sapiens.H3K27ac.b1	170552518	PDCD2	ENSG00000071994
chr6	170550000	170555000	chr6	170580000	170585000	15.33965056	CD4_Naive_1800-RH-1.phs001703v3p1.Homo_Sapiens.H3K27ac.b1	170552518	PDCD2	ENSG00000071994
chr7	4680000	4685000	chr7	4745000	4750000	39.46543708	CD4_Naive_1800-RH-1.phs001703v3p1.Homo_Sapiens.H3K27ac.b1	4745021	FOXK1	ENSG00000164916
chr7	4680000	4685000	chr7	4745000	4750000	39.46543708	CD4_Naive_1800-RH-1.phs001703v3p1.Homo_Sapiens.H3K27ac.b1	4745185	FOXK1	ENSG00000164916
chr7	4680000	4685000	chr7	4745000	4750000	39.46543708	CD4_Naive_1800-RH-1.phs001703v3p1.Homo_Sapiens.H3K27ac.b1	4745498	FOXK1	ENSG00000164916
chr7	4680000	4685000	chr7	4745000	4750000	39.46543708	CD4_Naive_1800-RH-1.phs001703v3p1.Homo_Sapiens.H3K27ac.b1	4745884	FOXK1	ENSG00000164916
chr7	7155000	7160000	chr7	7180000	7185000	8.27224484	CD4_Naive_1800-RH-1.phs001703v3p1.Homo_Sapiens.H3K27ac.b1	7182144	C1GALT1	ENSG00000106392
chr7	7155000	7160000	chr7	7180000	7185000	8.27224484	CD4_Naive_1800-RH-1.phs001703v3p1.Homo_Sapiens.H3K27ac.b1	7182276	C1GALT1	ENSG00000106392
chr7	7155000	7160000	chr7	7180000	7185000	8.27224484	CD4_Naive_1800-RH-1.phs001703v3p1.Homo_Sapiens.H3K27ac.b1	7182321	C1GALT1	ENSG00000106392
chr7	7155000	7160000	chr7	7180000	7185000	8.27224484	CD4_Naive_1800-RH-1.phs001703v3p1.Homo_Sapiens.H3K27ac.b1	7183785	C1GALT1	ENSG00000106392
chr7	43905000	43910000	chr7	43925000	43930000	9.512656822	CD4_Naive_1800-RH-1.phs001703v3p1.Homo_Sapiens.H3K27ac.b1	43905242	UBE2D4	ENSG00000078967
chr7	43905000	43910000	chr7	43925000	43930000	9.512656822	CD4_Naive_1800-RH-1.phs001703v3p1.Homo_Sapiens.H3K27ac.b1	43909967	URGCP	ENSG00000106608
chr7	44040000	44045000	chr7	44080000	44085000	7.910460679	CD4_Naive_1800-RH-1.phs001703v3p1.Homo_Sapiens.H3K27ac.b1	44043771	POLM	ENSG00000122678
chr7	44040000	44045000	chr7	44080000	44085000	7.910460679	CD4_Naive_1800-RH-1.phs001703v3p1.Homo_Sapiens.H3K27ac.b1	44043771	POLM	ENSG00000122678
chr7	44040000	44045000	chr7	44080000	44085000	7.910460679	CD4_Naive_1800-RH-1.phs001703v3p1.Homo_Sapiens.H3K27ac.b1	44080438	DBNL	ENSG00000136279
chr7	44040000	44045000	chr7	44080000	44085000	7.910460679	CD4_Naive_1800-RH-1.phs001703v3p1.Homo_Sapiens.H3K27ac.b1	44081744	DBNL	ENSG00000136279
chr7	44040000	44045000	chr7	44080000	44085000	7.910460679	CD4_Naive_1800-RH-1.phs001703v3p1.Homo_Sapiens.H3K27ac.b1	44083014	DBNL	ENSG00000136279
chr7	44040000	44045000	chr7	44080000	44085000	7.910460679	CD4_Naive_1800-RH-1.phs001703v3p1.Homo_Sapiens.H3K27ac.b1	44083221	DBNL	ENSG00000136279
chr7	44040000	44045000	chr7	44080000	44085000	7.910460679	CD4_Naive_1800-RH-1.phs001703v3p1.Homo_Sapiens.H3K27ac.b1	44084879	DBNL	ENSG00000136279
chr7	44995000	45000000	chr7	45110000	45115000	17.30061725	CD4_Naive_1800-RH-1.phs001703v3p1.Homo_Sapiens.H3K27ac.b1	45114812	CCM2	ENSG00000136280
chr7	55885000	55890000	chr7	55950000	55955000	5.465858256	CD4_Naive_1800-RH-1.phs001703v3p1.Homo_Sapiens.H3K27ac.b1	55951628	ZNF713	ENSG00000178665
chr7	55885000	55890000	chr7	55950000	55955000	5.465858256	CD4_Naive_1800-RH-1.phs001703v3p1.Homo_Sapiens.H3K27ac.b1	55951628	ZNF713	ENSG00000178665
chr7	55885000	55890000	chr7	55950000	55955000	5.465858256	CD4_Naive_1800-RH-1.phs001703v3p1.Homo_Sapiens.H3K27ac.b1	55952420	ZNF713	ENSG00000178665
chr7	55885000	55890000	chr7	55950000	55955000	5.465858256	CD4_Naive_1800-RH-1.phs001703v3p1.Homo_Sapiens.H3K27ac.b1	55953030	ZNF713	ENSG00000178665
chr7	56060000	56065000	chr7	56105000	56110000	7.173672465	CD4_Naive_1800-RH-1.phs001703v3p1.Homo_Sapiens.H3K27ac.b1	56061373	CHCHD2	ENSG00000106153
chr7	56060000	56065000	chr7	56105000	56110000	7.173672465	CD4_Naive_1800-RH-1.phs001703v3p1.Homo_Sapiens.H3K27ac.b1	56061373	CHCHD2	ENSG00000106153
chr7	56060000	56065000	chr7	56105000	56110000	7.173672465	CD4_Naive_1800-RH-1.phs001703v3p1.Homo_Sapiens.H3K27ac.b1	56061668	CHCHD2	ENSG00000106153
chr7	56060000	56065000	chr7	56105000	56110000	7.173672465	CD4_Naive_1800-RH-1.phs001703v3p1.Homo_Sapiens.H3K27ac.b1	56061668	CHCHD2	ENSG00000106153
chr7	56060000	56065000	chr7	56105000	56110000	7.173672465	CD4_Naive_1800-RH-1.phs001703v3p1.Homo_Sapiens.H3K27ac.b1	56064217	CHCHD2	ENSG00000106153
chr7	56060000	56065000	chr7	56105000	56110000	7.173672465	CD4_Naive_1800-RH-1.phs001703v3p1.Homo_Sapiens.H3K27ac.b1	56106123	SUMF2	ENSG00000129103
chr7	56060000	56065000	chr7	56105000	56110000	7.173672465	CD4_Naive_1800-RH-1.phs001703v3p1.Homo_Sapiens.H3K27ac.b1	56108230	SUMF2	ENSG00000129103
chr7	56060000	56065000	chr7	56105000	56110000	7.173672465	CD4_Naive_1800-RH-1.phs001703v3p1.Homo_Sapiens.H3K27ac.b1	56108882	SUMF2	ENSG00000129103
chr7	66205000	66210000	chr7	66490000	66495000	8.033086534	CD4_Naive_1800-RH-1.phs001703v3p1.Homo_Sapiens.H3K27ac.b1	66208706	LINC00174	ENSG00000179406
chr7	66490000	66495000	chr7	66590000	66595000	7.571412985	CD4_Naive_1800-RH-1.phs001703v3p1.Homo_Sapiens.H3K27ac.b1	66590272	AC008267.5	ENSG00000237310
chr7	66490000	66495000	chr7	66590000	66595000	7.571412985	CD4_Naive_1800-RH-1.phs001703v3p1.Homo_Sapiens.H3K27ac.b1	66590467	LINC00174	ENSG00000179406
chr7	66490000	66495000	chr7	66590000	66595000	7.571412985	CD4_Naive_1800-RH-1.phs001703v3p1.Homo_Sapiens.H3K27ac.b1	66590467	LINC00174	ENSG00000179406
chr7	66490000	66495000	chr7	66590000	66595000	7.571412985	CD4_Naive_1800-RH-1.phs001703v3p1.Homo_Sapiens.H3K27ac.b1	66591774	LINC00174	ENSG00000179406
chr7	66490000	66495000	chr7	66590000	66595000	7.571412985	CD4_Naive_1800-RH-1.phs001703v3p1.Homo_Sapiens.H3K27ac.b1	66591774	LINC00174	ENSG00000179406
chr7	66490000	66495000	chr7	66590000	66595000	7.571412985	CD4_Naive_1800-RH-1.phs001703v3p1.Homo_Sapiens.H3K27ac.b1	66592167	AC008267.5	ENSG00000237310
chr7	66490000	66495000	chr7	66650000	66655000	11.90018252	CD4_Naive_1800-RH-1.phs001703v3p1.Homo_Sapiens.H3K27ac.b1	66650144	LINC00174	ENSG00000179406
chr7	66490000	66495000	chr7	66650000	66655000	11.90018252	CD4_Naive_1800-RH-1.phs001703v3p1.Homo_Sapiens.H3K27ac.b1	66650144	LINC00174	ENSG00000179406
chr7	66490000	66495000	chr7	66650000	66655000	11.90018252	CD4_Naive_1800-RH-1.phs001703v3p1.Homo_Sapiens.H3K27ac.b1	66650144	LINC00174	ENSG00000179406
chr7	66490000	66495000	chr7	66650000	66655000	11.90018252	CD4_Naive_1800-RH-1.phs001703v3p1.Homo_Sapiens.H3K27ac.b1	66650144	LINC00174	ENSG00000179406
chr7	66490000	66495000	chr7	66650000	66655000	11.90018252	CD4_Naive_1800-RH-1.phs001703v3p1.Homo_Sapiens.H3K27ac.b1	66650144	LINC00174	ENSG00000179406
chr7	66490000	66495000	chr7	66650000	66655000	11.90018252	CD4_Naive_1800-RH-1.phs001703v3p1.Homo_Sapiens.H3K27ac.b1	66650144	LINC00174	ENSG00000179406
chr7	66490000	66495000	chr7	66650000	66655000	11.90018252	CD4_Naive_1800-RH-1.phs001703v3p1.Homo_Sapiens.H3K27ac.b1	66650448	LINC00174	ENSG00000179406
chr7	66490000	66495000	chr7	66650000	66655000	11.90018252	CD4_Naive_1800-RH-1.phs001703v3p1.Homo_Sapiens.H3K27ac.b1	66650448	LINC00174	ENSG00000179406
chr7	66490000	66495000	chr7	66650000	66655000	11.90018252	CD4_Naive_1800-RH-1.phs001703v3p1.Homo_Sapiens.H3K27ac.b1	66650806	LINC00174	ENSG00000179406
chr7	66490000	66495000	chr7	66650000	66655000	11.90018252	CD4_Naive_1800-RH-1.phs001703v3p1.Homo_Sapiens.H3K27ac.b1	66651307	LINC00174	ENSG00000179406
chr7	66490000	66495000	chr7	66650000	66655000	11.90018252	CD4_Naive_1800-RH-1.phs001703v3p1.Homo_Sapiens.H3K27ac.b1	66651307	LINC00174	ENSG00000179406
chr7	66490000	66495000	chr7	66650000	66655000	11.90018252	CD4_Naive_1800-RH-1.phs001703v3p1.Homo_Sapiens.H3K27ac.b1	66651835	LINC00174	ENSG00000179406
chr7	66490000	66495000	chr7	66650000	66655000	11.90018252	CD4_Naive_1800-RH-1.phs001703v3p1.Homo_Sapiens.H3K27ac.b1	66651835	LINC00174	ENSG00000179406
chr7	66490000	66495000	chr7	66650000	66655000	11.90018252	CD4_Naive_1800-RH-1.phs001703v3p1.Homo_Sapiens.H3K27ac.b1	66653692	LINC00174	ENSG00000179406
chr7	66490000	66495000	chr7	66650000	66655000	11.90018252	CD4_Naive_1800-RH-1.phs001703v3p1.Homo_Sapiens.H3K27ac.b1	66653692	LINC00174	ENSG00000179406
chr7	66490000	66495000	chr7	66650000	66655000	11.90018252	CD4_Naive_1800-RH-1.phs001703v3p1.Homo_Sapiens.H3K27ac.b1	66654003	LINC00174	ENSG00000179406
chr7	66490000	66495000	chr7	66650000	66655000	11.90018252	CD4_Naive_1800-RH-1.phs001703v3p1.Homo_Sapiens.H3K27ac.b1	66654003	LINC00174	ENSG00000179406
chr7	66490000	66495000	chr7	66650000	66655000	11.90018252	CD4_Naive_1800-RH-1.phs001703v3p1.Homo_Sapiens.H3K27ac.b1	66654830	LINC00174	ENSG00000179406
chr7	66490000	66495000	chr7	66650000	66655000	11.90018252	CD4_Naive_1800-RH-1.phs001703v3p1.Homo_Sapiens.H3K27ac.b1	66654830	LINC00174	ENSG00000179406
chr7	66490000	66495000	chr7	66680000	66685000	11.50787347	CD4_Naive_1800-RH-1.phs001703v3p1.Homo_Sapiens.H3K27ac.b1	66680547	LINC00174	ENSG00000179406
chr7	66490000	66495000	chr7	66680000	66685000	11.50787347	CD4_Naive_1800-RH-1.phs001703v3p1.Homo_Sapiens.H3K27ac.b1	66680547	LINC00174	ENSG00000179406
chr7	66490000	66495000	chr7	66680000	66685000	11.50787347	CD4_Naive_1800-RH-1.phs001703v3p1.Homo_Sapiens.H3K27ac.b1	66680547	LINC00174	ENSG00000179406
chr7	66490000	66495000	chr7	66680000	66685000	11.50787347	CD4_Naive_1800-RH-1.phs001703v3p1.Homo_Sapiens.H3K27ac.b1	66680547	LINC00174	ENSG00000179406
chr7	66490000	66495000	chr7	66680000	66685000	11.50787347	CD4_Naive_1800-RH-1.phs001703v3p1.Homo_Sapiens.H3K27ac.b1	66680910	LINC00174	ENSG00000179406
chr7	66490000	66495000	chr7	66680000	66685000	11.50787347	CD4_Naive_1800-RH-1.phs001703v3p1.Homo_Sapiens.H3K27ac.b1	66681249	LINC00174	ENSG00000179406
chr7	66490000	66495000	chr7	66680000	66685000	11.50787347	CD4_Naive_1800-RH-1.phs001703v3p1.Homo_Sapiens.H3K27ac.b1	66681249	LINC00174	ENSG00000179406
chr7	66490000	66495000	chr7	66680000	66685000	11.50787347	CD4_Naive_1800-RH-1.phs001703v3p1.Homo_Sapiens.H3K27ac.b1	66682602	LINC00174	ENSG00000179406
chr7	66490000	66495000	chr7	66680000	66685000	11.50787347	CD4_Naive_1800-RH-1.phs001703v3p1.Homo_Sapiens.H3K27ac.b1	66682602	LINC00174	ENSG00000179406
chr7	66490000	66495000	chr7	66680000	66685000	11.50787347	CD4_Naive_1800-RH-1.phs001703v3p1.Homo_Sapiens.H3K27ac.b1	66682881	LINC00174	ENSG00000179406
chr7	66490000	66495000	chr7	66680000	66685000	11.50787347	CD4_Naive_1800-RH-1.phs001703v3p1.Homo_Sapiens.H3K27ac.b1	66682881	LINC00174	ENSG00000179406
chr7	66490000	66495000	chr7	66680000	66685000	11.50787347	CD4_Naive_1800-RH-1.phs001703v3p1.Homo_Sapiens.H3K27ac.b1	66684810	LINC00174	ENSG00000179406
chr7	66490000	66495000	chr7	66680000	66685000	11.50787347	CD4_Naive_1800-RH-1.phs001703v3p1.Homo_Sapiens.H3K27ac.b1	66684810	LINC00174	ENSG00000179406
chr7	66490000	66495000	chr7	66845000	66850000	24.02562925	CD4_Naive_1800-RH-1.phs001703v3p1.Homo_Sapiens.H3K27ac.b1	66845403	LINC00174	ENSG00000179406
chr7	66490000	66495000	chr7	66845000	66850000	24.02562925	CD4_Naive_1800-RH-1.phs001703v3p1.Homo_Sapiens.H3K27ac.b1	66845403	LINC00174	ENSG00000179406
chr7	66490000	66495000	chr7	66845000	66850000	24.02562925	CD4_Naive_1800-RH-1.phs001703v3p1.Homo_Sapiens.H3K27ac.b1	66845559	LINC00174	ENSG00000179406
chr7	66490000	66495000	chr7	66845000	66850000	24.02562925	CD4_Naive_1800-RH-1.phs001703v3p1.Homo_Sapiens.H3K27ac.b1	66845559	LINC00174	ENSG00000179406
chr7	66490000	66495000	chr7	66845000	66850000	24.02562925	CD4_Naive_1800-RH-1.phs001703v3p1.Homo_Sapiens.H3K27ac.b1	66846842	LINC00174	ENSG00000179406
chr7	66490000	66495000	chr7	66845000	66850000	24.02562925	CD4_Naive_1800-RH-1.phs001703v3p1.Homo_Sapiens.H3K27ac.b1	66846842	LINC00174	ENSG00000179406
chr7	66490000	66495000	chr7	66845000	66850000	24.02562925	CD4_Naive_1800-RH-1.phs001703v3p1.Homo_Sapiens.H3K27ac.b1	66848390	LINC00174	ENSG00000179406
chr7	66490000	66495000	chr7	66845000	66850000	24.02562925	CD4_Naive_1800-RH-1.phs001703v3p1.Homo_Sapiens.H3K27ac.b1	66848390	LINC00174	ENSG00000179406
chr7	66490000	66495000	chr7	66845000	66850000	24.02562925	CD4_Naive_1800-RH-1.phs001703v3p1.Homo_Sapiens.H3K27ac.b1	66848931	LINC00174	ENSG00000179406
chr7	66490000	66495000	chr7	66845000	66850000	24.02562925	CD4_Naive_1800-RH-1.phs001703v3p1.Homo_Sapiens.H3K27ac.b1	66849394	LINC00174	ENSG00000179406
chr7	66490000	66495000	chr7	66845000	66850000	24.02562925	CD4_Naive_1800-RH-1.phs001703v3p1.Homo_Sapiens.H3K27ac.b1	66849394	LINC00174	ENSG00000179406
chr7	66590000	66595000	chr7	66740000	66745000	19.32347464	CD4_Naive_1800-RH-1.phs001703v3p1.Homo_Sapiens.H3K27ac.b1	66590467	AC027644.3	ENSG00000272831
chr7	66590000	66595000	chr7	66740000	66745000	19.32347464	CD4_Naive_1800-RH-1.phs001703v3p1.Homo_Sapiens.H3K27ac.b1	66591774	AC027644.3	ENSG00000272831
chr7	66625000	66630000	chr7	66680000	66685000	9.785146458	CD4_Naive_1800-RH-1.phs001703v3p1.Homo_Sapiens.H3K27ac.b1	66681393	KCTD7	ENSG00000243335
chr7	66625000	66630000	chr7	66680000	66685000	9.785146458	CD4_Naive_1800-RH-1.phs001703v3p1.Homo_Sapiens.H3K27ac.b1	66681479	KCTD7	ENSG00000243335
chr7	66625000	66630000	chr7	66680000	66685000	9.785146458	CD4_Naive_1800-RH-1.phs001703v3p1.Homo_Sapiens.H3K27ac.b1	66683701	KCTD7	ENSG00000243335
chr7	66625000	66630000	chr7	66680000	66685000	9.785146458	CD4_Naive_1800-RH-1.phs001703v3p1.Homo_Sapiens.H3K27ac.b1	66683701	KCTD7	ENSG00000243335
chr7	66625000	66630000	chr7	66680000	66685000	9.785146458	CD4_Naive_1800-RH-1.phs001703v3p1.Homo_Sapiens.H3K27ac.b1	66684227	KCTD7	ENSG00000243335
chr7	66625000	66630000	chr7	66680000	66685000	9.785146458	CD4_Naive_1800-RH-1.phs001703v3p1.Homo_Sapiens.H3K27ac.b1	66684227	KCTD7	ENSG00000243335
chr7	66625000	66630000	chr7	66740000	66745000	12.73960667	CD4_Naive_1800-RH-1.phs001703v3p1.Homo_Sapiens.H3K27ac.b1	66626109	AC027644.3	ENSG00000272831
chr7	66625000	66630000	chr7	66740000	66745000	12.73960667	CD4_Naive_1800-RH-1.phs001703v3p1.Homo_Sapiens.H3K27ac.b1	66626538	AC027644.3	ENSG00000272831
chr7	66625000	66630000	chr7	66740000	66745000	12.73960667	CD4_Naive_1800-RH-1.phs001703v3p1.Homo_Sapiens.H3K27ac.b1	66742150	KCTD7	ENSG00000243335
chr7	66625000	66630000	chr7	66740000	66745000	12.73960667	CD4_Naive_1800-RH-1.phs001703v3p1.Homo_Sapiens.H3K27ac.b1	66742150	KCTD7	ENSG00000243335
chr7	66625000	66630000	chr7	66740000	66745000	12.73960667	CD4_Naive_1800-RH-1.phs001703v3p1.Homo_Sapiens.H3K27ac.b1	66742150	KCTD7	ENSG00000243335
chr7	66625000	66630000	chr7	66740000	66745000	12.73960667	CD4_Naive_1800-RH-1.phs001703v3p1.Homo_Sapiens.H3K27ac.b1	66742150	KCTD7	ENSG00000243335
chr7	66625000	66630000	chr7	66740000	66745000	12.73960667	CD4_Naive_1800-RH-1.phs001703v3p1.Homo_Sapiens.H3K27ac.b1	66742259	KCTD7	ENSG00000243335
chr7	66625000	66630000	chr7	66740000	66745000	12.73960667	CD4_Naive_1800-RH-1.phs001703v3p1.Homo_Sapiens.H3K27ac.b1	66742259	KCTD7	ENSG00000243335
chr7	66625000	66630000	chr7	66740000	66745000	12.73960667	CD4_Naive_1800-RH-1.phs001703v3p1.Homo_Sapiens.H3K27ac.b1	66743327	KCTD7	ENSG00000243335
chr7	66625000	66630000	chr7	66740000	66745000	12.73960667	CD4_Naive_1800-RH-1.phs001703v3p1.Homo_Sapiens.H3K27ac.b1	66743540	KCTD7	ENSG00000243335
chr7	66625000	66630000	chr7	66740000	66745000	12.73960667	CD4_Naive_1800-RH-1.phs001703v3p1.Homo_Sapiens.H3K27ac.b1	66743540	KCTD7	ENSG00000243335
chr7	66625000	66630000	chr7	66740000	66745000	12.73960667	CD4_Naive_1800-RH-1.phs001703v3p1.Homo_Sapiens.H3K27ac.b1	66744667	KCTD7	ENSG00000243335
chr7	66630000	66635000	chr7	66740000	66745000	6.325462276	CD4_Naive_1800-RH-1.phs001703v3p1.Homo_Sapiens.H3K27ac.b1	66631196	AC027644.3	ENSG00000272831
chr7	66630000	66635000	chr7	66740000	66745000	6.325462276	CD4_Naive_1800-RH-1.phs001703v3p1.Homo_Sapiens.H3K27ac.b1	66634079	AC027644.3	ENSG00000272831
chr7	66630000	66635000	chr7	66740000	66745000	6.325462276	CD4_Naive_1800-RH-1.phs001703v3p1.Homo_Sapiens.H3K27ac.b1	66634079	AC027644.3	ENSG00000272831
chr7	66630000	66635000	chr7	66740000	66745000	6.325462276	CD4_Naive_1800-RH-1.phs001703v3p1.Homo_Sapiens.H3K27ac.b1	66634662	AC027644.3	ENSG00000272831
chr7	66630000	66635000	chr7	66740000	66745000	6.325462276	CD4_Naive_1800-RH-1.phs001703v3p1.Homo_Sapiens.H3K27ac.b1	66634803	AC027644.3	ENSG00000272831
chr7	66650000	66655000	chr7	66680000	66685000	47.57254191	CD4_Naive_1800-RH-1.phs001703v3p1.Homo_Sapiens.H3K27ac.b1	66682759	AC006001.2	ENSG00000226824
chr7	66650000	66655000	chr7	66740000	66745000	36.53787432	CD4_Naive_1800-RH-1.phs001703v3p1.Homo_Sapiens.H3K27ac.b1	66650144	AC027644.3	ENSG00000272831
chr7	66650000	66655000	chr7	66740000	66745000	36.53787432	CD4_Naive_1800-RH-1.phs001703v3p1.Homo_Sapiens.H3K27ac.b1	66650144	AC027644.3	ENSG00000272831
chr7	66650000	66655000	chr7	66740000	66745000	36.53787432	CD4_Naive_1800-RH-1.phs001703v3p1.Homo_Sapiens.H3K27ac.b1	66650144	AC027644.3	ENSG00000272831
chr7	66650000	66655000	chr7	66740000	66745000	36.53787432	CD4_Naive_1800-RH-1.phs001703v3p1.Homo_Sapiens.H3K27ac.b1	66650448	AC027644.3	ENSG00000272831
chr7	66650000	66655000	chr7	66740000	66745000	36.53787432	CD4_Naive_1800-RH-1.phs001703v3p1.Homo_Sapiens.H3K27ac.b1	66650806	AC027644.3	ENSG00000272831
chr7	66650000	66655000	chr7	66740000	66745000	36.53787432	CD4_Naive_1800-RH-1.phs001703v3p1.Homo_Sapiens.H3K27ac.b1	66651307	AC027644.3	ENSG00000272831
chr7	66650000	66655000	chr7	66740000	66745000	36.53787432	CD4_Naive_1800-RH-1.phs001703v3p1.Homo_Sapiens.H3K27ac.b1	66651835	AC027644.3	ENSG00000272831
chr7	66650000	66655000	chr7	66740000	66745000	36.53787432	CD4_Naive_1800-RH-1.phs001703v3p1.Homo_Sapiens.H3K27ac.b1	66653692	AC027644.3	ENSG00000272831
chr7	66650000	66655000	chr7	66740000	66745000	36.53787432	CD4_Naive_1800-RH-1.phs001703v3p1.Homo_Sapiens.H3K27ac.b1	66654003	AC027644.3	ENSG00000272831
chr7	66650000	66655000	chr7	66740000	66745000	36.53787432	CD4_Naive_1800-RH-1.phs001703v3p1.Homo_Sapiens.H3K27ac.b1	66654830	AC027644.3	ENSG00000272831
chr7	66680000	66685000	chr7	66740000	66745000	31.37330135	CD4_Naive_1800-RH-1.phs001703v3p1.Homo_Sapiens.H3K27ac.b1	66680547	AC027644.3	ENSG00000272831
chr7	66680000	66685000	chr7	66740000	66745000	31.37330135	CD4_Naive_1800-RH-1.phs001703v3p1.Homo_Sapiens.H3K27ac.b1	66680547	AC027644.3	ENSG00000272831
chr7	66680000	66685000	chr7	66740000	66745000	31.37330135	CD4_Naive_1800-RH-1.phs001703v3p1.Homo_Sapiens.H3K27ac.b1	66681249	AC027644.3	ENSG00000272831
chr7	66680000	66685000	chr7	66740000	66745000	31.37330135	CD4_Naive_1800-RH-1.phs001703v3p1.Homo_Sapiens.H3K27ac.b1	66682602	AC027644.3	ENSG00000272831
chr7	66680000	66685000	chr7	66740000	66745000	31.37330135	CD4_Naive_1800-RH-1.phs001703v3p1.Homo_Sapiens.H3K27ac.b1	66682881	AC027644.3	ENSG00000272831
chr7	66680000	66685000	chr7	66740000	66745000	31.37330135	CD4_Naive_1800-RH-1.phs001703v3p1.Homo_Sapiens.H3K27ac.b1	66684810	AC027644.3	ENSG00000272831
chr7	66740000	66745000	chr7	66845000	66850000	11.34756299	CD4_Naive_1800-RH-1.phs001703v3p1.Homo_Sapiens.H3K27ac.b1	66845403	AC027644.3	ENSG00000272831
chr7	66740000	66745000	chr7	66845000	66850000	11.34756299	CD4_Naive_1800-RH-1.phs001703v3p1.Homo_Sapiens.H3K27ac.b1	66845559	AC027644.3	ENSG00000272831
chr7	66740000	66745000	chr7	66845000	66850000	11.34756299	CD4_Naive_1800-RH-1.phs001703v3p1.Homo_Sapiens.H3K27ac.b1	66846842	AC027644.3	ENSG00000272831
chr7	66740000	66745000	chr7	66845000	66850000	11.34756299	CD4_Naive_1800-RH-1.phs001703v3p1.Homo_Sapiens.H3K27ac.b1	66848390	AC027644.3	ENSG00000272831
chr7	66740000	66745000	chr7	66845000	66850000	11.34756299	CD4_Naive_1800-RH-1.phs001703v3p1.Homo_Sapiens.H3K27ac.b1	66849394	AC027644.3	ENSG00000272831
chr7	73520000	73525000	chr7	73555000	73560000	60.92309449	CD4_Naive_1800-RH-1.phs001703v3p1.Homo_Sapiens.H3K27ac.b1	73520180	BCL7B	ENSG00000106635
chr7	73520000	73525000	chr7	73555000	73560000	60.92309449	CD4_Naive_1800-RH-1.phs001703v3p1.Homo_Sapiens.H3K27ac.b1	73524388	BCL7B	ENSG00000106635
chr7	73520000	73525000	chr7	73555000	73560000	60.92309449	CD4_Naive_1800-RH-1.phs001703v3p1.Homo_Sapiens.H3K27ac.b1	73524914	BCL7B	ENSG00000106635
chr7	73525000	73530000	chr7	73555000	73560000	14.27037443	CD4_Naive_1800-RH-1.phs001703v3p1.Homo_Sapiens.H3K27ac.b1	73527533	BCL7B	ENSG00000106635
chr7	73555000	73560000	chr7	73575000	73580000	69.80845944	CD4_Naive_1800-RH-1.phs001703v3p1.Homo_Sapiens.H3K27ac.b1	73575060	BCL7B	ENSG00000106635
chr7	73555000	73560000	chr7	73575000	73580000	69.80845944	CD4_Naive_1800-RH-1.phs001703v3p1.Homo_Sapiens.H3K27ac.b1	73578020	BCL7B	ENSG00000106635
chr7	77695000	77700000	chr7	77795000	77800000	22.61444285	CD4_Naive_1800-RH-1.phs001703v3p1.Homo_Sapiens.H3K27ac.b1	77795673	APTR	ENSG00000214293
chr7	87150000	87155000	chr7	87210000	87215000	5.828539591	CD4_Naive_1800-RH-1.phs001703v3p1.Homo_Sapiens.H3K27ac.b1	87210785	DMTF1	ENSG00000135164
chr7	87150000	87155000	chr7	87210000	87215000	5.828539591	CD4_Naive_1800-RH-1.phs001703v3p1.Homo_Sapiens.H3K27ac.b1	87211497	DMTF1	ENSG00000135164
chr7	87150000	87155000	chr7	87210000	87215000	5.828539591	CD4_Naive_1800-RH-1.phs001703v3p1.Homo_Sapiens.H3K27ac.b1	87211828	DMTF1	ENSG00000135164
chr7	87150000	87155000	chr7	87210000	87215000	5.828539591	CD4_Naive_1800-RH-1.phs001703v3p1.Homo_Sapiens.H3K27ac.b1	87211853	DMTF1	ENSG00000135164
chr7	87150000	87155000	chr7	87210000	87215000	5.828539591	CD4_Naive_1800-RH-1.phs001703v3p1.Homo_Sapiens.H3K27ac.b1	87211963	DMTF1	ENSG00000135164
chr7	87150000	87155000	chr7	87210000	87215000	5.828539591	CD4_Naive_1800-RH-1.phs001703v3p1.Homo_Sapiens.H3K27ac.b1	87214059	DMTF1	ENSG00000135164
chr7	87150000	87155000	chr7	87210000	87215000	5.828539591	CD4_Naive_1800-RH-1.phs001703v3p1.Homo_Sapiens.H3K27ac.b1	87214373	DMTF1	ENSG00000135164
chr7	87150000	87155000	chr7	87210000	87215000	5.828539591	CD4_Naive_1800-RH-1.phs001703v3p1.Homo_Sapiens.H3K27ac.b1	87214559	DMTF1	ENSG00000135164
chr7	87150000	87155000	chr7	87215000	87220000	40.92986104	CD4_Naive_1800-RH-1.phs001703v3p1.Homo_Sapiens.H3K27ac.b1	87218650	DMTF1	ENSG00000135164
chr7	87150000	87155000	chr7	87220000	87225000	25.571081	CD4_Naive_1800-RH-1.phs001703v3p1.Homo_Sapiens.H3K27ac.b1	87224995	DMTF1	ENSG00000135164
chr7	92445000	92450000	chr7	92525000	92530000	28.84943097	CD4_Naive_1800-RH-1.phs001703v3p1.Homo_Sapiens.H3K27ac.b1	92448073	PEX1	ENSG00000127980
chr7	99470000	99475000	chr7	99500000	99505000	5.619366969	CD4_Naive_1800-RH-1.phs001703v3p1.Homo_Sapiens.H3K27ac.b1	99473855	ZKSCAN5	ENSG00000196652
chr7	99500000	99505000	chr7	99555000	99560000	6.579960246	CD4_Naive_1800-RH-1.phs001703v3p1.Homo_Sapiens.H3K27ac.b1	99556819	ZKSCAN5	ENSG00000196652
chr7	99500000	99505000	chr7	99555000	99560000	6.579960246	CD4_Naive_1800-RH-1.phs001703v3p1.Homo_Sapiens.H3K27ac.b1	99559360	ZKSCAN5	ENSG00000196652
chr7	99500000	99505000	chr7	99555000	99560000	6.579960246	CD4_Naive_1800-RH-1.phs001703v3p1.Homo_Sapiens.H3K27ac.b1	99559360	ZKSCAN5	ENSG00000196652
chr7	100015000	100020000	chr7	100115000	100120000	5.111350607	CD4_Naive_1800-RH-1.phs001703v3p1.Homo_Sapiens.H3K27ac.b1	100015853	CNPY4	ENSG00000166997
chr7	100015000	100020000	chr7	100115000	100120000	5.111350607	CD4_Naive_1800-RH-1.phs001703v3p1.Homo_Sapiens.H3K27ac.b1	100016690	CNPY4	ENSG00000166997
chr7	100015000	100020000	chr7	100115000	100120000	5.111350607	CD4_Naive_1800-RH-1.phs001703v3p1.Homo_Sapiens.H3K27ac.b1	100019444	CNPY4	ENSG00000166997
chr7	100100000	100105000	chr7	100125000	100130000	19.09709654	CD4_Naive_1800-RH-1.phs001703v3p1.Homo_Sapiens.H3K27ac.b1	100129924	MCM7	ENSG00000166508
chr7	100100000	100105000	chr7	100125000	100130000	19.09709654	CD4_Naive_1800-RH-1.phs001703v3p1.Homo_Sapiens.H3K27ac.b1	100129924	MCM7	ENSG00000166508
chr7	135145000	135150000	chr7	135210000	135215000	12.47989845	CD4_Naive_1800-RH-1.phs001703v3p1.Homo_Sapiens.H3K27ac.b1	135210427	TMEM140	ENSG00000146859
chr7	135145000	135150000	chr7	135210000	135215000	12.47989845	CD4_Naive_1800-RH-1.phs001703v3p1.Homo_Sapiens.H3K27ac.b1	135210780	TMEM140	ENSG00000146859
chr7	135145000	135150000	chr7	135210000	135215000	12.47989845	CD4_Naive_1800-RH-1.phs001703v3p1.Homo_Sapiens.H3K27ac.b1	135213452	TMEM140	ENSG00000146859
chr7	135145000	135150000	chr7	135210000	135215000	12.47989845	CD4_Naive_1800-RH-1.phs001703v3p1.Homo_Sapiens.H3K27ac.b1	135213452	TMEM140	ENSG00000146859
chr7	135145000	135150000	chr7	135210000	135215000	12.47989845	CD4_Naive_1800-RH-1.phs001703v3p1.Homo_Sapiens.H3K27ac.b1	135213554	TMEM140	ENSG00000146859
chr7	135145000	135150000	chr7	135210000	135215000	12.47989845	CD4_Naive_1800-RH-1.phs001703v3p1.Homo_Sapiens.H3K27ac.b1	135213554	TMEM140	ENSG00000146859
chr7	135145000	135150000	chr7	135210000	135215000	12.47989845	CD4_Naive_1800-RH-1.phs001703v3p1.Homo_Sapiens.H3K27ac.b1	135214739	TMEM140	ENSG00000146859
chr7	135145000	135150000	chr7	135210000	135215000	12.47989845	CD4_Naive_1800-RH-1.phs001703v3p1.Homo_Sapiens.H3K27ac.b1	135214945	TMEM140	ENSG00000146859
chr7	135145000	135150000	chr7	135210000	135215000	12.47989845	CD4_Naive_1800-RH-1.phs001703v3p1.Homo_Sapiens.H3K27ac.b1	135214945	TMEM140	ENSG00000146859
chr7	142720000	142725000	chr7	142785000	142790000	5.599821248	CD4_Naive_1800-RH-1.phs001703v3p1.Homo_Sapiens.H3K27ac.b1	142723525	TRBJ1-6	ENSG00000282780
chr7	142720000	142725000	chr7	142785000	142790000	5.599821248	CD4_Naive_1800-RH-1.phs001703v3p1.Homo_Sapiens.H3K27ac.b1	142785320	TRBV28	ENSG00000211753
chr7	149090000	149095000	chr7	149125000	149130000	7.838142978	CD4_Naive_1800-RH-1.phs001703v3p1.Homo_Sapiens.H3K27ac.b1	149128734	ZNF786	ENSG00000197362
chr7	149125000	149130000	chr7	149145000	149150000	16.52880006	CD4_Naive_1800-RH-1.phs001703v3p1.Homo_Sapiens.H3K27ac.b1	149145466	ZNF425	ENSG00000204947
chr7	149125000	149130000	chr7	149145000	149150000	16.52880006	CD4_Naive_1800-RH-1.phs001703v3p1.Homo_Sapiens.H3K27ac.b1	149147792	ZNF425	ENSG00000204947
chr8	17920000	17925000	chr8	17940000	17945000	25.90884398	CD4_Naive_1800-RH-1.phs001703v3p1.Homo_Sapiens.H3K27ac.b1	17940422	PCM1	ENSG00000078674
chr8	17920000	17925000	chr8	17940000	17945000	25.90884398	CD4_Naive_1800-RH-1.phs001703v3p1.Homo_Sapiens.H3K27ac.b1	17940465	PCM1	ENSG00000078674
chr8	17920000	17925000	chr8	17940000	17945000	25.90884398	CD4_Naive_1800-RH-1.phs001703v3p1.Homo_Sapiens.H3K27ac.b1	17940734	PCM1	ENSG00000078674
chr8	17920000	17925000	chr8	17940000	17945000	25.90884398	CD4_Naive_1800-RH-1.phs001703v3p1.Homo_Sapiens.H3K27ac.b1	17941339	PCM1	ENSG00000078674
chr8	17920000	17925000	chr8	17940000	17945000	25.90884398	CD4_Naive_1800-RH-1.phs001703v3p1.Homo_Sapiens.H3K27ac.b1	17944683	PCM1	ENSG00000078674
chr8	22625000	22630000	chr8	22665000	22670000	11.09998204	CD4_Naive_1800-RH-1.phs001703v3p1.Homo_Sapiens.H3K27ac.b1	22625286	BIN3	ENSG00000147439
chr8	22625000	22630000	chr8	22665000	22670000	11.09998204	CD4_Naive_1800-RH-1.phs001703v3p1.Homo_Sapiens.H3K27ac.b1	22625286	BIN3	ENSG00000147439
chr8	22625000	22630000	chr8	22665000	22670000	11.09998204	CD4_Naive_1800-RH-1.phs001703v3p1.Homo_Sapiens.H3K27ac.b1	22625878	BIN3	ENSG00000147439
chr8	22625000	22630000	chr8	22665000	22670000	11.09998204	CD4_Naive_1800-RH-1.phs001703v3p1.Homo_Sapiens.H3K27ac.b1	22625879	BIN3	ENSG00000147439
chr8	22625000	22630000	chr8	22665000	22670000	11.09998204	CD4_Naive_1800-RH-1.phs001703v3p1.Homo_Sapiens.H3K27ac.b1	22627344	BIN3	ENSG00000147439
chr8	22625000	22630000	chr8	22665000	22670000	11.09998204	CD4_Naive_1800-RH-1.phs001703v3p1.Homo_Sapiens.H3K27ac.b1	22627344	BIN3	ENSG00000147439
chr8	22625000	22630000	chr8	22665000	22670000	11.09998204	CD4_Naive_1800-RH-1.phs001703v3p1.Homo_Sapiens.H3K27ac.b1	22627862	BIN3	ENSG00000147439
chr8	22640000	22645000	chr8	22665000	22670000	10.26777865	CD4_Naive_1800-RH-1.phs001703v3p1.Homo_Sapiens.H3K27ac.b1	22643336	BIN3	ENSG00000147439
chr8	22640000	22645000	chr8	22665000	22670000	10.26777865	CD4_Naive_1800-RH-1.phs001703v3p1.Homo_Sapiens.H3K27ac.b1	22643336	BIN3	ENSG00000147439
chr8	22640000	22645000	chr8	22665000	22670000	10.26777865	CD4_Naive_1800-RH-1.phs001703v3p1.Homo_Sapiens.H3K27ac.b1	22643336	BIN3	ENSG00000147439
chr8	33470000	33475000	chr8	33510000	33515000	11.28281523	CD4_Naive_1800-RH-1.phs001703v3p1.Homo_Sapiens.H3K27ac.b1	33512426	FUT10	ENSG00000172728
chr8	33470000	33475000	chr8	33510000	33515000	11.28281523	CD4_Naive_1800-RH-1.phs001703v3p1.Homo_Sapiens.H3K27ac.b1	33512426	FUT10	ENSG00000172728
chr8	33470000	33475000	chr8	33510000	33515000	11.28281523	CD4_Naive_1800-RH-1.phs001703v3p1.Homo_Sapiens.H3K27ac.b1	33513239	FUT10	ENSG00000172728
chr8	33470000	33475000	chr8	33510000	33515000	11.28281523	CD4_Naive_1800-RH-1.phs001703v3p1.Homo_Sapiens.H3K27ac.b1	33513239	FUT10	ENSG00000172728
chr8	33470000	33475000	chr8	33510000	33515000	11.28281523	CD4_Naive_1800-RH-1.phs001703v3p1.Homo_Sapiens.H3K27ac.b1	33513628	FUT10	ENSG00000172728
chr8	33470000	33475000	chr8	33510000	33515000	11.28281523	CD4_Naive_1800-RH-1.phs001703v3p1.Homo_Sapiens.H3K27ac.b1	33513628	FUT10	ENSG00000172728
chr8	33470000	33475000	chr8	33510000	33515000	11.28281523	CD4_Naive_1800-RH-1.phs001703v3p1.Homo_Sapiens.H3K27ac.b1	33513681	FUT10	ENSG00000172728
chr8	38225000	38230000	chr8	38380000	38385000	12.2243576	CD4_Naive_1800-RH-1.phs001703v3p1.Homo_Sapiens.H3K27ac.b1	38381746	DDHD2	ENSG00000085788
chr8	38225000	38230000	chr8	38380000	38385000	12.2243576	CD4_Naive_1800-RH-1.phs001703v3p1.Homo_Sapiens.H3K27ac.b1	38381746	DDHD2	ENSG00000085788
chr8	38225000	38230000	chr8	38380000	38385000	12.2243576	CD4_Naive_1800-RH-1.phs001703v3p1.Homo_Sapiens.H3K27ac.b1	38382490	DDHD2	ENSG00000085788
chr8	38225000	38230000	chr8	38380000	38385000	12.2243576	CD4_Naive_1800-RH-1.phs001703v3p1.Homo_Sapiens.H3K27ac.b1	38382874	DDHD2	ENSG00000085788
chr8	38225000	38230000	chr8	38380000	38385000	12.2243576	CD4_Naive_1800-RH-1.phs001703v3p1.Homo_Sapiens.H3K27ac.b1	38382980	DDHD2	ENSG00000085788
chr8	58550000	58555000	chr8	58655000	58660000	42.65714791	CD4_Naive_1800-RH-1.phs001703v3p1.Homo_Sapiens.H3K27ac.b1	58551503	NSMAF	ENSG00000035681
chr8	58550000	58555000	chr8	58655000	58660000	42.65714791	CD4_Naive_1800-RH-1.phs001703v3p1.Homo_Sapiens.H3K27ac.b1	58552133	NSMAF	ENSG00000035681
chr8	58550000	58555000	chr8	58655000	58660000	42.65714791	CD4_Naive_1800-RH-1.phs001703v3p1.Homo_Sapiens.H3K27ac.b1	58553547	NSMAF	ENSG00000035681
chr8	100925000	100930000	chr8	100950000	100955000	71.95503828	CD4_Naive_1800-RH-1.phs001703v3p1.Homo_Sapiens.H3K27ac.b1	100925146	YWHAZ	ENSG00000164924
chr8	100925000	100930000	chr8	100950000	100955000	71.95503828	CD4_Naive_1800-RH-1.phs001703v3p1.Homo_Sapiens.H3K27ac.b1	100925227	YWHAZ	ENSG00000164924
chr8	100925000	100930000	chr8	100950000	100955000	71.95503828	CD4_Naive_1800-RH-1.phs001703v3p1.Homo_Sapiens.H3K27ac.b1	100926198	YWHAZ	ENSG00000164924
chr8	100925000	100930000	chr8	100950000	100955000	71.95503828	CD4_Naive_1800-RH-1.phs001703v3p1.Homo_Sapiens.H3K27ac.b1	100926198	YWHAZ	ENSG00000164924
chr8	100925000	100930000	chr8	100950000	100955000	71.95503828	CD4_Naive_1800-RH-1.phs001703v3p1.Homo_Sapiens.H3K27ac.b1	100926198	YWHAZ	ENSG00000164924
chr8	143935000	143940000	chr8	143975000	143980000	7.935631715	CD4_Naive_1800-RH-1.phs001703v3p1.Homo_Sapiens.H3K27ac.b1	143935425	PLEC	ENSG00000178209
chr8	143935000	143940000	chr8	143975000	143980000	7.935631715	CD4_Naive_1800-RH-1.phs001703v3p1.Homo_Sapiens.H3K27ac.b1	143938038	PLEC	ENSG00000178209
chr8	144075000	144080000	chr8	144100000	144105000	8.15971142	CD4_Naive_1800-RH-1.phs001703v3p1.Homo_Sapiens.H3K27ac.b1	144075910	MAF1	ENSG00000179632
chr8	144075000	144080000	chr8	144100000	144105000	8.15971142	CD4_Naive_1800-RH-1.phs001703v3p1.Homo_Sapiens.H3K27ac.b1	144077069	MAF1	ENSG00000179632
chr8	144075000	144080000	chr8	144100000	144105000	8.15971142	CD4_Naive_1800-RH-1.phs001703v3p1.Homo_Sapiens.H3K27ac.b1	144077486	MAF1	ENSG00000179632
chr8	144075000	144080000	chr8	144100000	144105000	8.15971142	CD4_Naive_1800-RH-1.phs001703v3p1.Homo_Sapiens.H3K27ac.b1	144077730	MAF1	ENSG00000179632
chr8	144075000	144080000	chr8	144100000	144105000	8.15971142	CD4_Naive_1800-RH-1.phs001703v3p1.Homo_Sapiens.H3K27ac.b1	144079248	MAF1	ENSG00000179632
chr8	144075000	144080000	chr8	144100000	144105000	8.15971142	CD4_Naive_1800-RH-1.phs001703v3p1.Homo_Sapiens.H3K27ac.b1	144079250	MAF1	ENSG00000179632
chr9	34325000	34330000	chr9	34375000	34380000	6.307184689	CD4_Naive_1800-RH-1.phs001703v3p1.Homo_Sapiens.H3K27ac.b1	34375452	NUDT2	ENSG00000164978
chr9	83620000	83625000	chr9	83705000	83710000	13.12033961	CD4_Naive_1800-RH-1.phs001703v3p1.Homo_Sapiens.H3K27ac.b1	83621211	AL354920.1	ENSG00000254473
chr9	83620000	83625000	chr9	83705000	83710000	13.12033961	CD4_Naive_1800-RH-1.phs001703v3p1.Homo_Sapiens.H3K27ac.b1	83621217	AL354920.1	ENSG00000254473
chr9	83620000	83625000	chr9	83705000	83710000	13.12033961	CD4_Naive_1800-RH-1.phs001703v3p1.Homo_Sapiens.H3K27ac.b1	83622980	AL354920.1	ENSG00000254473
chr9	83620000	83625000	chr9	83705000	83710000	13.12033961	CD4_Naive_1800-RH-1.phs001703v3p1.Homo_Sapiens.H3K27ac.b1	83622980	AL354920.1	ENSG00000254473
chr9	83625000	83630000	chr9	83705000	83710000	5.974975806	CD4_Naive_1800-RH-1.phs001703v3p1.Homo_Sapiens.H3K27ac.b1	83627130	AL354920.1	ENSG00000254473
chr9	83625000	83630000	chr9	83705000	83710000	5.974975806	CD4_Naive_1800-RH-1.phs001703v3p1.Homo_Sapiens.H3K27ac.b1	83627130	AL354920.1	ENSG00000254473
chr9	83625000	83630000	chr9	83705000	83710000	5.974975806	CD4_Naive_1800-RH-1.phs001703v3p1.Homo_Sapiens.H3K27ac.b1	83627130	AL354920.1	ENSG00000254473
chr9	83625000	83630000	chr9	83705000	83710000	5.974975806	CD4_Naive_1800-RH-1.phs001703v3p1.Homo_Sapiens.H3K27ac.b1	83627468	AL354920.1	ENSG00000254473
chr9	83625000	83630000	chr9	83705000	83710000	5.974975806	CD4_Naive_1800-RH-1.phs001703v3p1.Homo_Sapiens.H3K27ac.b1	83629160	AL354920.1	ENSG00000254473
chr9	86280000	86285000	chr9	86350000	86355000	16.16382657	CD4_Naive_1800-RH-1.phs001703v3p1.Homo_Sapiens.H3K27ac.b1	86280596	TUT7	ENSG00000083223
chr9	86280000	86285000	chr9	86350000	86355000	16.16382657	CD4_Naive_1800-RH-1.phs001703v3p1.Homo_Sapiens.H3K27ac.b1	86280975	TUT7	ENSG00000083223
chr9	86280000	86285000	chr9	86350000	86355000	16.16382657	CD4_Naive_1800-RH-1.phs001703v3p1.Homo_Sapiens.H3K27ac.b1	86283613	TUT7	ENSG00000083223
chr9	86280000	86285000	chr9	86350000	86355000	16.16382657	CD4_Naive_1800-RH-1.phs001703v3p1.Homo_Sapiens.H3K27ac.b1	86283613	TUT7	ENSG00000083223
chr9	95875000	95880000	chr9	96005000	96010000	6.872541667	CD4_Naive_1800-RH-1.phs001703v3p1.Homo_Sapiens.H3K27ac.b1	96007957	LINC00476	ENSG00000175611
chr9	95875000	95880000	chr9	96005000	96010000	6.872541667	CD4_Naive_1800-RH-1.phs001703v3p1.Homo_Sapiens.H3K27ac.b1	96009326	LINC00476	ENSG00000175611
chr9	95875000	95880000	chr9	96010000	96015000	5.00079706	CD4_Naive_1800-RH-1.phs001703v3p1.Homo_Sapiens.H3K27ac.b1	96010656	LINC00476	ENSG00000175611
chr9	95875000	95880000	chr9	96010000	96015000	5.00079706	CD4_Naive_1800-RH-1.phs001703v3p1.Homo_Sapiens.H3K27ac.b1	96013177	LINC00476	ENSG00000175611
chr9	95875000	95880000	chr9	96010000	96015000	5.00079706	CD4_Naive_1800-RH-1.phs001703v3p1.Homo_Sapiens.H3K27ac.b1	96013829	LINC00476	ENSG00000175611
chr9	95875000	95880000	chr9	96015000	96020000	14.67655106	CD4_Naive_1800-RH-1.phs001703v3p1.Homo_Sapiens.H3K27ac.b1	96018635	LINC00476	ENSG00000175611
chr9	95875000	95880000	chr9	96015000	96020000	14.67655106	CD4_Naive_1800-RH-1.phs001703v3p1.Homo_Sapiens.H3K27ac.b1	96019554	LINC00476	ENSG00000175611
chr9	97920000	97925000	chr9	97955000	97960000	16.58582092	CD4_Naive_1800-RH-1.phs001703v3p1.Homo_Sapiens.H3K27ac.b1	97957771	TRMO	ENSG00000136932
chr9	99905000	99910000	chr9	100095000	100100000	5.202592224	CD4_Naive_1800-RH-1.phs001703v3p1.Homo_Sapiens.H3K27ac.b1	100097354	STX17-AS1	ENSG00000255145
chr9	99905000	99910000	chr9	100095000	100100000	5.202592224	CD4_Naive_1800-RH-1.phs001703v3p1.Homo_Sapiens.H3K27ac.b1	100097520	STX17-AS1	ENSG00000255145
chr9	113220000	113225000	chr9	113275000	113280000	8.145810327	CD4_Naive_1800-RH-1.phs001703v3p1.Homo_Sapiens.H3K27ac.b1	113223327	CDC26	ENSG00000176386
chr9	113220000	113225000	chr9	113275000	113280000	8.145810327	CD4_Naive_1800-RH-1.phs001703v3p1.Homo_Sapiens.H3K27ac.b1	113223327	CDC26	ENSG00000176386
chr9	120885000	120890000	chr9	120925000	120930000	6.208987585	CD4_Naive_1800-RH-1.phs001703v3p1.Homo_Sapiens.H3K27ac.b1	120885807	TRAF1	ENSG00000056558
chr9	120900000	120905000	chr9	120925000	120930000	10.23599898	CD4_Naive_1800-RH-1.phs001703v3p1.Homo_Sapiens.H3K27ac.b1	120901204	TRAF1	ENSG00000056558
chr9	120905000	120910000	chr9	120925000	120930000	5.324601725	CD4_Naive_1800-RH-1.phs001703v3p1.Homo_Sapiens.H3K27ac.b1	120906182	TRAF1	ENSG00000056558
chr9	122905000	122910000	chr9	122930000	122935000	13.14799492	CD4_Naive_1800-RH-1.phs001703v3p1.Homo_Sapiens.H3K27ac.b1	122905880	ZBTB26	ENSG00000171448
chr9	122905000	122910000	chr9	122930000	122935000	13.14799492	CD4_Naive_1800-RH-1.phs001703v3p1.Homo_Sapiens.H3K27ac.b1	122905880	ZBTB26	ENSG00000171448
chr9	122905000	122910000	chr9	122930000	122935000	13.14799492	CD4_Naive_1800-RH-1.phs001703v3p1.Homo_Sapiens.H3K27ac.b1	122907223	ZBTB26	ENSG00000171448
chr9	122905000	122910000	chr9	122930000	122935000	13.14799492	CD4_Naive_1800-RH-1.phs001703v3p1.Homo_Sapiens.H3K27ac.b1	122909691	ZBTB26	ENSG00000171448
chr9	122910000	122915000	chr9	122930000	122935000	9.29445266	CD4_Naive_1800-RH-1.phs001703v3p1.Homo_Sapiens.H3K27ac.b1	122910772	ZBTB26	ENSG00000171448
chr9	122910000	122915000	chr9	122930000	122935000	9.29445266	CD4_Naive_1800-RH-1.phs001703v3p1.Homo_Sapiens.H3K27ac.b1	122913322	ZBTB26	ENSG00000171448
chr9	122910000	122915000	chr9	122930000	122935000	9.29445266	CD4_Naive_1800-RH-1.phs001703v3p1.Homo_Sapiens.H3K27ac.b1	122914993	ZBTB26	ENSG00000171448
chr9	125185000	125190000	chr9	125240000	125245000	7.321421563	CD4_Naive_1800-RH-1.phs001703v3p1.Homo_Sapiens.H3K27ac.b1	125241700	PPP6C	ENSG00000119414
chr9	125745000	125750000	chr9	125820000	125825000	7.87215823	CD4_Naive_1800-RH-1.phs001703v3p1.Homo_Sapiens.H3K27ac.b1	125821620	PBX3	ENSG00000167081
chr9	125745000	125750000	chr9	125820000	125825000	7.87215823	CD4_Naive_1800-RH-1.phs001703v3p1.Homo_Sapiens.H3K27ac.b1	125821620	PBX3	ENSG00000167081
chr9	125745000	125750000	chr9	125820000	125825000	7.87215823	CD4_Naive_1800-RH-1.phs001703v3p1.Homo_Sapiens.H3K27ac.b1	125824208	PBX3	ENSG00000167081
chr9	125745000	125750000	chr9	125825000	125830000	5.252537874	CD4_Naive_1800-RH-1.phs001703v3p1.Homo_Sapiens.H3K27ac.b1	125825926	PBX3	ENSG00000167081
chr9	125745000	125750000	chr9	125825000	125830000	5.252537874	CD4_Naive_1800-RH-1.phs001703v3p1.Homo_Sapiens.H3K27ac.b1	125829251	PBX3	ENSG00000167081
chr9	125745000	125750000	chr9	125825000	125830000	5.252537874	CD4_Naive_1800-RH-1.phs001703v3p1.Homo_Sapiens.H3K27ac.b1	125829922	PBX3	ENSG00000167081
chr9	128320000	128325000	chr9	128340000	128345000	7.328398014	CD4_Naive_1800-RH-1.phs001703v3p1.Homo_Sapiens.H3K27ac.b1	128340498	TRUB2	ENSG00000167112
chr9	128320000	128325000	chr9	128340000	128345000	7.328398014	CD4_Naive_1800-RH-1.phs001703v3p1.Homo_Sapiens.H3K27ac.b1	128344246	TRUB2	ENSG00000167112
chr9	128725000	128730000	chr9	128770000	128775000	5.890903556	CD4_Naive_1800-RH-1.phs001703v3p1.Homo_Sapiens.H3K27ac.b1	128727341	ZER1	ENSG00000160445
chr9	128725000	128730000	chr9	128770000	128775000	5.890903556	CD4_Naive_1800-RH-1.phs001703v3p1.Homo_Sapiens.H3K27ac.b1	128727341	ZER1	ENSG00000160445
chr9	133655000	133660000	chr9	133675000	133680000	12.54930002	CD4_Naive_1800-RH-1.phs001703v3p1.Homo_Sapiens.H3K27ac.b1	133678583	DBH-AS1	ENSG00000225756
chr9	133655000	133660000	chr9	133675000	133680000	12.54930002	CD4_Naive_1800-RH-1.phs001703v3p1.Homo_Sapiens.H3K27ac.b1	133678818	DBH-AS1	ENSG00000225756
chr9	133655000	133660000	chr9	133675000	133680000	12.54930002	CD4_Naive_1800-RH-1.phs001703v3p1.Homo_Sapiens.H3K27ac.b1	133679136	DBH-AS1	ENSG00000225756
chr9	133655000	133660000	chr9	133680000	133685000	12.82543876	CD4_Naive_1800-RH-1.phs001703v3p1.Homo_Sapiens.H3K27ac.b1	133680241	DBH-AS1	ENSG00000225756
chr9	133655000	133660000	chr9	133680000	133685000	12.82543876	CD4_Naive_1800-RH-1.phs001703v3p1.Homo_Sapiens.H3K27ac.b1	133680323	DBH-AS1	ENSG00000225756
chr9	133655000	133660000	chr9	133680000	133685000	12.82543876	CD4_Naive_1800-RH-1.phs001703v3p1.Homo_Sapiens.H3K27ac.b1	133680660	DBH-AS1	ENSG00000225756
chr9	133655000	133660000	chr9	133680000	133685000	12.82543876	CD4_Naive_1800-RH-1.phs001703v3p1.Homo_Sapiens.H3K27ac.b1	133680828	DBH-AS1	ENSG00000225756
chr9	133655000	133660000	chr9	133680000	133685000	12.82543876	CD4_Naive_1800-RH-1.phs001703v3p1.Homo_Sapiens.H3K27ac.b1	133680941	DBH-AS1	ENSG00000225756
chr9	133655000	133660000	chr9	133680000	133685000	12.82543876	CD4_Naive_1800-RH-1.phs001703v3p1.Homo_Sapiens.H3K27ac.b1	133680988	DBH-AS1	ENSG00000225756
chr9	133655000	133660000	chr9	133680000	133685000	12.82543876	CD4_Naive_1800-RH-1.phs001703v3p1.Homo_Sapiens.H3K27ac.b1	133681170	DBH-AS1	ENSG00000225756
chr9	133655000	133660000	chr9	133680000	133685000	12.82543876	CD4_Naive_1800-RH-1.phs001703v3p1.Homo_Sapiens.H3K27ac.b1	133681337	DBH-AS1	ENSG00000225756
chr9	133655000	133660000	chr9	133680000	133685000	12.82543876	CD4_Naive_1800-RH-1.phs001703v3p1.Homo_Sapiens.H3K27ac.b1	133681472	DBH-AS1	ENSG00000225756
chr9	133655000	133660000	chr9	133680000	133685000	12.82543876	CD4_Naive_1800-RH-1.phs001703v3p1.Homo_Sapiens.H3K27ac.b1	133681580	DBH-AS1	ENSG00000225756
chr9	133655000	133660000	chr9	133680000	133685000	12.82543876	CD4_Naive_1800-RH-1.phs001703v3p1.Homo_Sapiens.H3K27ac.b1	133681802	DBH-AS1	ENSG00000225756
chr9	133655000	133660000	chr9	133680000	133685000	12.82543876	CD4_Naive_1800-RH-1.phs001703v3p1.Homo_Sapiens.H3K27ac.b1	133681845	DBH-AS1	ENSG00000225756
chr9	133655000	133660000	chr9	133680000	133685000	12.82543876	CD4_Naive_1800-RH-1.phs001703v3p1.Homo_Sapiens.H3K27ac.b1	133682073	DBH-AS1	ENSG00000225756
chr9	133655000	133660000	chr9	133680000	133685000	12.82543876	CD4_Naive_1800-RH-1.phs001703v3p1.Homo_Sapiens.H3K27ac.b1	133682204	DBH-AS1	ENSG00000225756
chr9	133655000	133660000	chr9	133680000	133685000	12.82543876	CD4_Naive_1800-RH-1.phs001703v3p1.Homo_Sapiens.H3K27ac.b1	133683134	DBH-AS1	ENSG00000225756
chr9	133655000	133660000	chr9	133680000	133685000	12.82543876	CD4_Naive_1800-RH-1.phs001703v3p1.Homo_Sapiens.H3K27ac.b1	133683218	DBH-AS1	ENSG00000225756
chr9	133655000	133660000	chr9	133680000	133685000	12.82543876	CD4_Naive_1800-RH-1.phs001703v3p1.Homo_Sapiens.H3K27ac.b1	133683677	DBH-AS1	ENSG00000225756
chr9	133655000	133660000	chr9	133680000	133685000	12.82543876	CD4_Naive_1800-RH-1.phs001703v3p1.Homo_Sapiens.H3K27ac.b1	133683921	DBH-AS1	ENSG00000225756
chr9	133655000	133660000	chr9	133680000	133685000	12.82543876	CD4_Naive_1800-RH-1.phs001703v3p1.Homo_Sapiens.H3K27ac.b1	133684534	DBH-AS1	ENSG00000225756
chr9	133655000	133660000	chr9	133680000	133685000	12.82543876	CD4_Naive_1800-RH-1.phs001703v3p1.Homo_Sapiens.H3K27ac.b1	133684672	DBH-AS1	ENSG00000225756
chr10	18625000	18630000	chr10	18655000	18660000	18.92590315	CD4_Naive_1800-RH-1.phs001703v3p1.Homo_Sapiens.H3K27ac.b1	18625167	NSUN6	ENSG00000241058
chr10	18625000	18630000	chr10	18655000	18660000	18.92590315	CD4_Naive_1800-RH-1.phs001703v3p1.Homo_Sapiens.H3K27ac.b1	18625246	NSUN6	ENSG00000241058
chr10	18625000	18630000	chr10	18655000	18660000	18.92590315	CD4_Naive_1800-RH-1.phs001703v3p1.Homo_Sapiens.H3K27ac.b1	18625790	NSUN6	ENSG00000241058
chr10	18625000	18630000	chr10	18655000	18660000	18.92590315	CD4_Naive_1800-RH-1.phs001703v3p1.Homo_Sapiens.H3K27ac.b1	18626002	NSUN6	ENSG00000241058
chr10	18625000	18630000	chr10	18655000	18660000	18.92590315	CD4_Naive_1800-RH-1.phs001703v3p1.Homo_Sapiens.H3K27ac.b1	18626230	NSUN6	ENSG00000241058
chr10	18625000	18630000	chr10	18655000	18660000	18.92590315	CD4_Naive_1800-RH-1.phs001703v3p1.Homo_Sapiens.H3K27ac.b1	18626378	NSUN6	ENSG00000241058
chr10	18625000	18630000	chr10	18655000	18660000	18.92590315	CD4_Naive_1800-RH-1.phs001703v3p1.Homo_Sapiens.H3K27ac.b1	18626831	NSUN6	ENSG00000241058
chr10	18625000	18630000	chr10	18655000	18660000	18.92590315	CD4_Naive_1800-RH-1.phs001703v3p1.Homo_Sapiens.H3K27ac.b1	18628118	NSUN6	ENSG00000241058
chr10	18625000	18630000	chr10	18655000	18660000	18.92590315	CD4_Naive_1800-RH-1.phs001703v3p1.Homo_Sapiens.H3K27ac.b1	18628133	NSUN6	ENSG00000241058
chr10	18625000	18630000	chr10	18655000	18660000	18.92590315	CD4_Naive_1800-RH-1.phs001703v3p1.Homo_Sapiens.H3K27ac.b1	18628159	NSUN6	ENSG00000241058
chr10	18625000	18630000	chr10	18655000	18660000	18.92590315	CD4_Naive_1800-RH-1.phs001703v3p1.Homo_Sapiens.H3K27ac.b1	18629503	NSUN6	ENSG00000241058
chr10	18625000	18630000	chr10	18655000	18660000	18.92590315	CD4_Naive_1800-RH-1.phs001703v3p1.Homo_Sapiens.H3K27ac.b1	18629571	NSUN6	ENSG00000241058
chr10	18625000	18630000	chr10	18655000	18660000	18.92590315	CD4_Naive_1800-RH-1.phs001703v3p1.Homo_Sapiens.H3K27ac.b1	18629576	NSUN6	ENSG00000241058
chr10	18625000	18630000	chr10	18655000	18660000	18.92590315	CD4_Naive_1800-RH-1.phs001703v3p1.Homo_Sapiens.H3K27ac.b1	18629581	NSUN6	ENSG00000241058
chr10	18625000	18630000	chr10	18655000	18660000	18.92590315	CD4_Naive_1800-RH-1.phs001703v3p1.Homo_Sapiens.H3K27ac.b1	18629581	NSUN6	ENSG00000241058
chr10	27100000	27105000	chr10	27150000	27155000	68.12583234	CD4_Naive_1800-RH-1.phs001703v3p1.Homo_Sapiens.H3K27ac.b1	27100466	MASTL	ENSG00000120539
chr10	27100000	27105000	chr10	27150000	27155000	68.12583234	CD4_Naive_1800-RH-1.phs001703v3p1.Homo_Sapiens.H3K27ac.b1	27100619	MASTL	ENSG00000120539
chr10	27100000	27105000	chr10	27150000	27155000	68.12583234	CD4_Naive_1800-RH-1.phs001703v3p1.Homo_Sapiens.H3K27ac.b1	27101601	MASTL	ENSG00000120539
chr10	27100000	27105000	chr10	27150000	27155000	68.12583234	CD4_Naive_1800-RH-1.phs001703v3p1.Homo_Sapiens.H3K27ac.b1	27102762	MASTL	ENSG00000120539
chr10	27100000	27105000	chr10	27150000	27155000	68.12583234	CD4_Naive_1800-RH-1.phs001703v3p1.Homo_Sapiens.H3K27ac.b1	27103357	MASTL	ENSG00000120539
chr10	27100000	27105000	chr10	27150000	27155000	68.12583234	CD4_Naive_1800-RH-1.phs001703v3p1.Homo_Sapiens.H3K27ac.b1	27104213	MASTL	ENSG00000120539
chr10	27100000	27105000	chr10	27240000	27245000	28.414093	CD4_Naive_1800-RH-1.phs001703v3p1.Homo_Sapiens.H3K27ac.b1	27100619	AL160291.1	ENSG00000262412
chr10	27150000	27155000	chr10	27240000	27245000	15.56657528	CD4_Naive_1800-RH-1.phs001703v3p1.Homo_Sapiens.H3K27ac.b1	27150231	AL160291.1	ENSG00000262412
chr10	27150000	27155000	chr10	27240000	27245000	15.56657528	CD4_Naive_1800-RH-1.phs001703v3p1.Homo_Sapiens.H3K27ac.b1	27154694	AL160291.1	ENSG00000262412
chr10	27155000	27160000	chr10	27240000	27245000	18.24052174	CD4_Naive_1800-RH-1.phs001703v3p1.Homo_Sapiens.H3K27ac.b1	27155374	AL160291.1	ENSG00000262412
chr10	27155000	27160000	chr10	27240000	27245000	18.24052174	CD4_Naive_1800-RH-1.phs001703v3p1.Homo_Sapiens.H3K27ac.b1	27155399	AL160291.1	ENSG00000262412
chr10	27155000	27160000	chr10	27240000	27245000	18.24052174	CD4_Naive_1800-RH-1.phs001703v3p1.Homo_Sapiens.H3K27ac.b1	27155834	AL160291.1	ENSG00000262412
chr10	27155000	27160000	chr10	27240000	27245000	18.24052174	CD4_Naive_1800-RH-1.phs001703v3p1.Homo_Sapiens.H3K27ac.b1	27156267	AL160291.1	ENSG00000262412
chr10	27155000	27160000	chr10	27240000	27245000	18.24052174	CD4_Naive_1800-RH-1.phs001703v3p1.Homo_Sapiens.H3K27ac.b1	27156645	AL160291.1	ENSG00000262412
chr10	45670000	45675000	chr10	45725000	45730000	12.08733334	CD4_Naive_1800-RH-1.phs001703v3p1.Homo_Sapiens.H3K27ac.b1	45670225	WASHC2C	ENSG00000172661
chr10	45670000	45675000	chr10	45725000	45730000	12.08733334	CD4_Naive_1800-RH-1.phs001703v3p1.Homo_Sapiens.H3K27ac.b1	45670577	WASHC2C	ENSG00000172661
chr10	45670000	45675000	chr10	45725000	45730000	12.08733334	CD4_Naive_1800-RH-1.phs001703v3p1.Homo_Sapiens.H3K27ac.b1	45670996	WASHC2C	ENSG00000172661
chr10	45670000	45675000	chr10	45725000	45730000	12.08733334	CD4_Naive_1800-RH-1.phs001703v3p1.Homo_Sapiens.H3K27ac.b1	45671201	WASHC2C	ENSG00000172661
chr10	45670000	45675000	chr10	45725000	45730000	12.08733334	CD4_Naive_1800-RH-1.phs001703v3p1.Homo_Sapiens.H3K27ac.b1	45671602	WASHC2C	ENSG00000172661
chr10	45670000	45675000	chr10	45725000	45730000	12.08733334	CD4_Naive_1800-RH-1.phs001703v3p1.Homo_Sapiens.H3K27ac.b1	45671821	WASHC2C	ENSG00000172661
chr10	45670000	45675000	chr10	45725000	45730000	12.08733334	CD4_Naive_1800-RH-1.phs001703v3p1.Homo_Sapiens.H3K27ac.b1	45672898	WASHC2C	ENSG00000172661
chr10	45670000	45675000	chr10	45725000	45730000	12.08733334	CD4_Naive_1800-RH-1.phs001703v3p1.Homo_Sapiens.H3K27ac.b1	45673274	WASHC2C	ENSG00000172661
chr10	45670000	45675000	chr10	45725000	45730000	12.08733334	CD4_Naive_1800-RH-1.phs001703v3p1.Homo_Sapiens.H3K27ac.b1	45673644	WASHC2C	ENSG00000172661
chr10	45670000	45675000	chr10	45725000	45730000	12.08733334	CD4_Naive_1800-RH-1.phs001703v3p1.Homo_Sapiens.H3K27ac.b1	45674304	WASHC2C	ENSG00000172661
chr10	45670000	45675000	chr10	45725000	45730000	12.08733334	CD4_Naive_1800-RH-1.phs001703v3p1.Homo_Sapiens.H3K27ac.b1	45674522	WASHC2C	ENSG00000172661
chr10	46030000	46035000	chr10	46090000	46095000	5.413515856	CD4_Naive_1800-RH-1.phs001703v3p1.Homo_Sapiens.H3K27ac.b1	46090419	NCOA4	ENSG00000266412
chr10	46030000	46035000	chr10	46090000	46095000	5.413515856	CD4_Naive_1800-RH-1.phs001703v3p1.Homo_Sapiens.H3K27ac.b1	46090815	NCOA4	ENSG00000266412
chr10	46030000	46035000	chr10	46090000	46095000	5.413515856	CD4_Naive_1800-RH-1.phs001703v3p1.Homo_Sapiens.H3K27ac.b1	46090840	NCOA4	ENSG00000266412
chr10	46030000	46035000	chr10	46090000	46095000	5.413515856	CD4_Naive_1800-RH-1.phs001703v3p1.Homo_Sapiens.H3K27ac.b1	46090840	NCOA4	ENSG00000266412
chr10	46030000	46035000	chr10	46090000	46095000	5.413515856	CD4_Naive_1800-RH-1.phs001703v3p1.Homo_Sapiens.H3K27ac.b1	46090840	NCOA4	ENSG00000266412
chr10	46030000	46035000	chr10	46090000	46095000	5.413515856	CD4_Naive_1800-RH-1.phs001703v3p1.Homo_Sapiens.H3K27ac.b1	46090884	NCOA4	ENSG00000266412
chr10	46030000	46035000	chr10	46090000	46095000	5.413515856	CD4_Naive_1800-RH-1.phs001703v3p1.Homo_Sapiens.H3K27ac.b1	46091025	NCOA4	ENSG00000266412
chr10	46030000	46035000	chr10	46090000	46095000	5.413515856	CD4_Naive_1800-RH-1.phs001703v3p1.Homo_Sapiens.H3K27ac.b1	46091218	NCOA4	ENSG00000266412
chr10	46030000	46035000	chr10	46090000	46095000	5.413515856	CD4_Naive_1800-RH-1.phs001703v3p1.Homo_Sapiens.H3K27ac.b1	46091329	NCOA4	ENSG00000266412
chr10	46030000	46035000	chr10	46090000	46095000	5.413515856	CD4_Naive_1800-RH-1.phs001703v3p1.Homo_Sapiens.H3K27ac.b1	46091845	NCOA4	ENSG00000266412
chr10	46030000	46035000	chr10	46090000	46095000	5.413515856	CD4_Naive_1800-RH-1.phs001703v3p1.Homo_Sapiens.H3K27ac.b1	46092263	NCOA4	ENSG00000266412
chr10	46030000	46035000	chr10	46090000	46095000	5.413515856	CD4_Naive_1800-RH-1.phs001703v3p1.Homo_Sapiens.H3K27ac.b1	46092447	NCOA4	ENSG00000266412
chr10	46030000	46035000	chr10	46090000	46095000	5.413515856	CD4_Naive_1800-RH-1.phs001703v3p1.Homo_Sapiens.H3K27ac.b1	46092487	NCOA4	ENSG00000266412
chr10	46030000	46035000	chr10	46090000	46095000	5.413515856	CD4_Naive_1800-RH-1.phs001703v3p1.Homo_Sapiens.H3K27ac.b1	46092644	NCOA4	ENSG00000266412
chr10	46030000	46035000	chr10	46090000	46095000	5.413515856	CD4_Naive_1800-RH-1.phs001703v3p1.Homo_Sapiens.H3K27ac.b1	46093020	NCOA4	ENSG00000266412
chr10	46030000	46035000	chr10	46090000	46095000	5.413515856	CD4_Naive_1800-RH-1.phs001703v3p1.Homo_Sapiens.H3K27ac.b1	46093210	NCOA4	ENSG00000266412
chr10	46030000	46035000	chr10	46090000	46095000	5.413515856	CD4_Naive_1800-RH-1.phs001703v3p1.Homo_Sapiens.H3K27ac.b1	46093248	NCOA4	ENSG00000266412
chr10	46030000	46035000	chr10	46090000	46095000	5.413515856	CD4_Naive_1800-RH-1.phs001703v3p1.Homo_Sapiens.H3K27ac.b1	46093270	NCOA4	ENSG00000266412
chr10	46030000	46035000	chr10	46090000	46095000	5.413515856	CD4_Naive_1800-RH-1.phs001703v3p1.Homo_Sapiens.H3K27ac.b1	46093386	NCOA4	ENSG00000266412
chr10	46030000	46035000	chr10	46090000	46095000	5.413515856	CD4_Naive_1800-RH-1.phs001703v3p1.Homo_Sapiens.H3K27ac.b1	46093853	NCOA4	ENSG00000266412
chr10	46030000	46035000	chr10	46090000	46095000	5.413515856	CD4_Naive_1800-RH-1.phs001703v3p1.Homo_Sapiens.H3K27ac.b1	46093853	NCOA4	ENSG00000266412
chr10	46030000	46035000	chr10	46090000	46095000	5.413515856	CD4_Naive_1800-RH-1.phs001703v3p1.Homo_Sapiens.H3K27ac.b1	46094518	NCOA4	ENSG00000266412
chr10	46030000	46035000	chr10	46090000	46095000	5.413515856	CD4_Naive_1800-RH-1.phs001703v3p1.Homo_Sapiens.H3K27ac.b1	46094544	NCOA4	ENSG00000266412
chr10	46030000	46035000	chr10	46090000	46095000	5.413515856	CD4_Naive_1800-RH-1.phs001703v3p1.Homo_Sapiens.H3K27ac.b1	46094948	NCOA4	ENSG00000266412
chr10	61900000	61905000	chr10	62180000	62185000	13.57739826	CD4_Naive_1800-RH-1.phs001703v3p1.Homo_Sapiens.H3K27ac.b1	62181680	ARID5B	ENSG00000150347
chr10	61900000	61905000	chr10	62180000	62185000	13.57739826	CD4_Naive_1800-RH-1.phs001703v3p1.Homo_Sapiens.H3K27ac.b1	62181680	ARID5B	ENSG00000150347
chr10	61900000	61905000	chr10	62180000	62185000	13.57739826	CD4_Naive_1800-RH-1.phs001703v3p1.Homo_Sapiens.H3K27ac.b1	62181680	ARID5B	ENSG00000150347
chr10	61900000	61905000	chr10	62180000	62185000	13.57739826	CD4_Naive_1800-RH-1.phs001703v3p1.Homo_Sapiens.H3K27ac.b1	62181680	ARID5B	ENSG00000150347
chr10	61900000	61905000	chr10	62180000	62185000	13.57739826	CD4_Naive_1800-RH-1.phs001703v3p1.Homo_Sapiens.H3K27ac.b1	62183533	ARID5B	ENSG00000150347
chr10	61900000	61905000	chr10	62185000	62190000	9.340120657	CD4_Naive_1800-RH-1.phs001703v3p1.Homo_Sapiens.H3K27ac.b1	62186205	ARID5B	ENSG00000150347
chr10	61900000	61905000	chr10	62185000	62190000	9.340120657	CD4_Naive_1800-RH-1.phs001703v3p1.Homo_Sapiens.H3K27ac.b1	62186205	ARID5B	ENSG00000150347
chr10	61900000	61905000	chr10	62185000	62190000	9.340120657	CD4_Naive_1800-RH-1.phs001703v3p1.Homo_Sapiens.H3K27ac.b1	62186748	ARID5B	ENSG00000150347
chr10	61900000	61905000	chr10	62185000	62190000	9.340120657	CD4_Naive_1800-RH-1.phs001703v3p1.Homo_Sapiens.H3K27ac.b1	62186748	ARID5B	ENSG00000150347
chr10	61900000	61905000	chr10	62185000	62190000	9.340120657	CD4_Naive_1800-RH-1.phs001703v3p1.Homo_Sapiens.H3K27ac.b1	62186748	ARID5B	ENSG00000150347
chr10	61900000	61905000	chr10	62185000	62190000	9.340120657	CD4_Naive_1800-RH-1.phs001703v3p1.Homo_Sapiens.H3K27ac.b1	62187277	ARID5B	ENSG00000150347
chr10	61900000	61905000	chr10	62185000	62190000	9.340120657	CD4_Naive_1800-RH-1.phs001703v3p1.Homo_Sapiens.H3K27ac.b1	62187277	ARID5B	ENSG00000150347
chr10	61900000	61905000	chr10	62185000	62190000	9.340120657	CD4_Naive_1800-RH-1.phs001703v3p1.Homo_Sapiens.H3K27ac.b1	62188210	ARID5B	ENSG00000150347
chr10	61900000	61905000	chr10	62185000	62190000	9.340120657	CD4_Naive_1800-RH-1.phs001703v3p1.Homo_Sapiens.H3K27ac.b1	62189058	ARID5B	ENSG00000150347
chr10	70145000	70150000	chr10	70165000	70170000	7.38456964	CD4_Naive_1800-RH-1.phs001703v3p1.Homo_Sapiens.H3K27ac.b1	70169239	TYSND1	ENSG00000156521
chr10	70145000	70150000	chr10	70165000	70170000	7.38456964	CD4_Naive_1800-RH-1.phs001703v3p1.Homo_Sapiens.H3K27ac.b1	70169239	TYSND1	ENSG00000156521
chr10	70145000	70150000	chr10	70165000	70170000	7.38456964	CD4_Naive_1800-RH-1.phs001703v3p1.Homo_Sapiens.H3K27ac.b1	70169990	TYSND1	ENSG00000156521
chr10	70145000	70150000	chr10	70165000	70170000	7.38456964	CD4_Naive_1800-RH-1.phs001703v3p1.Homo_Sapiens.H3K27ac.b1	70169990	TYSND1	ENSG00000156521
chr10	73250000	73255000	chr10	73355000	73360000	8.922612022	CD4_Naive_1800-RH-1.phs001703v3p1.Homo_Sapiens.H3K27ac.b1	73250218	CFAP70	ENSG00000156042
chr10	73250000	73255000	chr10	73355000	73360000	8.922612022	CD4_Naive_1800-RH-1.phs001703v3p1.Homo_Sapiens.H3K27ac.b1	73250252	CFAP70	ENSG00000156042
chr10	73250000	73255000	chr10	73355000	73360000	8.922612022	CD4_Naive_1800-RH-1.phs001703v3p1.Homo_Sapiens.H3K27ac.b1	73250323	CFAP70	ENSG00000156042
chr10	73250000	73255000	chr10	73355000	73360000	8.922612022	CD4_Naive_1800-RH-1.phs001703v3p1.Homo_Sapiens.H3K27ac.b1	73250379	CFAP70	ENSG00000156042
chr10	73250000	73255000	chr10	73355000	73360000	8.922612022	CD4_Naive_1800-RH-1.phs001703v3p1.Homo_Sapiens.H3K27ac.b1	73251238	CFAP70	ENSG00000156042
chr10	73250000	73255000	chr10	73355000	73360000	8.922612022	CD4_Naive_1800-RH-1.phs001703v3p1.Homo_Sapiens.H3K27ac.b1	73251238	CFAP70	ENSG00000156042
chr10	73250000	73255000	chr10	73355000	73360000	8.922612022	CD4_Naive_1800-RH-1.phs001703v3p1.Homo_Sapiens.H3K27ac.b1	73251542	CFAP70	ENSG00000156042
chr10	73250000	73255000	chr10	73355000	73360000	8.922612022	CD4_Naive_1800-RH-1.phs001703v3p1.Homo_Sapiens.H3K27ac.b1	73251551	CFAP70	ENSG00000156042
chr10	73250000	73255000	chr10	73355000	73360000	8.922612022	CD4_Naive_1800-RH-1.phs001703v3p1.Homo_Sapiens.H3K27ac.b1	73252184	CFAP70	ENSG00000156042
chr10	73250000	73255000	chr10	73355000	73360000	8.922612022	CD4_Naive_1800-RH-1.phs001703v3p1.Homo_Sapiens.H3K27ac.b1	73252364	CFAP70	ENSG00000156042
chr10	73250000	73255000	chr10	73355000	73360000	8.922612022	CD4_Naive_1800-RH-1.phs001703v3p1.Homo_Sapiens.H3K27ac.b1	73253265	CFAP70	ENSG00000156042
chr10	73250000	73255000	chr10	73355000	73360000	8.922612022	CD4_Naive_1800-RH-1.phs001703v3p1.Homo_Sapiens.H3K27ac.b1	73253265	CFAP70	ENSG00000156042
chr10	73250000	73255000	chr10	73355000	73360000	8.922612022	CD4_Naive_1800-RH-1.phs001703v3p1.Homo_Sapiens.H3K27ac.b1	73254125	CFAP70	ENSG00000156042
chr10	73250000	73255000	chr10	73355000	73360000	8.922612022	CD4_Naive_1800-RH-1.phs001703v3p1.Homo_Sapiens.H3K27ac.b1	73254125	CFAP70	ENSG00000156042
chr10	73250000	73255000	chr10	73355000	73360000	8.922612022	CD4_Naive_1800-RH-1.phs001703v3p1.Homo_Sapiens.H3K27ac.b1	73254125	CFAP70	ENSG00000156042
chr10	73250000	73255000	chr10	73355000	73360000	8.922612022	CD4_Naive_1800-RH-1.phs001703v3p1.Homo_Sapiens.H3K27ac.b1	73254284	CFAP70	ENSG00000156042
chr10	73250000	73255000	chr10	73355000	73360000	8.922612022	CD4_Naive_1800-RH-1.phs001703v3p1.Homo_Sapiens.H3K27ac.b1	73254555	CFAP70	ENSG00000156042
chr10	73250000	73255000	chr10	73355000	73360000	8.922612022	CD4_Naive_1800-RH-1.phs001703v3p1.Homo_Sapiens.H3K27ac.b1	73254555	CFAP70	ENSG00000156042
chr10	73250000	73255000	chr10	73355000	73360000	8.922612022	CD4_Naive_1800-RH-1.phs001703v3p1.Homo_Sapiens.H3K27ac.b1	73254562	CFAP70	ENSG00000156042
chr10	73250000	73255000	chr10	73355000	73360000	8.922612022	CD4_Naive_1800-RH-1.phs001703v3p1.Homo_Sapiens.H3K27ac.b1	73254705	CFAP70	ENSG00000156042
chr10	75210000	75215000	chr10	75235000	75240000	29.82564907	CD4_Naive_1800-RH-1.phs001703v3p1.Homo_Sapiens.H3K27ac.b1	75211073	COMTD1	ENSG00000165644
chr10	75210000	75215000	chr10	75235000	75240000	29.82564907	CD4_Naive_1800-RH-1.phs001703v3p1.Homo_Sapiens.H3K27ac.b1	75212840	COMTD1	ENSG00000165644
chr10	84325000	84330000	chr10	84355000	84360000	10.7726259	CD4_Naive_1800-RH-1.phs001703v3p1.Homo_Sapiens.H3K27ac.b1	84355233	CCSER2	ENSG00000107771
chr10	84325000	84330000	chr10	84355000	84360000	10.7726259	CD4_Naive_1800-RH-1.phs001703v3p1.Homo_Sapiens.H3K27ac.b1	84355233	CCSER2	ENSG00000107771
chr10	84325000	84330000	chr10	84355000	84360000	10.7726259	CD4_Naive_1800-RH-1.phs001703v3p1.Homo_Sapiens.H3K27ac.b1	84355675	CCSER2	ENSG00000107771
chr10	84325000	84330000	chr10	84355000	84360000	10.7726259	CD4_Naive_1800-RH-1.phs001703v3p1.Homo_Sapiens.H3K27ac.b1	84355675	CCSER2	ENSG00000107771
chr10	84325000	84330000	chr10	84355000	84360000	10.7726259	CD4_Naive_1800-RH-1.phs001703v3p1.Homo_Sapiens.H3K27ac.b1	84357451	CCSER2	ENSG00000107771
chr10	84325000	84330000	chr10	84355000	84360000	10.7726259	CD4_Naive_1800-RH-1.phs001703v3p1.Homo_Sapiens.H3K27ac.b1	84357451	CCSER2	ENSG00000107771
chr10	86970000	86975000	chr10	87090000	87095000	4.715610075	CD4_Naive_1800-RH-1.phs001703v3p1.Homo_Sapiens.H3K27ac.b1	86970349	GLUD1	ENSG00000148672
chr10	86970000	86975000	chr10	87090000	87095000	4.715610075	CD4_Naive_1800-RH-1.phs001703v3p1.Homo_Sapiens.H3K27ac.b1	86970420	GLUD1	ENSG00000148672
chr10	86970000	86975000	chr10	87090000	87095000	4.715610075	CD4_Naive_1800-RH-1.phs001703v3p1.Homo_Sapiens.H3K27ac.b1	86970555	GLUD1	ENSG00000148672
chr10	86970000	86975000	chr10	87090000	87095000	4.715610075	CD4_Naive_1800-RH-1.phs001703v3p1.Homo_Sapiens.H3K27ac.b1	86971395	GLUD1	ENSG00000148672
chr10	86970000	86975000	chr10	87090000	87095000	4.715610075	CD4_Naive_1800-RH-1.phs001703v3p1.Homo_Sapiens.H3K27ac.b1	86971395	GLUD1	ENSG00000148672
chr10	86970000	86975000	chr10	87090000	87095000	4.715610075	CD4_Naive_1800-RH-1.phs001703v3p1.Homo_Sapiens.H3K27ac.b1	86971506	GLUD1	ENSG00000148672
chr10	86970000	86975000	chr10	87090000	87095000	4.715610075	CD4_Naive_1800-RH-1.phs001703v3p1.Homo_Sapiens.H3K27ac.b1	86971754	GLUD1	ENSG00000148672
chr10	86970000	86975000	chr10	87090000	87095000	4.715610075	CD4_Naive_1800-RH-1.phs001703v3p1.Homo_Sapiens.H3K27ac.b1	86972273	GLUD1	ENSG00000148672
chr10	86970000	86975000	chr10	87090000	87095000	4.715610075	CD4_Naive_1800-RH-1.phs001703v3p1.Homo_Sapiens.H3K27ac.b1	86972719	GLUD1	ENSG00000148672
chr10	86970000	86975000	chr10	87090000	87095000	4.715610075	CD4_Naive_1800-RH-1.phs001703v3p1.Homo_Sapiens.H3K27ac.b1	86973183	GLUD1	ENSG00000148672
chr10	86970000	86975000	chr10	87090000	87095000	4.715610075	CD4_Naive_1800-RH-1.phs001703v3p1.Homo_Sapiens.H3K27ac.b1	86973393	GLUD1	ENSG00000148672
chr10	86970000	86975000	chr10	87090000	87095000	4.715610075	CD4_Naive_1800-RH-1.phs001703v3p1.Homo_Sapiens.H3K27ac.b1	86973435	GLUD1	ENSG00000148672
chr10	86970000	86975000	chr10	87090000	87095000	4.715610075	CD4_Naive_1800-RH-1.phs001703v3p1.Homo_Sapiens.H3K27ac.b1	86973518	GLUD1	ENSG00000148672
chr10	89390000	89395000	chr10	89410000	89415000	12.27363855	CD4_Naive_1800-RH-1.phs001703v3p1.Homo_Sapiens.H3K27ac.b1	89410942	IFIT1	ENSG00000185745
chr10	89390000	89395000	chr10	89410000	89415000	12.27363855	CD4_Naive_1800-RH-1.phs001703v3p1.Homo_Sapiens.H3K27ac.b1	89412215	IFIT1	ENSG00000185745
chr10	89390000	89395000	chr10	89410000	89415000	12.27363855	CD4_Naive_1800-RH-1.phs001703v3p1.Homo_Sapiens.H3K27ac.b1	89412544	IFIT1	ENSG00000185745
chr10	89390000	89395000	chr10	89410000	89415000	12.27363855	CD4_Naive_1800-RH-1.phs001703v3p1.Homo_Sapiens.H3K27ac.b1	89412799	IFIT1	ENSG00000185745
chr10	89390000	89395000	chr10	89410000	89415000	12.27363855	CD4_Naive_1800-RH-1.phs001703v3p1.Homo_Sapiens.H3K27ac.b1	89413287	IFIT1	ENSG00000185745
chr10	89390000	89395000	chr10	89410000	89415000	12.27363855	CD4_Naive_1800-RH-1.phs001703v3p1.Homo_Sapiens.H3K27ac.b1	89413758	IFIT1	ENSG00000185745
chr10	89390000	89395000	chr10	89410000	89415000	12.27363855	CD4_Naive_1800-RH-1.phs001703v3p1.Homo_Sapiens.H3K27ac.b1	89414917	IFIT1	ENSG00000185745
chr10	97290000	97295000	chr10	97315000	97320000	13.91871735	CD4_Naive_1800-RH-1.phs001703v3p1.Homo_Sapiens.H3K27ac.b1	97294630	FRAT1	ENSG00000165879
chr10	97290000	97295000	chr10	97315000	97320000	13.91871735	CD4_Naive_1800-RH-1.phs001703v3p1.Homo_Sapiens.H3K27ac.b1	97319266	ARHGAP19	ENSG00000213390
chr10	104265000	104270000	chr10	104300000	104305000	5.882908575	CD4_Naive_1800-RH-1.phs001703v3p1.Homo_Sapiens.H3K27ac.b1	104303454	GSTO2	ENSG00000065621
chr11	205000	210000	chr11	230000	235000	12.45619349	CD4_Naive_1800-RH-1.phs001703v3p1.Homo_Sapiens.H3K27ac.b1	230751	RIC8A	ENSG00000177963
chr11	205000	210000	chr11	230000	235000	12.45619349	CD4_Naive_1800-RH-1.phs001703v3p1.Homo_Sapiens.H3K27ac.b1	230751	RIC8A	ENSG00000177963
chr11	205000	210000	chr11	230000	235000	12.45619349	CD4_Naive_1800-RH-1.phs001703v3p1.Homo_Sapiens.H3K27ac.b1	230862	RIC8A	ENSG00000177963
chr11	205000	210000	chr11	230000	235000	12.45619349	CD4_Naive_1800-RH-1.phs001703v3p1.Homo_Sapiens.H3K27ac.b1	230862	RIC8A	ENSG00000177963
chr11	205000	210000	chr11	230000	235000	12.45619349	CD4_Naive_1800-RH-1.phs001703v3p1.Homo_Sapiens.H3K27ac.b1	230951	RIC8A	ENSG00000177963
chr11	205000	210000	chr11	230000	235000	12.45619349	CD4_Naive_1800-RH-1.phs001703v3p1.Homo_Sapiens.H3K27ac.b1	231305	RIC8A	ENSG00000177963
chr11	205000	210000	chr11	230000	235000	12.45619349	CD4_Naive_1800-RH-1.phs001703v3p1.Homo_Sapiens.H3K27ac.b1	231758	RIC8A	ENSG00000177963
chr11	205000	210000	chr11	230000	235000	12.45619349	CD4_Naive_1800-RH-1.phs001703v3p1.Homo_Sapiens.H3K27ac.b1	231758	RIC8A	ENSG00000177963
chr11	205000	210000	chr11	230000	235000	12.45619349	CD4_Naive_1800-RH-1.phs001703v3p1.Homo_Sapiens.H3K27ac.b1	231870	RIC8A	ENSG00000177963
chr11	205000	210000	chr11	230000	235000	12.45619349	CD4_Naive_1800-RH-1.phs001703v3p1.Homo_Sapiens.H3K27ac.b1	231870	RIC8A	ENSG00000177963
chr11	205000	210000	chr11	230000	235000	12.45619349	CD4_Naive_1800-RH-1.phs001703v3p1.Homo_Sapiens.H3K27ac.b1	234102	RIC8A	ENSG00000177963
chr11	205000	210000	chr11	230000	235000	12.45619349	CD4_Naive_1800-RH-1.phs001703v3p1.Homo_Sapiens.H3K27ac.b1	234102	RIC8A	ENSG00000177963
chr11	205000	210000	chr11	230000	235000	12.45619349	CD4_Naive_1800-RH-1.phs001703v3p1.Homo_Sapiens.H3K27ac.b1	234349	RIC8A	ENSG00000177963
chr11	205000	210000	chr11	235000	240000	70.57871465	CD4_Naive_1800-RH-1.phs001703v3p1.Homo_Sapiens.H3K27ac.b1	205057	PSMD13	ENSG00000185627
chr11	205000	210000	chr11	235000	240000	70.57871465	CD4_Naive_1800-RH-1.phs001703v3p1.Homo_Sapiens.H3K27ac.b1	207254	PSMD13	ENSG00000185627
chr11	205000	210000	chr11	235000	240000	70.57871465	CD4_Naive_1800-RH-1.phs001703v3p1.Homo_Sapiens.H3K27ac.b1	235894	RIC8A	ENSG00000177963
chr11	205000	210000	chr11	235000	240000	70.57871465	CD4_Naive_1800-RH-1.phs001703v3p1.Homo_Sapiens.H3K27ac.b1	236473	RIC8A	ENSG00000177963
chr11	205000	210000	chr11	235000	240000	70.57871465	CD4_Naive_1800-RH-1.phs001703v3p1.Homo_Sapiens.H3K27ac.b1	236473	RIC8A	ENSG00000177963
chr11	205000	210000	chr11	235000	240000	70.57871465	CD4_Naive_1800-RH-1.phs001703v3p1.Homo_Sapiens.H3K27ac.b1	237312	RIC8A	ENSG00000177963
chr11	205000	210000	chr11	235000	240000	70.57871465	CD4_Naive_1800-RH-1.phs001703v3p1.Homo_Sapiens.H3K27ac.b1	237312	RIC8A	ENSG00000177963
chr11	205000	210000	chr11	235000	240000	70.57871465	CD4_Naive_1800-RH-1.phs001703v3p1.Homo_Sapiens.H3K27ac.b1	237648	RIC8A	ENSG00000177963
chr11	205000	210000	chr11	235000	240000	70.57871465	CD4_Naive_1800-RH-1.phs001703v3p1.Homo_Sapiens.H3K27ac.b1	237875	RIC8A	ENSG00000177963
chr11	210000	215000	chr11	235000	240000	7.077451238	CD4_Naive_1800-RH-1.phs001703v3p1.Homo_Sapiens.H3K27ac.b1	211644	PSMD13	ENSG00000185627
chr11	210000	215000	chr11	235000	240000	7.077451238	CD4_Naive_1800-RH-1.phs001703v3p1.Homo_Sapiens.H3K27ac.b1	212015	PSMD13	ENSG00000185627
chr11	210000	215000	chr11	235000	240000	7.077451238	CD4_Naive_1800-RH-1.phs001703v3p1.Homo_Sapiens.H3K27ac.b1	214163	PSMD13	ENSG00000185627
chr11	560000	565000	chr11	695000	700000	7.710046049	CD4_Naive_1800-RH-1.phs001703v3p1.Homo_Sapiens.H3K27ac.b1	562820	TMEM80	ENSG00000177042
chr11	560000	565000	chr11	695000	700000	7.710046049	CD4_Naive_1800-RH-1.phs001703v3p1.Homo_Sapiens.H3K27ac.b1	563257	TMEM80	ENSG00000177042
chr11	560000	565000	chr11	695000	700000	7.710046049	CD4_Naive_1800-RH-1.phs001703v3p1.Homo_Sapiens.H3K27ac.b1	563649	TMEM80	ENSG00000177042
chr11	560000	565000	chr11	695000	700000	7.710046049	CD4_Naive_1800-RH-1.phs001703v3p1.Homo_Sapiens.H3K27ac.b1	564045	TMEM80	ENSG00000177042
chr11	560000	565000	chr11	695000	700000	7.710046049	CD4_Naive_1800-RH-1.phs001703v3p1.Homo_Sapiens.H3K27ac.b1	564295	TMEM80	ENSG00000177042
chr11	8910000	8915000	chr11	8960000	8965000	5.692143158	CD4_Naive_1800-RH-1.phs001703v3p1.Homo_Sapiens.H3K27ac.b1	8910946	TMEM9B-AS1	ENSG00000254860
chr11	8910000	8915000	chr11	8960000	8965000	5.692143158	CD4_Naive_1800-RH-1.phs001703v3p1.Homo_Sapiens.H3K27ac.b1	8911517	TMEM9B-AS1	ENSG00000254860
chr11	8910000	8915000	chr11	8960000	8965000	5.692143158	CD4_Naive_1800-RH-1.phs001703v3p1.Homo_Sapiens.H3K27ac.b1	8911517	TMEM9B-AS1	ENSG00000254860
chr11	8910000	8915000	chr11	8960000	8965000	5.692143158	CD4_Naive_1800-RH-1.phs001703v3p1.Homo_Sapiens.H3K27ac.b1	8911769	TMEM9B-AS1	ENSG00000254860
chr11	8910000	8915000	chr11	8960000	8965000	5.692143158	CD4_Naive_1800-RH-1.phs001703v3p1.Homo_Sapiens.H3K27ac.b1	8911896	TMEM9B-AS1	ENSG00000254860
chr11	8910000	8915000	chr11	8960000	8965000	5.692143158	CD4_Naive_1800-RH-1.phs001703v3p1.Homo_Sapiens.H3K27ac.b1	8912160	TMEM9B-AS1	ENSG00000254860
chr11	8910000	8915000	chr11	8960000	8965000	5.692143158	CD4_Naive_1800-RH-1.phs001703v3p1.Homo_Sapiens.H3K27ac.b1	8912198	TMEM9B-AS1	ENSG00000254860
chr11	8910000	8915000	chr11	8960000	8965000	5.692143158	CD4_Naive_1800-RH-1.phs001703v3p1.Homo_Sapiens.H3K27ac.b1	8912343	TMEM9B-AS1	ENSG00000254860
chr11	8910000	8915000	chr11	8960000	8965000	5.692143158	CD4_Naive_1800-RH-1.phs001703v3p1.Homo_Sapiens.H3K27ac.b1	8913175	TMEM9B-AS1	ENSG00000254860
chr11	8910000	8915000	chr11	8960000	8965000	5.692143158	CD4_Naive_1800-RH-1.phs001703v3p1.Homo_Sapiens.H3K27ac.b1	8913412	TMEM9B-AS1	ENSG00000254860
chr11	8910000	8915000	chr11	8960000	8965000	5.692143158	CD4_Naive_1800-RH-1.phs001703v3p1.Homo_Sapiens.H3K27ac.b1	8914917	TMEM9B-AS1	ENSG00000254860
chr11	35035000	35040000	chr11	35135000	35140000	6.684670461	CD4_Naive_1800-RH-1.phs001703v3p1.Homo_Sapiens.H3K27ac.b1	35035299	CD44	ENSG00000026508
chr11	35035000	35040000	chr11	35135000	35140000	6.684670461	CD4_Naive_1800-RH-1.phs001703v3p1.Homo_Sapiens.H3K27ac.b1	35035550	CD44	ENSG00000026508
chr11	35035000	35040000	chr11	35135000	35140000	6.684670461	CD4_Naive_1800-RH-1.phs001703v3p1.Homo_Sapiens.H3K27ac.b1	35035617	CD44	ENSG00000026508
chr11	35035000	35040000	chr11	35135000	35140000	6.684670461	CD4_Naive_1800-RH-1.phs001703v3p1.Homo_Sapiens.H3K27ac.b1	35037400	CD44	ENSG00000026508
chr11	35035000	35040000	chr11	35135000	35140000	6.684670461	CD4_Naive_1800-RH-1.phs001703v3p1.Homo_Sapiens.H3K27ac.b1	35037730	CD44	ENSG00000026508
chr11	35035000	35040000	chr11	35135000	35140000	6.684670461	CD4_Naive_1800-RH-1.phs001703v3p1.Homo_Sapiens.H3K27ac.b1	35037756	CD44	ENSG00000026508
chr11	35035000	35040000	chr11	35135000	35140000	6.684670461	CD4_Naive_1800-RH-1.phs001703v3p1.Homo_Sapiens.H3K27ac.b1	35037805	CD44	ENSG00000026508
chr11	35035000	35040000	chr11	35135000	35140000	6.684670461	CD4_Naive_1800-RH-1.phs001703v3p1.Homo_Sapiens.H3K27ac.b1	35037823	CD44	ENSG00000026508
chr11	35035000	35040000	chr11	35135000	35140000	6.684670461	CD4_Naive_1800-RH-1.phs001703v3p1.Homo_Sapiens.H3K27ac.b1	35038914	CD44	ENSG00000026508
chr11	35035000	35040000	chr11	35135000	35140000	6.684670461	CD4_Naive_1800-RH-1.phs001703v3p1.Homo_Sapiens.H3K27ac.b1	35039453	CD44	ENSG00000026508
chr11	35035000	35040000	chr11	35135000	35140000	6.684670461	CD4_Naive_1800-RH-1.phs001703v3p1.Homo_Sapiens.H3K27ac.b1	35039830	CD44	ENSG00000026508
chr11	35035000	35040000	chr11	35135000	35140000	6.684670461	CD4_Naive_1800-RH-1.phs001703v3p1.Homo_Sapiens.H3K27ac.b1	35039830	CD44	ENSG00000026508
chr11	35035000	35040000	chr11	35135000	35140000	6.684670461	CD4_Naive_1800-RH-1.phs001703v3p1.Homo_Sapiens.H3K27ac.b1	35039830	CD44	ENSG00000026508
chr11	35040000	35045000	chr11	35135000	35140000	69.21040938	CD4_Naive_1800-RH-1.phs001703v3p1.Homo_Sapiens.H3K27ac.b1	35040528	CD44	ENSG00000026508
chr11	35040000	35045000	chr11	35135000	35140000	69.21040938	CD4_Naive_1800-RH-1.phs001703v3p1.Homo_Sapiens.H3K27ac.b1	35040528	CD44	ENSG00000026508
chr11	35040000	35045000	chr11	35135000	35140000	69.21040938	CD4_Naive_1800-RH-1.phs001703v3p1.Homo_Sapiens.H3K27ac.b1	35043258	CD44	ENSG00000026508
chr11	35040000	35045000	chr11	35135000	35140000	69.21040938	CD4_Naive_1800-RH-1.phs001703v3p1.Homo_Sapiens.H3K27ac.b1	35043348	CD44	ENSG00000026508
chr11	35040000	35045000	chr11	35135000	35140000	69.21040938	CD4_Naive_1800-RH-1.phs001703v3p1.Homo_Sapiens.H3K27ac.b1	35043348	CD44	ENSG00000026508
chr11	35040000	35045000	chr11	35135000	35140000	69.21040938	CD4_Naive_1800-RH-1.phs001703v3p1.Homo_Sapiens.H3K27ac.b1	35043764	CD44	ENSG00000026508
chr11	35040000	35045000	chr11	35135000	35140000	69.21040938	CD4_Naive_1800-RH-1.phs001703v3p1.Homo_Sapiens.H3K27ac.b1	35044602	CD44	ENSG00000026508
chr11	35045000	35050000	chr11	35135000	35140000	51.59638066	CD4_Naive_1800-RH-1.phs001703v3p1.Homo_Sapiens.H3K27ac.b1	35045935	CD44	ENSG00000026508
chr11	35045000	35050000	chr11	35135000	35140000	51.59638066	CD4_Naive_1800-RH-1.phs001703v3p1.Homo_Sapiens.H3K27ac.b1	35046469	CD44	ENSG00000026508
chr11	35045000	35050000	chr11	35135000	35140000	51.59638066	CD4_Naive_1800-RH-1.phs001703v3p1.Homo_Sapiens.H3K27ac.b1	35046661	CD44	ENSG00000026508
chr11	35045000	35050000	chr11	35135000	35140000	51.59638066	CD4_Naive_1800-RH-1.phs001703v3p1.Homo_Sapiens.H3K27ac.b1	35046760	CD44	ENSG00000026508
chr11	35045000	35050000	chr11	35135000	35140000	51.59638066	CD4_Naive_1800-RH-1.phs001703v3p1.Homo_Sapiens.H3K27ac.b1	35046760	CD44	ENSG00000026508
chr11	35045000	35050000	chr11	35135000	35140000	51.59638066	CD4_Naive_1800-RH-1.phs001703v3p1.Homo_Sapiens.H3K27ac.b1	35047059	CD44	ENSG00000026508
chr11	35045000	35050000	chr11	35135000	35140000	51.59638066	CD4_Naive_1800-RH-1.phs001703v3p1.Homo_Sapiens.H3K27ac.b1	35047496	CD44	ENSG00000026508
chr11	35045000	35050000	chr11	35135000	35140000	51.59638066	CD4_Naive_1800-RH-1.phs001703v3p1.Homo_Sapiens.H3K27ac.b1	35047511	CD44	ENSG00000026508
chr11	47245000	47250000	chr11	47265000	47270000	14.54771113	CD4_Naive_1800-RH-1.phs001703v3p1.Homo_Sapiens.H3K27ac.b1	47265115	NR1H3	ENSG00000025434
chr11	47245000	47250000	chr11	47265000	47270000	14.54771113	CD4_Naive_1800-RH-1.phs001703v3p1.Homo_Sapiens.H3K27ac.b1	47265215	NR1H3	ENSG00000025434
chr11	47245000	47250000	chr11	47265000	47270000	14.54771113	CD4_Naive_1800-RH-1.phs001703v3p1.Homo_Sapiens.H3K27ac.b1	47269433	NR1H3	ENSG00000025434
chr11	57645000	57650000	chr11	57665000	57670000	5.797732376	CD4_Naive_1800-RH-1.phs001703v3p1.Homo_Sapiens.H3K27ac.b1	57665157	CLP1	ENSG00000172409
chr11	57645000	57650000	chr11	57665000	57670000	5.797732376	CD4_Naive_1800-RH-1.phs001703v3p1.Homo_Sapiens.H3K27ac.b1	57665977	CLP1	ENSG00000172409
chr11	57645000	57650000	chr11	57665000	57670000	5.797732376	CD4_Naive_1800-RH-1.phs001703v3p1.Homo_Sapiens.H3K27ac.b1	57667783	CLP1	ENSG00000172409
chr11	57645000	57650000	chr11	57665000	57670000	5.797732376	CD4_Naive_1800-RH-1.phs001703v3p1.Homo_Sapiens.H3K27ac.b1	57669058	CLP1	ENSG00000172409
chr11	57665000	57670000	chr11	57710000	57715000	9.012689777	CD4_Naive_1800-RH-1.phs001703v3p1.Homo_Sapiens.H3K27ac.b1	57665977	MED19	ENSG00000156603
chr11	57665000	57670000	chr11	57710000	57715000	9.012689777	CD4_Naive_1800-RH-1.phs001703v3p1.Homo_Sapiens.H3K27ac.b1	57667783	MED19	ENSG00000156603
chr11	57665000	57670000	chr11	57710000	57715000	9.012689777	CD4_Naive_1800-RH-1.phs001703v3p1.Homo_Sapiens.H3K27ac.b1	57712392	ZDHHC5	ENSG00000156599
chr11	57665000	57670000	chr11	57745000	57750000	7.58873844	CD4_Naive_1800-RH-1.phs001703v3p1.Homo_Sapiens.H3K27ac.b1	57748564	ZDHHC5	ENSG00000156599
chr11	57665000	57670000	chr11	57790000	57795000	16.94685391	CD4_Naive_1800-RH-1.phs001703v3p1.Homo_Sapiens.H3K27ac.b1	57790196	ZDHHC5	ENSG00000156599
chr11	59615000	59620000	chr11	59665000	59670000	38.38705178	CD4_Naive_1800-RH-1.phs001703v3p1.Homo_Sapiens.H3K27ac.b1	59665407	AP000442.2	ENSG00000255139
chr11	59615000	59620000	chr11	59665000	59670000	38.38705178	CD4_Naive_1800-RH-1.phs001703v3p1.Homo_Sapiens.H3K27ac.b1	59665948	AP000442.2	ENSG00000255139
chr11	59615000	59620000	chr11	59665000	59670000	38.38705178	CD4_Naive_1800-RH-1.phs001703v3p1.Homo_Sapiens.H3K27ac.b1	59666201	AP000442.2	ENSG00000255139
chr11	59615000	59620000	chr11	59665000	59670000	38.38705178	CD4_Naive_1800-RH-1.phs001703v3p1.Homo_Sapiens.H3K27ac.b1	59667997	AP000442.2	ENSG00000255139
chr11	59615000	59620000	chr11	59665000	59670000	38.38705178	CD4_Naive_1800-RH-1.phs001703v3p1.Homo_Sapiens.H3K27ac.b1	59669898	AP000442.2	ENSG00000255139
chr11	60910000	60915000	chr11	60930000	60935000	6.171444955	CD4_Naive_1800-RH-1.phs001703v3p1.Homo_Sapiens.H3K27ac.b1	60930582	TMEM109	ENSG00000110108
chr11	60910000	60915000	chr11	60930000	60935000	6.171444955	CD4_Naive_1800-RH-1.phs001703v3p1.Homo_Sapiens.H3K27ac.b1	60930582	TMEM109	ENSG00000110108
chr11	60910000	60915000	chr11	60930000	60935000	6.171444955	CD4_Naive_1800-RH-1.phs001703v3p1.Homo_Sapiens.H3K27ac.b1	60930993	TMEM109	ENSG00000110108
chr11	60910000	60915000	chr11	60930000	60935000	6.171444955	CD4_Naive_1800-RH-1.phs001703v3p1.Homo_Sapiens.H3K27ac.b1	60932523	TMEM109	ENSG00000110108
chr11	60910000	60915000	chr11	60930000	60935000	6.171444955	CD4_Naive_1800-RH-1.phs001703v3p1.Homo_Sapiens.H3K27ac.b1	60932523	TMEM109	ENSG00000110108
chr11	60910000	60915000	chr11	60930000	60935000	6.171444955	CD4_Naive_1800-RH-1.phs001703v3p1.Homo_Sapiens.H3K27ac.b1	60934940	TMEM109	ENSG00000110108
chr11	60910000	60915000	chr11	60930000	60935000	6.171444955	CD4_Naive_1800-RH-1.phs001703v3p1.Homo_Sapiens.H3K27ac.b1	60934940	TMEM109	ENSG00000110108
chr11	60910000	60915000	chr11	60930000	60935000	6.171444955	CD4_Naive_1800-RH-1.phs001703v3p1.Homo_Sapiens.H3K27ac.b1	60934940	TMEM109	ENSG00000110108
chr11	60910000	60915000	chr11	60930000	60935000	6.171444955	CD4_Naive_1800-RH-1.phs001703v3p1.Homo_Sapiens.H3K27ac.b1	60934940	TMEM109	ENSG00000110108
chr11	62650000	62655000	chr11	62675000	62680000	8.452832006	CD4_Naive_1800-RH-1.phs001703v3p1.Homo_Sapiens.H3K27ac.b1	62675149	INTS5	ENSG00000185085
chr11	62650000	62655000	chr11	62675000	62680000	8.452832006	CD4_Naive_1800-RH-1.phs001703v3p1.Homo_Sapiens.H3K27ac.b1	62677326	INTS5	ENSG00000185085
chr11	62705000	62710000	chr11	62725000	62730000	16.41591432	CD4_Naive_1800-RH-1.phs001703v3p1.Homo_Sapiens.H3K27ac.b1	62706076	TTC9C	ENSG00000162222
chr11	62705000	62710000	chr11	62725000	62730000	16.41591432	CD4_Naive_1800-RH-1.phs001703v3p1.Homo_Sapiens.H3K27ac.b1	62709867	TTC9C	ENSG00000162222
chr11	62720000	62725000	chr11	62840000	62845000	10.20448268	CD4_Naive_1800-RH-1.phs001703v3p1.Homo_Sapiens.H3K27ac.b1	62720646	WDR74	ENSG00000133316
chr11	62725000	62730000	chr11	62750000	62755000	8.730212928	CD4_Naive_1800-RH-1.phs001703v3p1.Homo_Sapiens.H3K27ac.b1	62750546	TTC9C	ENSG00000162222
chr11	62725000	62730000	chr11	62750000	62755000	8.730212928	CD4_Naive_1800-RH-1.phs001703v3p1.Homo_Sapiens.H3K27ac.b1	62750546	TTC9C	ENSG00000162222
chr11	62725000	62730000	chr11	62750000	62755000	8.730212928	CD4_Naive_1800-RH-1.phs001703v3p1.Homo_Sapiens.H3K27ac.b1	62753936	TTC9C	ENSG00000162222
chr11	62725000	62730000	chr11	62750000	62755000	8.730212928	CD4_Naive_1800-RH-1.phs001703v3p1.Homo_Sapiens.H3K27ac.b1	62754003	TTC9C	ENSG00000162222
chr11	62725000	62730000	chr11	62750000	62755000	8.730212928	CD4_Naive_1800-RH-1.phs001703v3p1.Homo_Sapiens.H3K27ac.b1	62754191	TTC9C	ENSG00000162222
chr11	62780000	62785000	chr11	62840000	62845000	4.672339892	CD4_Naive_1800-RH-1.phs001703v3p1.Homo_Sapiens.H3K27ac.b1	62780810	WDR74	ENSG00000133316
chr11	62780000	62785000	chr11	62840000	62845000	4.672339892	CD4_Naive_1800-RH-1.phs001703v3p1.Homo_Sapiens.H3K27ac.b1	62780810	WDR74	ENSG00000133316
chr11	62780000	62785000	chr11	62840000	62845000	4.672339892	CD4_Naive_1800-RH-1.phs001703v3p1.Homo_Sapiens.H3K27ac.b1	62780893	WDR74	ENSG00000133316
chr11	62780000	62785000	chr11	62840000	62845000	4.672339892	CD4_Naive_1800-RH-1.phs001703v3p1.Homo_Sapiens.H3K27ac.b1	62781245	WDR74	ENSG00000133316
chr11	62780000	62785000	chr11	62840000	62845000	4.672339892	CD4_Naive_1800-RH-1.phs001703v3p1.Homo_Sapiens.H3K27ac.b1	62781245	WDR74	ENSG00000133316
chr11	62780000	62785000	chr11	62840000	62845000	4.672339892	CD4_Naive_1800-RH-1.phs001703v3p1.Homo_Sapiens.H3K27ac.b1	62784387	WDR74	ENSG00000133316
chr11	62780000	62785000	chr11	62840000	62845000	4.672339892	CD4_Naive_1800-RH-1.phs001703v3p1.Homo_Sapiens.H3K27ac.b1	62784387	WDR74	ENSG00000133316
chr11	62780000	62785000	chr11	62840000	62845000	4.672339892	CD4_Naive_1800-RH-1.phs001703v3p1.Homo_Sapiens.H3K27ac.b1	62784400	WDR74	ENSG00000133316
chr11	62780000	62785000	chr11	62840000	62845000	4.672339892	CD4_Naive_1800-RH-1.phs001703v3p1.Homo_Sapiens.H3K27ac.b1	62784400	WDR74	ENSG00000133316
chr11	62780000	62785000	chr11	62840000	62845000	4.672339892	CD4_Naive_1800-RH-1.phs001703v3p1.Homo_Sapiens.H3K27ac.b1	62784489	WDR74	ENSG00000133316
chr11	62780000	62785000	chr11	62840000	62845000	4.672339892	CD4_Naive_1800-RH-1.phs001703v3p1.Homo_Sapiens.H3K27ac.b1	62784489	WDR74	ENSG00000133316
chr11	62785000	62790000	chr11	62835000	62840000	18.79641053	CD4_Naive_1800-RH-1.phs001703v3p1.Homo_Sapiens.H3K27ac.b1	62837595	TMEM179B	ENSG00000185475
chr11	62785000	62790000	chr11	62840000	62845000	57.56107565	CD4_Naive_1800-RH-1.phs001703v3p1.Homo_Sapiens.H3K27ac.b1	62785393	WDR74	ENSG00000133316
chr11	62785000	62790000	chr11	62840000	62845000	57.56107565	CD4_Naive_1800-RH-1.phs001703v3p1.Homo_Sapiens.H3K27ac.b1	62787342	WDR74	ENSG00000133316
chr11	62785000	62790000	chr11	62840000	62845000	57.56107565	CD4_Naive_1800-RH-1.phs001703v3p1.Homo_Sapiens.H3K27ac.b1	62788676	WDR74	ENSG00000133316
chr11	62785000	62790000	chr11	62850000	62855000	4.941765056	CD4_Naive_1800-RH-1.phs001703v3p1.Homo_Sapiens.H3K27ac.b1	62852157	TMEM179B	ENSG00000185475
chr11	62785000	62790000	chr11	62880000	62885000	14.4118945	CD4_Naive_1800-RH-1.phs001703v3p1.Homo_Sapiens.H3K27ac.b1	62882362	TMEM179B	ENSG00000185475
chr11	62785000	62790000	chr11	62880000	62885000	14.4118945	CD4_Naive_1800-RH-1.phs001703v3p1.Homo_Sapiens.H3K27ac.b1	62882362	TMEM179B	ENSG00000185475
chr11	62790000	62795000	chr11	62840000	62845000	43.28882963	CD4_Naive_1800-RH-1.phs001703v3p1.Homo_Sapiens.H3K27ac.b1	62790431	WDR74	ENSG00000133316
chr11	62790000	62795000	chr11	62840000	62845000	43.28882963	CD4_Naive_1800-RH-1.phs001703v3p1.Homo_Sapiens.H3K27ac.b1	62791913	WDR74	ENSG00000133316
chr11	62790000	62795000	chr11	62840000	62845000	43.28882963	CD4_Naive_1800-RH-1.phs001703v3p1.Homo_Sapiens.H3K27ac.b1	62792779	WDR74	ENSG00000133316
chr11	62790000	62795000	chr11	62840000	62845000	43.28882963	CD4_Naive_1800-RH-1.phs001703v3p1.Homo_Sapiens.H3K27ac.b1	62793082	WDR74	ENSG00000133316
chr11	62800000	62805000	chr11	62840000	62845000	50.28356798	CD4_Naive_1800-RH-1.phs001703v3p1.Homo_Sapiens.H3K27ac.b1	62800164	WDR74	ENSG00000133316
chr11	62800000	62805000	chr11	62840000	62845000	50.28356798	CD4_Naive_1800-RH-1.phs001703v3p1.Homo_Sapiens.H3K27ac.b1	62801633	WDR74	ENSG00000133316
chr11	62800000	62805000	chr11	62840000	62845000	50.28356798	CD4_Naive_1800-RH-1.phs001703v3p1.Homo_Sapiens.H3K27ac.b1	62801633	WDR74	ENSG00000133316
chr11	62800000	62805000	chr11	62840000	62845000	50.28356798	CD4_Naive_1800-RH-1.phs001703v3p1.Homo_Sapiens.H3K27ac.b1	62801633	WDR74	ENSG00000133316
chr11	62800000	62805000	chr11	62840000	62845000	50.28356798	CD4_Naive_1800-RH-1.phs001703v3p1.Homo_Sapiens.H3K27ac.b1	62801633	WDR74	ENSG00000133316
chr11	62805000	62810000	chr11	62840000	62845000	28.24702209	CD4_Naive_1800-RH-1.phs001703v3p1.Homo_Sapiens.H3K27ac.b1	62806406	WDR74	ENSG00000133316
chr11	62805000	62810000	chr11	62840000	62845000	28.24702209	CD4_Naive_1800-RH-1.phs001703v3p1.Homo_Sapiens.H3K27ac.b1	62806406	WDR74	ENSG00000133316
chr11	62805000	62810000	chr11	62840000	62845000	28.24702209	CD4_Naive_1800-RH-1.phs001703v3p1.Homo_Sapiens.H3K27ac.b1	62807553	WDR74	ENSG00000133316
chr11	62805000	62810000	chr11	62840000	62845000	28.24702209	CD4_Naive_1800-RH-1.phs001703v3p1.Homo_Sapiens.H3K27ac.b1	62807553	WDR74	ENSG00000133316
chr11	62805000	62810000	chr11	62840000	62845000	28.24702209	CD4_Naive_1800-RH-1.phs001703v3p1.Homo_Sapiens.H3K27ac.b1	62807916	WDR74	ENSG00000133316
chr11	62805000	62810000	chr11	62840000	62845000	28.24702209	CD4_Naive_1800-RH-1.phs001703v3p1.Homo_Sapiens.H3K27ac.b1	62807916	WDR74	ENSG00000133316
chr11	62805000	62810000	chr11	62840000	62845000	28.24702209	CD4_Naive_1800-RH-1.phs001703v3p1.Homo_Sapiens.H3K27ac.b1	62807916	WDR74	ENSG00000133316
chr11	62805000	62810000	chr11	62840000	62845000	28.24702209	CD4_Naive_1800-RH-1.phs001703v3p1.Homo_Sapiens.H3K27ac.b1	62807916	WDR74	ENSG00000133316
chr11	62805000	62810000	chr11	62840000	62845000	28.24702209	CD4_Naive_1800-RH-1.phs001703v3p1.Homo_Sapiens.H3K27ac.b1	62808120	WDR74	ENSG00000133316
chr11	62805000	62810000	chr11	62840000	62845000	28.24702209	CD4_Naive_1800-RH-1.phs001703v3p1.Homo_Sapiens.H3K27ac.b1	62808433	WDR74	ENSG00000133316
chr11	62805000	62810000	chr11	62840000	62845000	28.24702209	CD4_Naive_1800-RH-1.phs001703v3p1.Homo_Sapiens.H3K27ac.b1	62808433	WDR74	ENSG00000133316
chr11	62805000	62810000	chr11	62840000	62845000	28.24702209	CD4_Naive_1800-RH-1.phs001703v3p1.Homo_Sapiens.H3K27ac.b1	62808433	WDR74	ENSG00000133316
chr11	62805000	62810000	chr11	62840000	62845000	28.24702209	CD4_Naive_1800-RH-1.phs001703v3p1.Homo_Sapiens.H3K27ac.b1	62808433	WDR74	ENSG00000133316
chr11	62805000	62810000	chr11	62840000	62845000	28.24702209	CD4_Naive_1800-RH-1.phs001703v3p1.Homo_Sapiens.H3K27ac.b1	62808436	WDR74	ENSG00000133316
chr11	62805000	62810000	chr11	62840000	62845000	28.24702209	CD4_Naive_1800-RH-1.phs001703v3p1.Homo_Sapiens.H3K27ac.b1	62808436	WDR74	ENSG00000133316
chr11	62805000	62810000	chr11	62840000	62845000	28.24702209	CD4_Naive_1800-RH-1.phs001703v3p1.Homo_Sapiens.H3K27ac.b1	62809113	WDR74	ENSG00000133316
chr11	62805000	62810000	chr11	62840000	62845000	28.24702209	CD4_Naive_1800-RH-1.phs001703v3p1.Homo_Sapiens.H3K27ac.b1	62809113	WDR74	ENSG00000133316
chr11	62805000	62810000	chr11	62840000	62845000	28.24702209	CD4_Naive_1800-RH-1.phs001703v3p1.Homo_Sapiens.H3K27ac.b1	62809118	WDR74	ENSG00000133316
chr11	62805000	62810000	chr11	62840000	62845000	28.24702209	CD4_Naive_1800-RH-1.phs001703v3p1.Homo_Sapiens.H3K27ac.b1	62809118	WDR74	ENSG00000133316
chr11	62805000	62810000	chr11	62840000	62845000	28.24702209	CD4_Naive_1800-RH-1.phs001703v3p1.Homo_Sapiens.H3K27ac.b1	62809287	WDR74	ENSG00000133316
chr11	62805000	62810000	chr11	62840000	62845000	28.24702209	CD4_Naive_1800-RH-1.phs001703v3p1.Homo_Sapiens.H3K27ac.b1	62809375	WDR74	ENSG00000133316
chr11	62805000	62810000	chr11	62840000	62845000	28.24702209	CD4_Naive_1800-RH-1.phs001703v3p1.Homo_Sapiens.H3K27ac.b1	62809375	WDR74	ENSG00000133316
chr11	62805000	62810000	chr11	62840000	62845000	28.24702209	CD4_Naive_1800-RH-1.phs001703v3p1.Homo_Sapiens.H3K27ac.b1	62809761	WDR74	ENSG00000133316
chr11	65635000	65640000	chr11	65660000	65665000	17.42252922	CD4_Naive_1800-RH-1.phs001703v3p1.Homo_Sapiens.H3K27ac.b1	65660097	SIPA1	ENSG00000213445
chr11	66590000	66595000	chr11	66615000	66620000	10.17253707	CD4_Naive_1800-RH-1.phs001703v3p1.Homo_Sapiens.H3K27ac.b1	66615598	CCS	ENSG00000173992
chr11	66590000	66595000	chr11	66615000	66620000	10.17253707	CD4_Naive_1800-RH-1.phs001703v3p1.Homo_Sapiens.H3K27ac.b1	66615598	CCS	ENSG00000173992
chr11	66590000	66595000	chr11	66615000	66620000	10.17253707	CD4_Naive_1800-RH-1.phs001703v3p1.Homo_Sapiens.H3K27ac.b1	66619623	CCS	ENSG00000173992
chr11	66590000	66595000	chr11	66615000	66620000	10.17253707	CD4_Naive_1800-RH-1.phs001703v3p1.Homo_Sapiens.H3K27ac.b1	66619623	CCS	ENSG00000173992
chr11	66590000	66595000	chr11	66635000	66640000	39.34867878	CD4_Naive_1800-RH-1.phs001703v3p1.Homo_Sapiens.H3K27ac.b1	66636739	CCS	ENSG00000173992
chr11	66590000	66595000	chr11	66635000	66640000	39.34867878	CD4_Naive_1800-RH-1.phs001703v3p1.Homo_Sapiens.H3K27ac.b1	66636739	CCS	ENSG00000173992
chr11	66590000	66595000	chr11	66635000	66640000	39.34867878	CD4_Naive_1800-RH-1.phs001703v3p1.Homo_Sapiens.H3K27ac.b1	66636739	CCS	ENSG00000173992
chr11	66590000	66595000	chr11	66635000	66640000	39.34867878	CD4_Naive_1800-RH-1.phs001703v3p1.Homo_Sapiens.H3K27ac.b1	66636739	CCS	ENSG00000173992
chr11	67425000	67430000	chr11	67445000	67450000	17.1485777	CD4_Naive_1800-RH-1.phs001703v3p1.Homo_Sapiens.H3K27ac.b1	67445813	RPS6KB2	ENSG00000175634
chr11	67425000	67430000	chr11	67445000	67450000	17.1485777	CD4_Naive_1800-RH-1.phs001703v3p1.Homo_Sapiens.H3K27ac.b1	67446047	RPS6KB2	ENSG00000175634
chr11	67425000	67430000	chr11	67445000	67450000	17.1485777	CD4_Naive_1800-RH-1.phs001703v3p1.Homo_Sapiens.H3K27ac.b1	67446277	RPS6KB2	ENSG00000175634
chr11	67425000	67430000	chr11	67445000	67450000	17.1485777	CD4_Naive_1800-RH-1.phs001703v3p1.Homo_Sapiens.H3K27ac.b1	67446485	RPS6KB2	ENSG00000175634
chr11	67425000	67430000	chr11	67445000	67450000	17.1485777	CD4_Naive_1800-RH-1.phs001703v3p1.Homo_Sapiens.H3K27ac.b1	67448517	RPS6KB2	ENSG00000175634
chr11	67425000	67430000	chr11	67460000	67465000	8.714685079	CD4_Naive_1800-RH-1.phs001703v3p1.Homo_Sapiens.H3K27ac.b1	67462177	RPS6KB2	ENSG00000175634
chr11	67425000	67430000	chr11	67460000	67465000	8.714685079	CD4_Naive_1800-RH-1.phs001703v3p1.Homo_Sapiens.H3K27ac.b1	67462177	RPS6KB2	ENSG00000175634
chr11	67425000	67430000	chr11	67460000	67465000	8.714685079	CD4_Naive_1800-RH-1.phs001703v3p1.Homo_Sapiens.H3K27ac.b1	67462177	RPS6KB2	ENSG00000175634
chr11	67425000	67430000	chr11	67460000	67465000	8.714685079	CD4_Naive_1800-RH-1.phs001703v3p1.Homo_Sapiens.H3K27ac.b1	67462713	RPS6KB2	ENSG00000175634
chr11	67425000	67430000	chr11	67460000	67465000	8.714685079	CD4_Naive_1800-RH-1.phs001703v3p1.Homo_Sapiens.H3K27ac.b1	67463557	RPS6KB2	ENSG00000175634
chr11	67425000	67430000	chr11	67460000	67465000	8.714685079	CD4_Naive_1800-RH-1.phs001703v3p1.Homo_Sapiens.H3K27ac.b1	67463557	RPS6KB2	ENSG00000175634
chr11	67425000	67430000	chr11	67460000	67465000	8.714685079	CD4_Naive_1800-RH-1.phs001703v3p1.Homo_Sapiens.H3K27ac.b1	67463557	RPS6KB2	ENSG00000175634
chr11	67425000	67430000	chr11	67465000	67470000	44.60106677	CD4_Naive_1800-RH-1.phs001703v3p1.Homo_Sapiens.H3K27ac.b1	67467880	RPS6KB2	ENSG00000175634
chr11	67425000	67430000	chr11	67480000	67485000	38.24871764	CD4_Naive_1800-RH-1.phs001703v3p1.Homo_Sapiens.H3K27ac.b1	67483636	RPS6KB2	ENSG00000175634
chr11	82960000	82965000	chr11	83070000	83075000	6.037106689	CD4_Naive_1800-RH-1.phs001703v3p1.Homo_Sapiens.H3K27ac.b1	82963353	RAB30-AS1	ENSG00000246067
chr11	93740000	93745000	chr11	93780000	93785000	37.08705497	CD4_Naive_1800-RH-1.phs001703v3p1.Homo_Sapiens.H3K27ac.b1	93780040	C11orf54	ENSG00000182919
chr11	93740000	93745000	chr11	93780000	93785000	37.08705497	CD4_Naive_1800-RH-1.phs001703v3p1.Homo_Sapiens.H3K27ac.b1	93781667	C11orf54	ENSG00000182919
chr11	93740000	93745000	chr11	93780000	93785000	37.08705497	CD4_Naive_1800-RH-1.phs001703v3p1.Homo_Sapiens.H3K27ac.b1	93781667	C11orf54	ENSG00000182919
chr11	93740000	93745000	chr11	93780000	93785000	37.08705497	CD4_Naive_1800-RH-1.phs001703v3p1.Homo_Sapiens.H3K27ac.b1	93781892	C11orf54	ENSG00000182919
chr11	93740000	93745000	chr11	93780000	93785000	37.08705497	CD4_Naive_1800-RH-1.phs001703v3p1.Homo_Sapiens.H3K27ac.b1	93781937	C11orf54	ENSG00000182919
chr11	93740000	93745000	chr11	93780000	93785000	37.08705497	CD4_Naive_1800-RH-1.phs001703v3p1.Homo_Sapiens.H3K27ac.b1	93782850	C11orf54	ENSG00000182919
chr11	93740000	93745000	chr11	93780000	93785000	37.08705497	CD4_Naive_1800-RH-1.phs001703v3p1.Homo_Sapiens.H3K27ac.b1	93783038	C11orf54	ENSG00000182919
chr11	93740000	93745000	chr11	93780000	93785000	37.08705497	CD4_Naive_1800-RH-1.phs001703v3p1.Homo_Sapiens.H3K27ac.b1	93783266	C11orf54	ENSG00000182919
chr11	93740000	93745000	chr11	93780000	93785000	37.08705497	CD4_Naive_1800-RH-1.phs001703v3p1.Homo_Sapiens.H3K27ac.b1	93783606	C11orf54	ENSG00000182919
chr11	93740000	93745000	chr11	93780000	93785000	37.08705497	CD4_Naive_1800-RH-1.phs001703v3p1.Homo_Sapiens.H3K27ac.b1	93784133	C11orf54	ENSG00000182919
chr11	93740000	93745000	chr11	93780000	93785000	37.08705497	CD4_Naive_1800-RH-1.phs001703v3p1.Homo_Sapiens.H3K27ac.b1	93784708	C11orf54	ENSG00000182919
chr11	93740000	93745000	chr11	93780000	93785000	37.08705497	CD4_Naive_1800-RH-1.phs001703v3p1.Homo_Sapiens.H3K27ac.b1	93784720	C11orf54	ENSG00000182919
chr11	93740000	93745000	chr11	93785000	93790000	5.02349628	CD4_Naive_1800-RH-1.phs001703v3p1.Homo_Sapiens.H3K27ac.b1	93786004	C11orf54	ENSG00000182919
chr11	93740000	93745000	chr11	93785000	93790000	5.02349628	CD4_Naive_1800-RH-1.phs001703v3p1.Homo_Sapiens.H3K27ac.b1	93786004	C11orf54	ENSG00000182919
chr11	93740000	93745000	chr11	93785000	93790000	5.02349628	CD4_Naive_1800-RH-1.phs001703v3p1.Homo_Sapiens.H3K27ac.b1	93786004	C11orf54	ENSG00000182919
chr11	93740000	93745000	chr11	93785000	93790000	5.02349628	CD4_Naive_1800-RH-1.phs001703v3p1.Homo_Sapiens.H3K27ac.b1	93786507	C11orf54	ENSG00000182919
chr11	93740000	93745000	chr11	93785000	93790000	5.02349628	CD4_Naive_1800-RH-1.phs001703v3p1.Homo_Sapiens.H3K27ac.b1	93786571	C11orf54	ENSG00000182919
chr11	108195000	108200000	chr11	108220000	108225000	6.840152377	CD4_Naive_1800-RH-1.phs001703v3p1.Homo_Sapiens.H3K27ac.b1	108195403	ATM	ENSG00000149311
chr11	108195000	108200000	chr11	108220000	108225000	6.840152377	CD4_Naive_1800-RH-1.phs001703v3p1.Homo_Sapiens.H3K27ac.b1	108195635	ATM	ENSG00000149311
chr11	108195000	108200000	chr11	108220000	108225000	6.840152377	CD4_Naive_1800-RH-1.phs001703v3p1.Homo_Sapiens.H3K27ac.b1	108196507	ATM	ENSG00000149311
chr11	108195000	108200000	chr11	108220000	108225000	6.840152377	CD4_Naive_1800-RH-1.phs001703v3p1.Homo_Sapiens.H3K27ac.b1	108196507	ATM	ENSG00000149311
chr11	108195000	108200000	chr11	108220000	108225000	6.840152377	CD4_Naive_1800-RH-1.phs001703v3p1.Homo_Sapiens.H3K27ac.b1	108198512	ATM	ENSG00000149311
chr11	108200000	108205000	chr11	108220000	108225000	5.27253484	CD4_Naive_1800-RH-1.phs001703v3p1.Homo_Sapiens.H3K27ac.b1	108204380	ATM	ENSG00000149311
chr11	108200000	108205000	chr11	108220000	108225000	5.27253484	CD4_Naive_1800-RH-1.phs001703v3p1.Homo_Sapiens.H3K27ac.b1	108204380	ATM	ENSG00000149311
chr11	108200000	108205000	chr11	108220000	108225000	5.27253484	CD4_Naive_1800-RH-1.phs001703v3p1.Homo_Sapiens.H3K27ac.b1	108204434	ATM	ENSG00000149311
chr11	108200000	108205000	chr11	108220000	108225000	5.27253484	CD4_Naive_1800-RH-1.phs001703v3p1.Homo_Sapiens.H3K27ac.b1	108204544	NPAT	ENSG00000149308
chr11	108200000	108205000	chr11	108220000	108225000	5.27253484	CD4_Naive_1800-RH-1.phs001703v3p1.Homo_Sapiens.H3K27ac.b1	108204544	NPAT	ENSG00000149308
chr11	108200000	108205000	chr11	108220000	108225000	5.27253484	CD4_Naive_1800-RH-1.phs001703v3p1.Homo_Sapiens.H3K27ac.b1	108204544	ATM	ENSG00000149311
chr11	108200000	108205000	chr11	108220000	108225000	5.27253484	CD4_Naive_1800-RH-1.phs001703v3p1.Homo_Sapiens.H3K27ac.b1	108204544	ATM	ENSG00000149311
chr11	108220000	108225000	chr11	108240000	108245000	42.28921466	CD4_Naive_1800-RH-1.phs001703v3p1.Homo_Sapiens.H3K27ac.b1	108240702	NPAT	ENSG00000149308
chr11	108220000	108225000	chr11	108240000	108245000	42.28921466	CD4_Naive_1800-RH-1.phs001703v3p1.Homo_Sapiens.H3K27ac.b1	108240702	NPAT	ENSG00000149308
chr11	108220000	108225000	chr11	108240000	108245000	42.28921466	CD4_Naive_1800-RH-1.phs001703v3p1.Homo_Sapiens.H3K27ac.b1	108240702	ATM	ENSG00000149311
chr11	108220000	108225000	chr11	108240000	108245000	42.28921466	CD4_Naive_1800-RH-1.phs001703v3p1.Homo_Sapiens.H3K27ac.b1	108240702	ATM	ENSG00000149311
chr11	108220000	108225000	chr11	108240000	108245000	42.28921466	CD4_Naive_1800-RH-1.phs001703v3p1.Homo_Sapiens.H3K27ac.b1	108242604	NPAT	ENSG00000149308
chr11	108220000	108225000	chr11	108240000	108245000	42.28921466	CD4_Naive_1800-RH-1.phs001703v3p1.Homo_Sapiens.H3K27ac.b1	108242604	ATM	ENSG00000149311
chr11	108220000	108225000	chr11	108245000	108250000	43.01217101	CD4_Naive_1800-RH-1.phs001703v3p1.Homo_Sapiens.H3K27ac.b1	108245973	NPAT	ENSG00000149308
chr11	108220000	108225000	chr11	108245000	108250000	43.01217101	CD4_Naive_1800-RH-1.phs001703v3p1.Homo_Sapiens.H3K27ac.b1	108245973	ATM	ENSG00000149311
chr11	108220000	108225000	chr11	108245000	108250000	43.01217101	CD4_Naive_1800-RH-1.phs001703v3p1.Homo_Sapiens.H3K27ac.b1	108246608	NPAT	ENSG00000149308
chr11	108220000	108225000	chr11	108245000	108250000	43.01217101	CD4_Naive_1800-RH-1.phs001703v3p1.Homo_Sapiens.H3K27ac.b1	108246608	NPAT	ENSG00000149308
chr11	108220000	108225000	chr11	108245000	108250000	43.01217101	CD4_Naive_1800-RH-1.phs001703v3p1.Homo_Sapiens.H3K27ac.b1	108246608	ATM	ENSG00000149311
chr11	108220000	108225000	chr11	108245000	108250000	43.01217101	CD4_Naive_1800-RH-1.phs001703v3p1.Homo_Sapiens.H3K27ac.b1	108246608	ATM	ENSG00000149311
chr11	108220000	108225000	chr11	108245000	108250000	43.01217101	CD4_Naive_1800-RH-1.phs001703v3p1.Homo_Sapiens.H3K27ac.b1	108247507	NPAT	ENSG00000149308
chr11	108220000	108225000	chr11	108245000	108250000	43.01217101	CD4_Naive_1800-RH-1.phs001703v3p1.Homo_Sapiens.H3K27ac.b1	108247507	NPAT	ENSG00000149308
chr11	108220000	108225000	chr11	108245000	108250000	43.01217101	CD4_Naive_1800-RH-1.phs001703v3p1.Homo_Sapiens.H3K27ac.b1	108247507	ATM	ENSG00000149311
chr11	108220000	108225000	chr11	108245000	108250000	43.01217101	CD4_Naive_1800-RH-1.phs001703v3p1.Homo_Sapiens.H3K27ac.b1	108247507	ATM	ENSG00000149311
chr11	108220000	108225000	chr11	108245000	108250000	43.01217101	CD4_Naive_1800-RH-1.phs001703v3p1.Homo_Sapiens.H3K27ac.b1	108247752	NPAT	ENSG00000149308
chr11	108220000	108225000	chr11	108245000	108250000	43.01217101	CD4_Naive_1800-RH-1.phs001703v3p1.Homo_Sapiens.H3K27ac.b1	108247752	NPAT	ENSG00000149308
chr11	108220000	108225000	chr11	108245000	108250000	43.01217101	CD4_Naive_1800-RH-1.phs001703v3p1.Homo_Sapiens.H3K27ac.b1	108247752	ATM	ENSG00000149311
chr11	108220000	108225000	chr11	108245000	108250000	43.01217101	CD4_Naive_1800-RH-1.phs001703v3p1.Homo_Sapiens.H3K27ac.b1	108248321	NPAT	ENSG00000149308
chr11	108220000	108225000	chr11	108245000	108250000	43.01217101	CD4_Naive_1800-RH-1.phs001703v3p1.Homo_Sapiens.H3K27ac.b1	108248321	ATM	ENSG00000149311
chr11	108220000	108225000	chr11	108245000	108250000	43.01217101	CD4_Naive_1800-RH-1.phs001703v3p1.Homo_Sapiens.H3K27ac.b1	108248639	NPAT	ENSG00000149308
chr11	108220000	108225000	chr11	108245000	108250000	43.01217101	CD4_Naive_1800-RH-1.phs001703v3p1.Homo_Sapiens.H3K27ac.b1	108248639	NPAT	ENSG00000149308
chr11	108220000	108225000	chr11	108245000	108250000	43.01217101	CD4_Naive_1800-RH-1.phs001703v3p1.Homo_Sapiens.H3K27ac.b1	108248639	ATM	ENSG00000149311
chr11	108220000	108225000	chr11	108245000	108250000	43.01217101	CD4_Naive_1800-RH-1.phs001703v3p1.Homo_Sapiens.H3K27ac.b1	108248639	ATM	ENSG00000149311
chr11	108220000	108225000	chr11	108245000	108250000	43.01217101	CD4_Naive_1800-RH-1.phs001703v3p1.Homo_Sapiens.H3K27ac.b1	108249712	NPAT	ENSG00000149308
chr11	108220000	108225000	chr11	108245000	108250000	43.01217101	CD4_Naive_1800-RH-1.phs001703v3p1.Homo_Sapiens.H3K27ac.b1	108249712	ATM	ENSG00000149311
chr11	108220000	108225000	chr11	108265000	108270000	6.907905475	CD4_Naive_1800-RH-1.phs001703v3p1.Homo_Sapiens.H3K27ac.b1	108265819	ATM	ENSG00000149311
chr11	108220000	108225000	chr11	108265000	108270000	6.907905475	CD4_Naive_1800-RH-1.phs001703v3p1.Homo_Sapiens.H3K27ac.b1	108266163	ATM	ENSG00000149311
chr11	108220000	108225000	chr11	108265000	108270000	6.907905475	CD4_Naive_1800-RH-1.phs001703v3p1.Homo_Sapiens.H3K27ac.b1	108267048	NPAT	ENSG00000149308
chr11	108220000	108225000	chr11	108265000	108270000	6.907905475	CD4_Naive_1800-RH-1.phs001703v3p1.Homo_Sapiens.H3K27ac.b1	108267048	ATM	ENSG00000149311
chr11	108220000	108225000	chr11	108275000	108280000	6.177285572	CD4_Naive_1800-RH-1.phs001703v3p1.Homo_Sapiens.H3K27ac.b1	108277538	NPAT	ENSG00000149308
chr11	108220000	108225000	chr11	108275000	108280000	6.177285572	CD4_Naive_1800-RH-1.phs001703v3p1.Homo_Sapiens.H3K27ac.b1	108277538	ATM	ENSG00000149311
chr11	108220000	108225000	chr11	108275000	108280000	6.177285572	CD4_Naive_1800-RH-1.phs001703v3p1.Homo_Sapiens.H3K27ac.b1	108278112	NPAT	ENSG00000149308
chr11	108220000	108225000	chr11	108275000	108280000	6.177285572	CD4_Naive_1800-RH-1.phs001703v3p1.Homo_Sapiens.H3K27ac.b1	108278112	ATM	ENSG00000149311
chr11	108220000	108225000	chr11	108275000	108280000	6.177285572	CD4_Naive_1800-RH-1.phs001703v3p1.Homo_Sapiens.H3K27ac.b1	108279937	NPAT	ENSG00000149308
chr11	108220000	108225000	chr11	108275000	108280000	6.177285572	CD4_Naive_1800-RH-1.phs001703v3p1.Homo_Sapiens.H3K27ac.b1	108279937	NPAT	ENSG00000149308
chr11	108220000	108225000	chr11	108275000	108280000	6.177285572	CD4_Naive_1800-RH-1.phs001703v3p1.Homo_Sapiens.H3K27ac.b1	108279937	ATM	ENSG00000149311
chr11	108220000	108225000	chr11	108275000	108280000	6.177285572	CD4_Naive_1800-RH-1.phs001703v3p1.Homo_Sapiens.H3K27ac.b1	108279937	ATM	ENSG00000149311
chr11	108220000	108225000	chr11	108465000	108470000	9.031163388	CD4_Naive_1800-RH-1.phs001703v3p1.Homo_Sapiens.H3K27ac.b1	108466410	ATM	ENSG00000149311
chr11	108220000	108225000	chr11	108465000	108470000	9.031163388	CD4_Naive_1800-RH-1.phs001703v3p1.Homo_Sapiens.H3K27ac.b1	108466985	ATM	ENSG00000149311
chr11	108220000	108225000	chr11	108465000	108470000	9.031163388	CD4_Naive_1800-RH-1.phs001703v3p1.Homo_Sapiens.H3K27ac.b1	108469489	ATM	ENSG00000149311
chr11	111600000	111605000	chr11	111765000	111770000	56.58333852	CD4_Naive_1800-RH-1.phs001703v3p1.Homo_Sapiens.H3K27ac.b1	111600668	PPP2R1B	ENSG00000137713
chr11	111600000	111605000	chr11	111765000	111770000	56.58333852	CD4_Naive_1800-RH-1.phs001703v3p1.Homo_Sapiens.H3K27ac.b1	111601668	PPP2R1B	ENSG00000137713
chr11	111600000	111605000	chr11	111765000	111770000	56.58333852	CD4_Naive_1800-RH-1.phs001703v3p1.Homo_Sapiens.H3K27ac.b1	111601736	PPP2R1B	ENSG00000137713
chr11	111600000	111605000	chr11	111765000	111770000	56.58333852	CD4_Naive_1800-RH-1.phs001703v3p1.Homo_Sapiens.H3K27ac.b1	111602364	PPP2R1B	ENSG00000137713
chr11	111600000	111605000	chr11	111765000	111770000	56.58333852	CD4_Naive_1800-RH-1.phs001703v3p1.Homo_Sapiens.H3K27ac.b1	111603392	PPP2R1B	ENSG00000137713
chr11	111600000	111605000	chr11	111765000	111770000	56.58333852	CD4_Naive_1800-RH-1.phs001703v3p1.Homo_Sapiens.H3K27ac.b1	111604616	PPP2R1B	ENSG00000137713
chr11	111600000	111605000	chr11	111765000	111770000	56.58333852	CD4_Naive_1800-RH-1.phs001703v3p1.Homo_Sapiens.H3K27ac.b1	111604957	PPP2R1B	ENSG00000137713
chr11	111600000	111605000	chr11	111765000	111770000	56.58333852	CD4_Naive_1800-RH-1.phs001703v3p1.Homo_Sapiens.H3K27ac.b1	111604957	PPP2R1B	ENSG00000137713
chr11	111600000	111605000	chr11	111765000	111770000	56.58333852	CD4_Naive_1800-RH-1.phs001703v3p1.Homo_Sapiens.H3K27ac.b1	111604957	PPP2R1B	ENSG00000137713
chr11	111600000	111605000	chr11	111765000	111770000	56.58333852	CD4_Naive_1800-RH-1.phs001703v3p1.Homo_Sapiens.H3K27ac.b1	111604957	PPP2R1B	ENSG00000137713
chr11	118230000	118235000	chr11	118250000	118255000	10.43174362	CD4_Naive_1800-RH-1.phs001703v3p1.Homo_Sapiens.H3K27ac.b1	118233912	MPZL3	ENSG00000160588
chr11	118230000	118235000	chr11	118250000	118255000	10.43174362	CD4_Naive_1800-RH-1.phs001703v3p1.Homo_Sapiens.H3K27ac.b1	118234725	MPZL3	ENSG00000160588
chr11	118230000	118235000	chr11	118250000	118255000	10.43174362	CD4_Naive_1800-RH-1.phs001703v3p1.Homo_Sapiens.H3K27ac.b1	118234725	MPZL3	ENSG00000160588
chr11	118230000	118235000	chr11	118250000	118255000	10.43174362	CD4_Naive_1800-RH-1.phs001703v3p1.Homo_Sapiens.H3K27ac.b1	118234758	MPZL3	ENSG00000160588
chr11	119100000	119105000	chr11	119120000	119125000	22.49935119	CD4_Naive_1800-RH-1.phs001703v3p1.Homo_Sapiens.H3K27ac.b1	119102423	HINFP	ENSG00000172273
chr11	126210000	126215000	chr11	126265000	126270000	8.048438725	CD4_Naive_1800-RH-1.phs001703v3p1.Homo_Sapiens.H3K27ac.b1	126210862	FOXRED1	ENSG00000110074
chr11	126210000	126215000	chr11	126265000	126270000	8.048438725	CD4_Naive_1800-RH-1.phs001703v3p1.Homo_Sapiens.H3K27ac.b1	126213442	FOXRED1	ENSG00000110074
chr12	8950000	8955000	chr12	9020000	9025000	8.483746244	CD4_Naive_1800-RH-1.phs001703v3p1.Homo_Sapiens.H3K27ac.b1	9024235	KLRG1	ENSG00000139187
chr12	8950000	8955000	chr12	9025000	9030000	15.83862358	CD4_Naive_1800-RH-1.phs001703v3p1.Homo_Sapiens.H3K27ac.b1	9026411	KLRG1	ENSG00000139187
chr12	12695000	12700000	chr12	12715000	12720000	66.20437642	CD4_Naive_1800-RH-1.phs001703v3p1.Homo_Sapiens.H3K27ac.b1	12715767	GPR19	ENSG00000183150
chr12	12695000	12700000	chr12	12715000	12720000	66.20437642	CD4_Naive_1800-RH-1.phs001703v3p1.Homo_Sapiens.H3K27ac.b1	12716619	GPR19	ENSG00000183150
chr12	22540000	22545000	chr12	22620000	22625000	12.5925581	CD4_Naive_1800-RH-1.phs001703v3p1.Homo_Sapiens.H3K27ac.b1	22622591	C2CD5	ENSG00000111731
chr12	22540000	22545000	chr12	22620000	22625000	12.5925581	CD4_Naive_1800-RH-1.phs001703v3p1.Homo_Sapiens.H3K27ac.b1	22623144	C2CD5	ENSG00000111731
chr12	22540000	22545000	chr12	22620000	22625000	12.5925581	CD4_Naive_1800-RH-1.phs001703v3p1.Homo_Sapiens.H3K27ac.b1	22623366	C2CD5	ENSG00000111731
chr12	42235000	42240000	chr12	42325000	42330000	24.58918801	CD4_Naive_1800-RH-1.phs001703v3p1.Homo_Sapiens.H3K27ac.b1	42236664	ZCRB1	ENSG00000139168
chr12	42235000	42240000	chr12	42325000	42330000	24.58918801	CD4_Naive_1800-RH-1.phs001703v3p1.Homo_Sapiens.H3K27ac.b1	42238473	ZCRB1	ENSG00000139168
chr12	42235000	42240000	chr12	42325000	42330000	24.58918801	CD4_Naive_1800-RH-1.phs001703v3p1.Homo_Sapiens.H3K27ac.b1	42329817	PPHLN1	ENSG00000134283
chr12	42235000	42240000	chr12	42325000	42330000	24.58918801	CD4_Naive_1800-RH-1.phs001703v3p1.Homo_Sapiens.H3K27ac.b1	42329817	PPHLN1	ENSG00000134283
chr12	49660000	49665000	chr12	49705000	49710000	9.987972175	CD4_Naive_1800-RH-1.phs001703v3p1.Homo_Sapiens.H3K27ac.b1	49662450	FMNL3	ENSG00000161791
chr12	49660000	49665000	chr12	49705000	49710000	9.987972175	CD4_Naive_1800-RH-1.phs001703v3p1.Homo_Sapiens.H3K27ac.b1	49662556	FMNL3	ENSG00000161791
chr12	49660000	49665000	chr12	49705000	49710000	9.987972175	CD4_Naive_1800-RH-1.phs001703v3p1.Homo_Sapiens.H3K27ac.b1	49662556	FMNL3	ENSG00000161791
chr12	49660000	49665000	chr12	49705000	49710000	9.987972175	CD4_Naive_1800-RH-1.phs001703v3p1.Homo_Sapiens.H3K27ac.b1	49664478	FMNL3	ENSG00000161791
chr12	51045000	51050000	chr12	51080000	51085000	4.897899523	CD4_Naive_1800-RH-1.phs001703v3p1.Homo_Sapiens.H3K27ac.b1	51081065	LETMD1	ENSG00000050426
chr12	51045000	51050000	chr12	51080000	51085000	4.897899523	CD4_Naive_1800-RH-1.phs001703v3p1.Homo_Sapiens.H3K27ac.b1	51081322	LETMD1	ENSG00000050426
chr12	53625000	53630000	chr12	53675000	53680000	13.82593334	CD4_Naive_1800-RH-1.phs001703v3p1.Homo_Sapiens.H3K27ac.b1	53628818	ATP5MC2	ENSG00000135390
chr12	54960000	54965000	chr12	54980000	54985000	8.189320237	CD4_Naive_1800-RH-1.phs001703v3p1.Homo_Sapiens.H3K27ac.b1	54960408	TESPA1	ENSG00000135426
chr12	66130000	66135000	chr12	66165000	66170000	11.01202621	CD4_Naive_1800-RH-1.phs001703v3p1.Homo_Sapiens.H3K27ac.b1	66165419	LLPH	ENSG00000139233
chr12	66130000	66135000	chr12	66165000	66170000	11.01202621	CD4_Naive_1800-RH-1.phs001703v3p1.Homo_Sapiens.H3K27ac.b1	66165419	LLPH	ENSG00000139233
chr12	66130000	66135000	chr12	66165000	66170000	11.01202621	CD4_Naive_1800-RH-1.phs001703v3p1.Homo_Sapiens.H3K27ac.b1	66167099	LLPH	ENSG00000139233
chr12	66130000	66135000	chr12	66165000	66170000	11.01202621	CD4_Naive_1800-RH-1.phs001703v3p1.Homo_Sapiens.H3K27ac.b1	66167099	LLPH-DT	ENSG00000239335
chr12	68685000	68690000	chr12	68805000	68810000	5.517217484	CD4_Naive_1800-RH-1.phs001703v3p1.Homo_Sapiens.H3K27ac.b1	68805698	AC090061.1	ENSG00000247363
chr12	68685000	68690000	chr12	68805000	68810000	5.517217484	CD4_Naive_1800-RH-1.phs001703v3p1.Homo_Sapiens.H3K27ac.b1	68807462	AC090061.1	ENSG00000247363
chr12	70240000	70245000	chr12	70365000	70370000	63.98971213	CD4_Naive_1800-RH-1.phs001703v3p1.Homo_Sapiens.H3K27ac.b1	70241575	KCNMB4	ENSG00000135643
chr12	70240000	70245000	chr12	70365000	70370000	63.98971213	CD4_Naive_1800-RH-1.phs001703v3p1.Homo_Sapiens.H3K27ac.b1	70241817	KCNMB4	ENSG00000135643
chr12	70240000	70245000	chr12	70365000	70370000	63.98971213	CD4_Naive_1800-RH-1.phs001703v3p1.Homo_Sapiens.H3K27ac.b1	70242757	KCNMB4	ENSG00000135643
chr12	75390000	75395000	chr12	75480000	75485000	5.079690448	CD4_Naive_1800-RH-1.phs001703v3p1.Homo_Sapiens.H3K27ac.b1	75390993	GLIPR1	ENSG00000139278
chr12	75390000	75395000	chr12	75480000	75485000	5.079690448	CD4_Naive_1800-RH-1.phs001703v3p1.Homo_Sapiens.H3K27ac.b1	75391320	GLIPR1	ENSG00000139278
chr12	75390000	75395000	chr12	75480000	75485000	5.079690448	CD4_Naive_1800-RH-1.phs001703v3p1.Homo_Sapiens.H3K27ac.b1	75393352	GLIPR1	ENSG00000139278
chr12	75390000	75395000	chr12	75480000	75485000	5.079690448	CD4_Naive_1800-RH-1.phs001703v3p1.Homo_Sapiens.H3K27ac.b1	75394201	GLIPR1	ENSG00000139278
chr12	75390000	75395000	chr12	75480000	75485000	5.079690448	CD4_Naive_1800-RH-1.phs001703v3p1.Homo_Sapiens.H3K27ac.b1	75394711	GLIPR1	ENSG00000139278
chr12	93440000	93445000	chr12	93465000	93470000	8.429766859	CD4_Naive_1800-RH-1.phs001703v3p1.Homo_Sapiens.H3K27ac.b1	93440603	MRPL42	ENSG00000198015
chr12	93440000	93445000	chr12	93465000	93470000	8.429766859	CD4_Naive_1800-RH-1.phs001703v3p1.Homo_Sapiens.H3K27ac.b1	93444695	MRPL42	ENSG00000198015
chr12	98590000	98595000	chr12	98610000	98615000	12.14266825	CD4_Naive_1800-RH-1.phs001703v3p1.Homo_Sapiens.H3K27ac.b1	98610782	SLC25A3	ENSG00000075415
chr12	98590000	98595000	chr12	98610000	98615000	12.14266825	CD4_Naive_1800-RH-1.phs001703v3p1.Homo_Sapiens.H3K27ac.b1	98611816	SLC25A3	ENSG00000075415
chr12	98590000	98595000	chr12	98640000	98645000	20.66962849	CD4_Naive_1800-RH-1.phs001703v3p1.Homo_Sapiens.H3K27ac.b1	98644771	SLC25A3	ENSG00000075415
chr12	98590000	98595000	chr12	98645000	98650000	14.49180382	CD4_Naive_1800-RH-1.phs001703v3p1.Homo_Sapiens.H3K27ac.b1	98592042	APAF1	ENSG00000120868
chr12	98590000	98595000	chr12	98645000	98650000	14.49180382	CD4_Naive_1800-RH-1.phs001703v3p1.Homo_Sapiens.H3K27ac.b1	98592042	IKBIP	ENSG00000166130
chr12	111840000	111845000	chr12	112105000	112110000	17.90619705	CD4_Naive_1800-RH-1.phs001703v3p1.Homo_Sapiens.H3K27ac.b1	111840221	NAA25	ENSG00000111300
chr12	111840000	111845000	chr12	112105000	112110000	17.90619705	CD4_Naive_1800-RH-1.phs001703v3p1.Homo_Sapiens.H3K27ac.b1	111840634	NAA25	ENSG00000111300
[truncated: 45,470 more rows]

## Sheet: CD8+ T cell
ChrA	StartA	EndA	ChrB	StartB	EndB	-log10(Q values)	Sample Name	SNP Pos	Gene Name	Gene ID
chr1	2555000	2560000	chr1	2580000	2585000	5.287926339	CD8_Naive_1800-RH-1.phs001703v3p1.Homo_Sapiens.H3K27ac.b1	2559503	AL139246.3	ENSG00000228037
chr1	2555000	2560000	chr1	2580000	2585000	5.287926339	CD8_Naive_1800-RH-1.phs001703v3p1.Homo_Sapiens.H3K27ac.b1	2580534	TNFRSF14	ENSG00000157873
chr1	2555000	2560000	chr1	2580000	2585000	5.287926339	CD8_Naive_1800-RH-1.phs001703v3p1.Homo_Sapiens.H3K27ac.b1	2580534	TNFRSF14	ENSG00000157873
chr1	2555000	2560000	chr1	2580000	2585000	5.287926339	CD8_Naive_1800-RH-1.phs001703v3p1.Homo_Sapiens.H3K27ac.b1	2581777	TNFRSF14	ENSG00000157873
chr1	2555000	2560000	chr1	2580000	2585000	5.287926339	CD8_Naive_1800-RH-1.phs001703v3p1.Homo_Sapiens.H3K27ac.b1	2583136	TNFRSF14	ENSG00000157873
chr1	19595000	19600000	chr1	19640000	19645000	23.52271448	CD8_Naive_1800-RH-1.phs001703v3p1.Homo_Sapiens.H3K27ac.b1	19641564	NBL1	ENSG00000158747
chr1	19595000	19600000	chr1	19640000	19645000	23.52271448	CD8_Naive_1800-RH-1.phs001703v3p1.Homo_Sapiens.H3K27ac.b1	19644233	NBL1	ENSG00000158747
chr1	19595000	19600000	chr1	19645000	19650000	39.02103213	CD8_Naive_1800-RH-1.phs001703v3p1.Homo_Sapiens.H3K27ac.b1	19647426	NBL1	ENSG00000158747
chr1	19595000	19600000	chr1	19645000	19650000	39.02103213	CD8_Naive_1800-RH-1.phs001703v3p1.Homo_Sapiens.H3K27ac.b1	19647862	NBL1	ENSG00000158747
chr1	19595000	19600000	chr1	19645000	19650000	39.02103213	CD8_Naive_1800-RH-1.phs001703v3p1.Homo_Sapiens.H3K27ac.b1	19647862	NBL1	ENSG00000158747
chr1	26275000	26280000	chr1	26315000	26320000	19.61750705	CD8_Naive_1800-RH-1.phs001703v3p1.Homo_Sapiens.H3K27ac.b1	26275079	CD52	ENSG00000169442
chr1	26275000	26280000	chr1	26315000	26320000	19.61750705	CD8_Naive_1800-RH-1.phs001703v3p1.Homo_Sapiens.H3K27ac.b1	26275760	CD52	ENSG00000169442
chr1	26275000	26280000	chr1	26315000	26320000	19.61750705	CD8_Naive_1800-RH-1.phs001703v3p1.Homo_Sapiens.H3K27ac.b1	26275765	CD52	ENSG00000169442
chr1	26275000	26280000	chr1	26315000	26320000	19.61750705	CD8_Naive_1800-RH-1.phs001703v3p1.Homo_Sapiens.H3K27ac.b1	26276034	CD52	ENSG00000169442
chr1	26275000	26280000	chr1	26315000	26320000	19.61750705	CD8_Naive_1800-RH-1.phs001703v3p1.Homo_Sapiens.H3K27ac.b1	26276076	CD52	ENSG00000169442
chr1	26275000	26280000	chr1	26315000	26320000	19.61750705	CD8_Naive_1800-RH-1.phs001703v3p1.Homo_Sapiens.H3K27ac.b1	26277392	CD52	ENSG00000169442
chr1	26275000	26280000	chr1	26315000	26320000	19.61750705	CD8_Naive_1800-RH-1.phs001703v3p1.Homo_Sapiens.H3K27ac.b1	26277580	CD52	ENSG00000169442
chr1	26275000	26280000	chr1	26315000	26320000	19.61750705	CD8_Naive_1800-RH-1.phs001703v3p1.Homo_Sapiens.H3K27ac.b1	26278578	CD52	ENSG00000169442
chr1	26275000	26280000	chr1	26315000	26320000	19.61750705	CD8_Naive_1800-RH-1.phs001703v3p1.Homo_Sapiens.H3K27ac.b1	26279538	CD52	ENSG00000169442
chr1	26275000	26280000	chr1	26315000	26320000	19.61750705	CD8_Naive_1800-RH-1.phs001703v3p1.Homo_Sapiens.H3K27ac.b1	26279538	CD52	ENSG00000169442
chr1	26275000	26280000	chr1	26315000	26320000	19.61750705	CD8_Naive_1800-RH-1.phs001703v3p1.Homo_Sapiens.H3K27ac.b1	26279683	CD52	ENSG00000169442
chr1	26280000	26285000	chr1	26315000	26320000	15.59108248	CD8_Naive_1800-RH-1.phs001703v3p1.Homo_Sapiens.H3K27ac.b1	26280632	CD52	ENSG00000169442
chr1	26280000	26285000	chr1	26315000	26320000	15.59108248	CD8_Naive_1800-RH-1.phs001703v3p1.Homo_Sapiens.H3K27ac.b1	26281235	CD52	ENSG00000169442
chr1	26280000	26285000	chr1	26315000	26320000	15.59108248	CD8_Naive_1800-RH-1.phs001703v3p1.Homo_Sapiens.H3K27ac.b1	26282334	CD52	ENSG00000169442
chr1	26280000	26285000	chr1	26315000	26320000	15.59108248	CD8_Naive_1800-RH-1.phs001703v3p1.Homo_Sapiens.H3K27ac.b1	26282357	CD52	ENSG00000169442
chr1	26280000	26285000	chr1	26315000	26320000	15.59108248	CD8_Naive_1800-RH-1.phs001703v3p1.Homo_Sapiens.H3K27ac.b1	26282368	CD52	ENSG00000169442
chr1	26280000	26285000	chr1	26315000	26320000	15.59108248	CD8_Naive_1800-RH-1.phs001703v3p1.Homo_Sapiens.H3K27ac.b1	26282386	CD52	ENSG00000169442
chr1	26280000	26285000	chr1	26315000	26320000	15.59108248	CD8_Naive_1800-RH-1.phs001703v3p1.Homo_Sapiens.H3K27ac.b1	26282768	CD52	ENSG00000169442
chr1	26285000	26290000	chr1	26315000	26320000	7.785431455	CD8_Naive_1800-RH-1.phs001703v3p1.Homo_Sapiens.H3K27ac.b1	26285969	CD52	ENSG00000169442
chr1	26285000	26290000	chr1	26315000	26320000	7.785431455	CD8_Naive_1800-RH-1.phs001703v3p1.Homo_Sapiens.H3K27ac.b1	26286202	CD52	ENSG00000169442
chr1	26285000	26290000	chr1	26315000	26320000	7.785431455	CD8_Naive_1800-RH-1.phs001703v3p1.Homo_Sapiens.H3K27ac.b1	26286444	CD52	ENSG00000169442
chr1	26285000	26290000	chr1	26315000	26320000	7.785431455	CD8_Naive_1800-RH-1.phs001703v3p1.Homo_Sapiens.H3K27ac.b1	26286760	CD52	ENSG00000169442
chr1	26285000	26290000	chr1	26315000	26320000	7.785431455	CD8_Naive_1800-RH-1.phs001703v3p1.Homo_Sapiens.H3K27ac.b1	26287295	CD52	ENSG00000169442
chr1	26285000	26290000	chr1	26315000	26320000	7.785431455	CD8_Naive_1800-RH-1.phs001703v3p1.Homo_Sapiens.H3K27ac.b1	26287295	CD52	ENSG00000169442
chr1	26285000	26290000	chr1	26315000	26320000	7.785431455	CD8_Naive_1800-RH-1.phs001703v3p1.Homo_Sapiens.H3K27ac.b1	26287842	CD52	ENSG00000169442
chr1	110870000	110875000	chr1	110890000	110895000	28.60282456	CD8_Naive_1800-RH-1.phs001703v3p1.Homo_Sapiens.H3K27ac.b1	110894507	CD53	ENSG00000143119
chr1	153920000	153925000	chr1	153945000	153950000	14.98499962	CD8_Naive_1800-RH-1.phs001703v3p1.Homo_Sapiens.H3K27ac.b1	153947280	AL358472.5	ENSG00000284738
chr1	153920000	153925000	chr1	153945000	153950000	14.98499962	CD8_Naive_1800-RH-1.phs001703v3p1.Homo_Sapiens.H3K27ac.b1	153947810	AL358472.5	ENSG00000284738
chr1	153920000	153925000	chr1	153945000	153950000	14.98499962	CD8_Naive_1800-RH-1.phs001703v3p1.Homo_Sapiens.H3K27ac.b1	153948088	AL358472.5	ENSG00000284738
chr1	153920000	153925000	chr1	153945000	153950000	14.98499962	CD8_Naive_1800-RH-1.phs001703v3p1.Homo_Sapiens.H3K27ac.b1	153949007	AL358472.5	ENSG00000284738
chr1	153920000	153925000	chr1	153945000	153950000	14.98499962	CD8_Naive_1800-RH-1.phs001703v3p1.Homo_Sapiens.H3K27ac.b1	153949850	AL358472.5	ENSG00000284738
chr1	153920000	153925000	chr1	153945000	153950000	14.98499962	CD8_Naive_1800-RH-1.phs001703v3p1.Homo_Sapiens.H3K27ac.b1	153949850	AL358472.5	ENSG00000284738
chr1	153920000	153925000	chr1	153945000	153950000	14.98499962	CD8_Naive_1800-RH-1.phs001703v3p1.Homo_Sapiens.H3K27ac.b1	153949850	AL358472.5	ENSG00000284738
chr1	155205000	155210000	chr1	155225000	155230000	66.24578692	CD8_Naive_1800-RH-1.phs001703v3p1.Homo_Sapiens.H3K27ac.b1	155225280	THBS3	ENSG00000169231
chr1	155205000	155210000	chr1	155225000	155230000	66.24578692	CD8_Naive_1800-RH-1.phs001703v3p1.Homo_Sapiens.H3K27ac.b1	155225280	THBS3	ENSG00000169231
chr1	174020000	174025000	chr1	174155000	174160000	4.847195103	CD8_Naive_1800-RH-1.phs001703v3p1.Homo_Sapiens.H3K27ac.b1	174021490	RABGAP1L	ENSG00000152061
chr1	174020000	174025000	chr1	174155000	174160000	4.847195103	CD8_Naive_1800-RH-1.phs001703v3p1.Homo_Sapiens.H3K27ac.b1	174021490	RABGAP1L	ENSG00000152061
chr1	205120000	205125000	chr1	205210000	205215000	9.062091545	CD8_Naive_1800-RH-1.phs001703v3p1.Homo_Sapiens.H3K27ac.b1	205210002	RBBP5	ENSG00000117222
chr1	205120000	205125000	chr1	205210000	205215000	9.062091545	CD8_Naive_1800-RH-1.phs001703v3p1.Homo_Sapiens.H3K27ac.b1	205210329	RBBP5	ENSG00000117222
chr1	235160000	235165000	chr1	235325000	235330000	11.01532451	CD8_Naive_1800-RH-1.phs001703v3p1.Homo_Sapiens.H3K27ac.b1	235162255	TBCE	ENSG00000285053
chr1	235160000	235165000	chr1	235325000	235330000	11.01532451	CD8_Naive_1800-RH-1.phs001703v3p1.Homo_Sapiens.H3K27ac.b1	235162258	TBCE	ENSG00000285053
chr1	235160000	235165000	chr1	235325000	235330000	11.01532451	CD8_Naive_1800-RH-1.phs001703v3p1.Homo_Sapiens.H3K27ac.b1	235162258	TBCE	ENSG00000285053
chr1	235160000	235165000	chr1	235325000	235330000	11.01532451	CD8_Naive_1800-RH-1.phs001703v3p1.Homo_Sapiens.H3K27ac.b1	235162258	TBCE	ENSG00000285053
chr1	235160000	235165000	chr1	235325000	235330000	11.01532451	CD8_Naive_1800-RH-1.phs001703v3p1.Homo_Sapiens.H3K27ac.b1	235162258	TBCE	ENSG00000285053
chr1	235160000	235165000	chr1	235325000	235330000	11.01532451	CD8_Naive_1800-RH-1.phs001703v3p1.Homo_Sapiens.H3K27ac.b1	235162719	TBCE	ENSG00000285053
chr1	235160000	235165000	chr1	235325000	235330000	11.01532451	CD8_Naive_1800-RH-1.phs001703v3p1.Homo_Sapiens.H3K27ac.b1	235162989	TBCE	ENSG00000285053
chr1	235160000	235165000	chr1	235325000	235330000	11.01532451	CD8_Naive_1800-RH-1.phs001703v3p1.Homo_Sapiens.H3K27ac.b1	235162989	TBCE	ENSG00000285053
chr1	235160000	235165000	chr1	235325000	235330000	11.01532451	CD8_Naive_1800-RH-1.phs001703v3p1.Homo_Sapiens.H3K27ac.b1	235162989	TBCE	ENSG00000285053
chr1	235160000	235165000	chr1	235325000	235330000	11.01532451	CD8_Naive_1800-RH-1.phs001703v3p1.Homo_Sapiens.H3K27ac.b1	235163823	TBCE	ENSG00000285053
chr1	235160000	235165000	chr1	235325000	235330000	11.01532451	CD8_Naive_1800-RH-1.phs001703v3p1.Homo_Sapiens.H3K27ac.b1	235164253	TBCE	ENSG00000285053
chr1	235250000	235255000	chr1	235325000	235330000	6.064409426	CD8_Naive_1800-RH-1.phs001703v3p1.Homo_Sapiens.H3K27ac.b1	235254458	TBCE	ENSG00000285053
chr1	235250000	235255000	chr1	235325000	235330000	6.064409426	CD8_Naive_1800-RH-1.phs001703v3p1.Homo_Sapiens.H3K27ac.b1	235254465	TBCE	ENSG00000285053
chr1	235260000	235265000	chr1	235325000	235330000	12.98493756	CD8_Naive_1800-RH-1.phs001703v3p1.Homo_Sapiens.H3K27ac.b1	235262560	TBCE	ENSG00000285053
chr1	235260000	235265000	chr1	235325000	235330000	12.98493756	CD8_Naive_1800-RH-1.phs001703v3p1.Homo_Sapiens.H3K27ac.b1	235262806	TBCE	ENSG00000285053
chr1	235260000	235265000	chr1	235325000	235330000	12.98493756	CD8_Naive_1800-RH-1.phs001703v3p1.Homo_Sapiens.H3K27ac.b1	235262818	TBCE	ENSG00000285053
chr1	235260000	235265000	chr1	235325000	235330000	12.98493756	CD8_Naive_1800-RH-1.phs001703v3p1.Homo_Sapiens.H3K27ac.b1	235263602	TBCE	ENSG00000285053
chr2	74455000	74460000	chr2	74475000	74480000	11.0066412	CD8_Naive_1800-RH-1.phs001703v3p1.Homo_Sapiens.H3K27ac.b1	74476194	INO80B	ENSG00000115274
chr2	74455000	74460000	chr2	74480000	74485000	47.48267035	CD8_Naive_1800-RH-1.phs001703v3p1.Homo_Sapiens.H3K27ac.b1	74483364	INO80B	ENSG00000115274
chr2	74455000	74460000	chr2	74500000	74505000	6.505340546	CD8_Naive_1800-RH-1.phs001703v3p1.Homo_Sapiens.H3K27ac.b1	74455385	LBX2-AS1	ENSG00000257702
chr2	84870000	84875000	chr2	84905000	84910000	5.224509613	CD8_Naive_1800-RH-1.phs001703v3p1.Homo_Sapiens.H3K27ac.b1	84870078	TRABD2A	ENSG00000186854
chr2	84870000	84875000	chr2	84905000	84910000	5.224509613	CD8_Naive_1800-RH-1.phs001703v3p1.Homo_Sapiens.H3K27ac.b1	84870466	TRABD2A	ENSG00000186854
chr2	84870000	84875000	chr2	84905000	84910000	5.224509613	CD8_Naive_1800-RH-1.phs001703v3p1.Homo_Sapiens.H3K27ac.b1	84872987	TRABD2A	ENSG00000186854
chr2	84870000	84875000	chr2	84905000	84910000	5.224509613	CD8_Naive_1800-RH-1.phs001703v3p1.Homo_Sapiens.H3K27ac.b1	84873273	TRABD2A	ENSG00000186854
chr2	84870000	84875000	chr2	84905000	84910000	5.224509613	CD8_Naive_1800-RH-1.phs001703v3p1.Homo_Sapiens.H3K27ac.b1	84873722	TRABD2A	ENSG00000186854
chr2	98650000	98655000	chr2	98730000	98735000	38.63504677	CD8_Naive_1800-RH-1.phs001703v3p1.Homo_Sapiens.H3K27ac.b1	98651071	MGAT4A	ENSG00000071073
chr2	98650000	98655000	chr2	98730000	98735000	38.63504677	CD8_Naive_1800-RH-1.phs001703v3p1.Homo_Sapiens.H3K27ac.b1	98651071	MGAT4A	ENSG00000071073
chr2	98650000	98655000	chr2	98730000	98735000	38.63504677	CD8_Naive_1800-RH-1.phs001703v3p1.Homo_Sapiens.H3K27ac.b1	98651071	MGAT4A	ENSG00000071073
chr2	98650000	98655000	chr2	98730000	98735000	38.63504677	CD8_Naive_1800-RH-1.phs001703v3p1.Homo_Sapiens.H3K27ac.b1	98652978	MGAT4A	ENSG00000071073
chr2	98655000	98660000	chr2	98730000	98735000	47.57167824	CD8_Naive_1800-RH-1.phs001703v3p1.Homo_Sapiens.H3K27ac.b1	98655249	MGAT4A	ENSG00000071073
chr2	98655000	98660000	chr2	98730000	98735000	47.57167824	CD8_Naive_1800-RH-1.phs001703v3p1.Homo_Sapiens.H3K27ac.b1	98656832	MGAT4A	ENSG00000071073
chr2	98655000	98660000	chr2	98730000	98735000	47.57167824	CD8_Naive_1800-RH-1.phs001703v3p1.Homo_Sapiens.H3K27ac.b1	98656908	MGAT4A	ENSG00000071073
chr2	98655000	98660000	chr2	98730000	98735000	47.57167824	CD8_Naive_1800-RH-1.phs001703v3p1.Homo_Sapiens.H3K27ac.b1	98658752	MGAT4A	ENSG00000071073
chr2	98655000	98660000	chr2	98730000	98735000	47.57167824	CD8_Naive_1800-RH-1.phs001703v3p1.Homo_Sapiens.H3K27ac.b1	98659566	MGAT4A	ENSG00000071073
chr2	98655000	98660000	chr2	98730000	98735000	47.57167824	CD8_Naive_1800-RH-1.phs001703v3p1.Homo_Sapiens.H3K27ac.b1	98659869	MGAT4A	ENSG00000071073
chr2	98660000	98665000	chr2	98730000	98735000	23.29733687	CD8_Naive_1800-RH-1.phs001703v3p1.Homo_Sapiens.H3K27ac.b1	98660392	MGAT4A	ENSG00000071073
chr2	98660000	98665000	chr2	98730000	98735000	23.29733687	CD8_Naive_1800-RH-1.phs001703v3p1.Homo_Sapiens.H3K27ac.b1	98660392	MGAT4A	ENSG00000071073
chr2	98660000	98665000	chr2	98730000	98735000	23.29733687	CD8_Naive_1800-RH-1.phs001703v3p1.Homo_Sapiens.H3K27ac.b1	98660392	MGAT4A	ENSG00000071073
chr2	99140000	99145000	chr2	99180000	99185000	18.38006236	CD8_Naive_1800-RH-1.phs001703v3p1.Homo_Sapiens.H3K27ac.b1	99180175	C2orf15	ENSG00000273045
chr2	99140000	99145000	chr2	99180000	99185000	18.38006236	CD8_Naive_1800-RH-1.phs001703v3p1.Homo_Sapiens.H3K27ac.b1	99181603	C2orf15	ENSG00000273045
chr2	99140000	99145000	chr2	99180000	99185000	18.38006236	CD8_Naive_1800-RH-1.phs001703v3p1.Homo_Sapiens.H3K27ac.b1	99181603	C2orf15	ENSG00000273045
chr2	99140000	99145000	chr2	99180000	99185000	18.38006236	CD8_Naive_1800-RH-1.phs001703v3p1.Homo_Sapiens.H3K27ac.b1	99182804	C2orf15	ENSG00000273045
chr2	99140000	99145000	chr2	99180000	99185000	18.38006236	CD8_Naive_1800-RH-1.phs001703v3p1.Homo_Sapiens.H3K27ac.b1	99183057	C2orf15	ENSG00000273045
chr2	99140000	99145000	chr2	99180000	99185000	18.38006236	CD8_Naive_1800-RH-1.phs001703v3p1.Homo_Sapiens.H3K27ac.b1	99183170	C2orf15	ENSG00000273045
chr2	99140000	99145000	chr2	99180000	99185000	18.38006236	CD8_Naive_1800-RH-1.phs001703v3p1.Homo_Sapiens.H3K27ac.b1	99183568	C2orf15	ENSG00000273045
chr2	99140000	99145000	chr2	99180000	99185000	18.38006236	CD8_Naive_1800-RH-1.phs001703v3p1.Homo_Sapiens.H3K27ac.b1	99184351	C2orf15	ENSG00000273045
chr2	99140000	99145000	chr2	99180000	99185000	18.38006236	CD8_Naive_1800-RH-1.phs001703v3p1.Homo_Sapiens.H3K27ac.b1	99184845	C2orf15	ENSG00000273045
chr2	108445000	108450000	chr2	108530000	108535000	6.848888267	CD8_Naive_1800-RH-1.phs001703v3p1.Homo_Sapiens.H3K27ac.b1	108530479	GCC2	ENSG00000135968
chr2	108445000	108450000	chr2	108530000	108535000	6.848888267	CD8_Naive_1800-RH-1.phs001703v3p1.Homo_Sapiens.H3K27ac.b1	108531906	GCC2	ENSG00000135968
chr2	126655000	126660000	chr2	126685000	126690000	10.2095243	CD8_Naive_1800-RH-1.phs001703v3p1.Homo_Sapiens.H3K27ac.b1	126686382	GYPC	ENSG00000136732
chr2	126655000	126660000	chr2	126685000	126690000	10.2095243	CD8_Naive_1800-RH-1.phs001703v3p1.Homo_Sapiens.H3K27ac.b1	126687911	GYPC	ENSG00000136732
chr2	126655000	126660000	chr2	126685000	126690000	10.2095243	CD8_Naive_1800-RH-1.phs001703v3p1.Homo_Sapiens.H3K27ac.b1	126688913	GYPC	ENSG00000136732
chr2	126655000	126660000	chr2	126685000	126690000	10.2095243	CD8_Naive_1800-RH-1.phs001703v3p1.Homo_Sapiens.H3K27ac.b1	126688953	GYPC	ENSG00000136732
chr2	126655000	126660000	chr2	126685000	126690000	10.2095243	CD8_Naive_1800-RH-1.phs001703v3p1.Homo_Sapiens.H3K27ac.b1	126689361	GYPC	ENSG00000136732
chr2	126655000	126660000	chr2	126695000	126700000	10.43598082	CD8_Naive_1800-RH-1.phs001703v3p1.Homo_Sapiens.H3K27ac.b1	126697294	GYPC	ENSG00000136732
chr2	126655000	126660000	chr2	126765000	126770000	6.406111923	CD8_Naive_1800-RH-1.phs001703v3p1.Homo_Sapiens.H3K27ac.b1	126765179	GYPC	ENSG00000136732
chr2	126655000	126660000	chr2	126765000	126770000	6.406111923	CD8_Naive_1800-RH-1.phs001703v3p1.Homo_Sapiens.H3K27ac.b1	126765179	GYPC	ENSG00000136732
chr2	126655000	126660000	chr2	126765000	126770000	6.406111923	CD8_Naive_1800-RH-1.phs001703v3p1.Homo_Sapiens.H3K27ac.b1	126765756	GYPC	ENSG00000136732
chr2	190405000	190410000	chr2	190530000	190535000	39.8229636	CD8_Naive_1800-RH-1.phs001703v3p1.Homo_Sapiens.H3K27ac.b1	190530301	MFSD6	ENSG00000151690
chr2	190405000	190410000	chr2	190530000	190535000	39.8229636	CD8_Naive_1800-RH-1.phs001703v3p1.Homo_Sapiens.H3K27ac.b1	190533627	MFSD6	ENSG00000151690
chr2	190405000	190410000	chr2	190530000	190535000	39.8229636	CD8_Naive_1800-RH-1.phs001703v3p1.Homo_Sapiens.H3K27ac.b1	190533819	MFSD6	ENSG00000151690
chr2	195575000	195580000	chr2	195655000	195660000	7.226747838	CD8_Naive_1800-RH-1.phs001703v3p1.Homo_Sapiens.H3K27ac.b1	195658161	SLC39A10	ENSG00000196950
chr2	197195000	197200000	chr2	197290000	197295000	12.77438792	CD8_Naive_1800-RH-1.phs001703v3p1.Homo_Sapiens.H3K27ac.b1	197291052	AC013264.1	ENSG00000231621
chr2	197195000	197200000	chr2	197290000	197295000	12.77438792	CD8_Naive_1800-RH-1.phs001703v3p1.Homo_Sapiens.H3K27ac.b1	197293447	AC013264.1	ENSG00000231621
chr2	197195000	197200000	chr2	197295000	197300000	10.04858464	CD8_Naive_1800-RH-1.phs001703v3p1.Homo_Sapiens.H3K27ac.b1	197295777	AC013264.1	ENSG00000231621
chr2	197195000	197200000	chr2	197295000	197300000	10.04858464	CD8_Naive_1800-RH-1.phs001703v3p1.Homo_Sapiens.H3K27ac.b1	197296471	AC013264.1	ENSG00000231621
chr2	197195000	197200000	chr2	197295000	197300000	10.04858464	CD8_Naive_1800-RH-1.phs001703v3p1.Homo_Sapiens.H3K27ac.b1	197298604	AC013264.1	ENSG00000231621
chr2	197195000	197200000	chr2	197295000	197300000	10.04858464	CD8_Naive_1800-RH-1.phs001703v3p1.Homo_Sapiens.H3K27ac.b1	197298975	AC013264.1	ENSG00000231621
chr2	197195000	197200000	chr2	197305000	197310000	48.79539633	CD8_Naive_1800-RH-1.phs001703v3p1.Homo_Sapiens.H3K27ac.b1	197307424	AC013264.1	ENSG00000231621
chr2	197195000	197200000	chr2	197310000	197315000	39.30164262	CD8_Naive_1800-RH-1.phs001703v3p1.Homo_Sapiens.H3K27ac.b1	197310455	AC013264.1	ENSG00000231621
chr2	197195000	197200000	chr2	197310000	197315000	39.30164262	CD8_Naive_1800-RH-1.phs001703v3p1.Homo_Sapiens.H3K27ac.b1	197310573	AC013264.1	ENSG00000231621
chr2	197195000	197200000	chr2	197310000	197315000	39.30164262	CD8_Naive_1800-RH-1.phs001703v3p1.Homo_Sapiens.H3K27ac.b1	197313250	AC013264.1	ENSG00000231621
chr2	218215000	218220000	chr2	218255000	218260000	4.952376277	CD8_Naive_1800-RH-1.phs001703v3p1.Homo_Sapiens.H3K27ac.b1	218217260	AC021016.2	ENSG00000261338
chr2	218215000	218220000	chr2	218255000	218260000	4.952376277	CD8_Naive_1800-RH-1.phs001703v3p1.Homo_Sapiens.H3K27ac.b1	218217260	AC021016.2	ENSG00000261338
chr2	218215000	218220000	chr2	218255000	218260000	4.952376277	CD8_Naive_1800-RH-1.phs001703v3p1.Homo_Sapiens.H3K27ac.b1	218217396	AC021016.2	ENSG00000261338
chr2	218215000	218220000	chr2	218255000	218260000	4.952376277	CD8_Naive_1800-RH-1.phs001703v3p1.Homo_Sapiens.H3K27ac.b1	218217607	AC021016.2	ENSG00000261338
chr2	218565000	218570000	chr2	218655000	218660000	5.752101983	CD8_Naive_1800-RH-1.phs001703v3p1.Homo_Sapiens.H3K27ac.b1	218658710	USP37	ENSG00000135913
chr2	218565000	218570000	chr2	218655000	218660000	5.752101983	CD8_Naive_1800-RH-1.phs001703v3p1.Homo_Sapiens.H3K27ac.b1	218658710	CNOT9	ENSG00000144580
chr2	239290000	239295000	chr2	239400000	239405000	5.096632228	CD8_Naive_1800-RH-1.phs001703v3p1.Homo_Sapiens.H3K27ac.b1	239292702	HDAC4	ENSG00000068024
chr2	239295000	239300000	chr2	239400000	239405000	6.524192949	CD8_Naive_1800-RH-1.phs001703v3p1.Homo_Sapiens.H3K27ac.b1	239295827	HDAC4	ENSG00000068024
chr2	241100000	241105000	chr2	241125000	241130000	5.680570543	CD8_Naive_1800-RH-1.phs001703v3p1.Homo_Sapiens.H3K27ac.b1	241125891	MTERF4	ENSG00000122085
chr3	9930000	9935000	chr3	9955000	9960000	8.767627752	CD8_Naive_1800-RH-1.phs001703v3p1.Homo_Sapiens.H3K27ac.b1	9955241	CRELD1	ENSG00000163703
chr3	9930000	9935000	chr3	9955000	9960000	8.767627752	CD8_Naive_1800-RH-1.phs001703v3p1.Homo_Sapiens.H3K27ac.b1	9955861	CRELD1	ENSG00000163703
chr3	9930000	9935000	chr3	9955000	9960000	8.767627752	CD8_Naive_1800-RH-1.phs001703v3p1.Homo_Sapiens.H3K27ac.b1	9957974	CRELD1	ENSG00000163703
chr3	9930000	9935000	chr3	9955000	9960000	8.767627752	CD8_Naive_1800-RH-1.phs001703v3p1.Homo_Sapiens.H3K27ac.b1	9957974	CRELD1	ENSG00000163703
chr3	9930000	9935000	chr3	9985000	9990000	16.47118245	CD8_Naive_1800-RH-1.phs001703v3p1.Homo_Sapiens.H3K27ac.b1	9985574	CRELD1	ENSG00000163703
chr3	9930000	9935000	chr3	9985000	9990000	16.47118245	CD8_Naive_1800-RH-1.phs001703v3p1.Homo_Sapiens.H3K27ac.b1	9985957	CRELD1	ENSG00000163703
chr3	9930000	9935000	chr3	9985000	9990000	16.47118245	CD8_Naive_1800-RH-1.phs001703v3p1.Homo_Sapiens.H3K27ac.b1	9986002	CRELD1	ENSG00000163703
chr3	9930000	9935000	chr3	9985000	9990000	16.47118245	CD8_Naive_1800-RH-1.phs001703v3p1.Homo_Sapiens.H3K27ac.b1	9987213	CRELD1	ENSG00000163703
chr3	9930000	9935000	chr3	9985000	9990000	16.47118245	CD8_Naive_1800-RH-1.phs001703v3p1.Homo_Sapiens.H3K27ac.b1	9987213	CRELD1	ENSG00000163703
chr3	9930000	9935000	chr3	9985000	9990000	16.47118245	CD8_Naive_1800-RH-1.phs001703v3p1.Homo_Sapiens.H3K27ac.b1	9987304	CRELD1	ENSG00000163703
chr3	9930000	9935000	chr3	9985000	9990000	16.47118245	CD8_Naive_1800-RH-1.phs001703v3p1.Homo_Sapiens.H3K27ac.b1	9987605	CRELD1	ENSG00000163703
chr3	9930000	9935000	chr3	9985000	9990000	16.47118245	CD8_Naive_1800-RH-1.phs001703v3p1.Homo_Sapiens.H3K27ac.b1	9987621	CRELD1	ENSG00000163703
chr3	9930000	9935000	chr3	9985000	9990000	16.47118245	CD8_Naive_1800-RH-1.phs001703v3p1.Homo_Sapiens.H3K27ac.b1	9988837	CRELD1	ENSG00000163703
chr3	9930000	9935000	chr3	9985000	9990000	16.47118245	CD8_Naive_1800-RH-1.phs001703v3p1.Homo_Sapiens.H3K27ac.b1	9989371	CRELD1	ENSG00000163703
chr3	9930000	9935000	chr3	9985000	9990000	16.47118245	CD8_Naive_1800-RH-1.phs001703v3p1.Homo_Sapiens.H3K27ac.b1	9989808	CRELD1	ENSG00000163703
chr3	9930000	9935000	chr3	9985000	9990000	16.47118245	CD8_Naive_1800-RH-1.phs001703v3p1.Homo_Sapiens.H3K27ac.b1	9989919	CRELD1	ENSG00000163703
chr3	9930000	9935000	chr3	10115000	10120000	8.945879079	CD8_Naive_1800-RH-1.phs001703v3p1.Homo_Sapiens.H3K27ac.b1	10115521	CRELD1	ENSG00000163703
chr3	14140000	14145000	chr3	14175000	14180000	6.227321448	CD8_Naive_1800-RH-1.phs001703v3p1.Homo_Sapiens.H3K27ac.b1	14141910	XPC	ENSG00000154767
chr3	14140000	14145000	chr3	14175000	14180000	6.227321448	CD8_Naive_1800-RH-1.phs001703v3p1.Homo_Sapiens.H3K27ac.b1	14144093	XPC	ENSG00000154767
chr3	32390000	32395000	chr3	32455000	32460000	11.34509024	CD8_Naive_1800-RH-1.phs001703v3p1.Homo_Sapiens.H3K27ac.b1	32455613	CMTM7	ENSG00000153551
chr3	32390000	32395000	chr3	32455000	32460000	11.34509024	CD8_Naive_1800-RH-1.phs001703v3p1.Homo_Sapiens.H3K27ac.b1	32455782	CMTM7	ENSG00000153551
chr3	32390000	32395000	chr3	32455000	32460000	11.34509024	CD8_Naive_1800-RH-1.phs001703v3p1.Homo_Sapiens.H3K27ac.b1	32456547	CMTM7	ENSG00000153551
chr3	32390000	32395000	chr3	32455000	32460000	11.34509024	CD8_Naive_1800-RH-1.phs001703v3p1.Homo_Sapiens.H3K27ac.b1	32458325	CMTM7	ENSG00000153551
chr3	32390000	32395000	chr3	32455000	32460000	11.34509024	CD8_Naive_1800-RH-1.phs001703v3p1.Homo_Sapiens.H3K27ac.b1	32459312	CMTM7	ENSG00000153551
chr3	47160000	47165000	chr3	47280000	47285000	47.40077075	CD8_Naive_1800-RH-1.phs001703v3p1.Homo_Sapiens.H3K27ac.b1	47281510	SETD2	ENSG00000181555
chr3	48685000	48690000	chr3	48915000	48920000	12.37113599	CD8_Naive_1800-RH-1.phs001703v3p1.Homo_Sapiens.H3K27ac.b1	48685869	ARIH2	ENSG00000177479
chr3	48685000	48690000	chr3	48915000	48920000	12.37113599	CD8_Naive_1800-RH-1.phs001703v3p1.Homo_Sapiens.H3K27ac.b1	48687378	ARIH2	ENSG00000177479
chr3	48685000	48690000	chr3	48915000	48920000	12.37113599	CD8_Naive_1800-RH-1.phs001703v3p1.Homo_Sapiens.H3K27ac.b1	48689679	ARIH2	ENSG00000177479
chr3	48710000	48715000	chr3	48915000	48920000	5.763224252	CD8_Naive_1800-RH-1.phs001703v3p1.Homo_Sapiens.H3K27ac.b1	48711556	ARIH2	ENSG00000177479
chr3	48710000	48715000	chr3	48915000	48920000	5.763224252	CD8_Naive_1800-RH-1.phs001703v3p1.Homo_Sapiens.H3K27ac.b1	48712110	ARIH2	ENSG00000177479
chr3	48710000	48715000	chr3	48915000	48920000	5.763224252	CD8_Naive_1800-RH-1.phs001703v3p1.Homo_Sapiens.H3K27ac.b1	48714387	ARIH2	ENSG00000177479
chr3	48715000	48720000	chr3	48915000	48920000	28.85010756	CD8_Naive_1800-RH-1.phs001703v3p1.Homo_Sapiens.H3K27ac.b1	48719858	ARIH2	ENSG00000177479
chr3	48810000	48815000	chr3	48915000	48920000	7.748345565	CD8_Naive_1800-RH-1.phs001703v3p1.Homo_Sapiens.H3K27ac.b1	48810224	ARIH2	ENSG00000177479
chr3	48810000	48815000	chr3	48915000	48920000	7.748345565	CD8_Naive_1800-RH-1.phs001703v3p1.Homo_Sapiens.H3K27ac.b1	48810224	ARIH2	ENSG00000177479
chr3	48810000	48815000	chr3	48915000	48920000	7.748345565	CD8_Naive_1800-RH-1.phs001703v3p1.Homo_Sapiens.H3K27ac.b1	48810224	ARIH2	ENSG00000177479
chr3	48810000	48815000	chr3	48915000	48920000	7.748345565	CD8_Naive_1800-RH-1.phs001703v3p1.Homo_Sapiens.H3K27ac.b1	48813010	ARIH2	ENSG00000177479
chr3	48845000	48850000	chr3	48915000	48920000	9.948361421	CD8_Naive_1800-RH-1.phs001703v3p1.Homo_Sapiens.H3K27ac.b1	48846714	ARIH2	ENSG00000177479
chr3	48850000	48855000	chr3	48915000	48920000	5.097379427	CD8_Naive_1800-RH-1.phs001703v3p1.Homo_Sapiens.H3K27ac.b1	48850688	ARIH2	ENSG00000177479
chr3	48850000	48855000	chr3	48915000	48920000	5.097379427	CD8_Naive_1800-RH-1.phs001703v3p1.Homo_Sapiens.H3K27ac.b1	48852686	ARIH2	ENSG00000177479
chr3	48850000	48855000	chr3	48915000	48920000	5.097379427	CD8_Naive_1800-RH-1.phs001703v3p1.Homo_Sapiens.H3K27ac.b1	48853248	ARIH2	ENSG00000177479
chr3	48850000	48855000	chr3	48915000	48920000	5.097379427	CD8_Naive_1800-RH-1.phs001703v3p1.Homo_Sapiens.H3K27ac.b1	48853842	ARIH2	ENSG00000177479
chr3	48895000	48900000	chr3	48915000	48920000	26.00771975	CD8_Naive_1800-RH-1.phs001703v3p1.Homo_Sapiens.H3K27ac.b1	48896669	ARIH2	ENSG00000177479
chr3	48895000	48900000	chr3	48915000	48920000	26.00771975	CD8_Naive_1800-RH-1.phs001703v3p1.Homo_Sapiens.H3K27ac.b1	48897076	ARIH2	ENSG00000177479
chr3	48895000	48900000	chr3	48915000	48920000	26.00771975	CD8_Naive_1800-RH-1.phs001703v3p1.Homo_Sapiens.H3K27ac.b1	48897076	ARIH2	ENSG00000177479
chr3	48895000	48900000	chr3	48915000	48920000	26.00771975	CD8_Naive_1800-RH-1.phs001703v3p1.Homo_Sapiens.H3K27ac.b1	48898150	ARIH2	ENSG00000177479
chr3	48915000	48920000	chr3	49005000	49010000	4.739439844	CD8_Naive_1800-RH-1.phs001703v3p1.Homo_Sapiens.H3K27ac.b1	49007334	ARIH2	ENSG00000177479
chr3	48915000	48920000	chr3	49005000	49010000	4.739439844	CD8_Naive_1800-RH-1.phs001703v3p1.Homo_Sapiens.H3K27ac.b1	49007922	ARIH2	ENSG00000177479
chr3	48915000	48920000	chr3	49015000	49020000	6.231406108	CD8_Naive_1800-RH-1.phs001703v3p1.Homo_Sapiens.H3K27ac.b1	49015352	ARIH2	ENSG00000177479
chr3	49720000	49725000	chr3	49785000	49790000	27.00337292	CD8_Naive_1800-RH-1.phs001703v3p1.Homo_Sapiens.H3K27ac.b1	49785476	GMPPB	ENSG00000173540
chr3	49720000	49725000	chr3	49785000	49790000	27.00337292	CD8_Naive_1800-RH-1.phs001703v3p1.Homo_Sapiens.H3K27ac.b1	49787893	GMPPB	ENSG00000173540
chr3	49720000	49725000	chr3	49785000	49790000	27.00337292	CD8_Naive_1800-RH-1.phs001703v3p1.Homo_Sapiens.H3K27ac.b1	49787936	GMPPB	ENSG00000173540
chr3	52245000	52250000	chr3	52270000	52275000	10.02714705	CD8_Naive_1800-RH-1.phs001703v3p1.Homo_Sapiens.H3K27ac.b1	52271617	PPM1M	ENSG00000164088
chr3	52245000	52250000	chr3	52270000	52275000	10.02714705	CD8_Naive_1800-RH-1.phs001703v3p1.Homo_Sapiens.H3K27ac.b1	52274829	PPM1M	ENSG00000164088
chr3	88055000	88060000	chr3	88145000	88150000	12.74042043	CD8_Naive_1800-RH-1.phs001703v3p1.Homo_Sapiens.H3K27ac.b1	88058029	CGGBP1	ENSG00000163320
chr3	101675000	101680000	chr3	101775000	101780000	13.38782028	CD8_Naive_1800-RH-1.phs001703v3p1.Homo_Sapiens.H3K27ac.b1	101676197	NXPE3	ENSG00000144815
chr3	101685000	101690000	chr3	101775000	101780000	17.2320875	CD8_Naive_1800-RH-1.phs001703v3p1.Homo_Sapiens.H3K27ac.b1	101688720	NXPE3	ENSG00000144815
chr3	101685000	101690000	chr3	101775000	101780000	17.2320875	CD8_Naive_1800-RH-1.phs001703v3p1.Homo_Sapiens.H3K27ac.b1	101688720	NXPE3	ENSG00000144815
chr3	101725000	101730000	chr3	101775000	101780000	7.867711877	CD8_Naive_1800-RH-1.phs001703v3p1.Homo_Sapiens.H3K27ac.b1	101728262	NXPE3	ENSG00000144815
chr3	122680000	122685000	chr3	122790000	122795000	9.896580329	CD8_Naive_1800-RH-1.phs001703v3p1.Homo_Sapiens.H3K27ac.b1	122792906	PARP14	ENSG00000173193
chr3	122680000	122685000	chr3	122790000	122795000	9.896580329	CD8_Naive_1800-RH-1.phs001703v3p1.Homo_Sapiens.H3K27ac.b1	122793902	PARP14	ENSG00000173193
chr3	179320000	179325000	chr3	179345000	179350000	8.969472283	CD8_Naive_1800-RH-1.phs001703v3p1.Homo_Sapiens.H3K27ac.b1	179322389	MFN1	ENSG00000171109
chr3	179320000	179325000	chr3	179345000	179350000	8.969472283	CD8_Naive_1800-RH-1.phs001703v3p1.Homo_Sapiens.H3K27ac.b1	179323100	MFN1	ENSG00000171109
chr3	179320000	179325000	chr3	179345000	179350000	8.969472283	CD8_Naive_1800-RH-1.phs001703v3p1.Homo_Sapiens.H3K27ac.b1	179324550	MFN1	ENSG00000171109
chr3	186780000	186785000	chr3	186805000	186810000	12.44328682	CD8_Naive_1800-RH-1.phs001703v3p1.Homo_Sapiens.H3K27ac.b1	186782317	RFC4	ENSG00000163918
chr3	186780000	186785000	chr3	186805000	186810000	12.44328682	CD8_Naive_1800-RH-1.phs001703v3p1.Homo_Sapiens.H3K27ac.b1	186782317	RFC4	ENSG00000163918
chr4	77815000	77820000	chr4	77855000	77860000	6.076409423	CD8_Naive_1800-RH-1.phs001703v3p1.Homo_Sapiens.H3K27ac.b1	77855729	CNOT6L	ENSG00000138767
chr4	77815000	77820000	chr4	77855000	77860000	6.076409423	CD8_Naive_1800-RH-1.phs001703v3p1.Homo_Sapiens.H3K27ac.b1	77857295	CNOT6L	ENSG00000138767
chr4	77815000	77820000	chr4	77860000	77865000	131.5801097	CD8_Naive_1800-RH-1.phs001703v3p1.Homo_Sapiens.H3K27ac.b1	77861089	CNOT6L	ENSG00000138767
chr4	77815000	77820000	chr4	77860000	77865000	131.5801097	CD8_Naive_1800-RH-1.phs001703v3p1.Homo_Sapiens.H3K27ac.b1	77862664	CNOT6L	ENSG00000138767
chr4	77815000	77820000	chr4	77860000	77865000	131.5801097	CD8_Naive_1800-RH-1.phs001703v3p1.Homo_Sapiens.H3K27ac.b1	77863279	CNOT6L	ENSG00000138767
chr4	143510000	143515000	chr4	143555000	143560000	41.71569207	CD8_Naive_1800-RH-1.phs001703v3p1.Homo_Sapiens.H3K27ac.b1	143511946	AC107223.1	ENSG00000251600
chr4	143510000	143515000	chr4	143555000	143560000	41.71569207	CD8_Naive_1800-RH-1.phs001703v3p1.Homo_Sapiens.H3K27ac.b1	143512996	AC107223.1	ENSG00000251600
chr4	143510000	143515000	chr4	143555000	143560000	41.71569207	CD8_Naive_1800-RH-1.phs001703v3p1.Homo_Sapiens.H3K27ac.b1	143512996	AC107223.1	ENSG00000251600
chr4	143510000	143515000	chr4	143555000	143560000	41.71569207	CD8_Naive_1800-RH-1.phs001703v3p1.Homo_Sapiens.H3K27ac.b1	143514784	AC107223.1	ENSG00000251600
chr4	143510000	143515000	chr4	143555000	143560000	41.71569207	CD8_Naive_1800-RH-1.phs001703v3p1.Homo_Sapiens.H3K27ac.b1	143514870	AC107223.1	ENSG00000251600
chr4	143510000	143515000	chr4	143555000	143560000	41.71569207	CD8_Naive_1800-RH-1.phs001703v3p1.Homo_Sapiens.H3K27ac.b1	143514870	AC107223.1	ENSG00000251600
chr4	151015000	151020000	chr4	151095000	151100000	21.1630125	CD8_Naive_1800-RH-1.phs001703v3p1.Homo_Sapiens.H3K27ac.b1	151017585	RPS3A	ENSG00000145425
chr4	151015000	151020000	chr4	151095000	151100000	21.1630125	CD8_Naive_1800-RH-1.phs001703v3p1.Homo_Sapiens.H3K27ac.b1	151019131	RPS3A	ENSG00000145425
chr5	36875000	36880000	chr5	36940000	36945000	5.111381981	CD8_Naive_1800-RH-1.phs001703v3p1.Homo_Sapiens.H3K27ac.b1	36941456	NIPBL-DT	ENSG00000285967
chr5	36875000	36880000	chr5	36940000	36945000	5.111381981	CD8_Naive_1800-RH-1.phs001703v3p1.Homo_Sapiens.H3K27ac.b1	36941665	NIPBL-DT	ENSG00000285967
chr5	43515000	43520000	chr5	43555000	43560000	9.71720258	CD8_Naive_1800-RH-1.phs001703v3p1.Homo_Sapiens.H3K27ac.b1	43557932	C5orf34	ENSG00000172244
chr5	43515000	43520000	chr5	43555000	43560000	9.71720258	CD8_Naive_1800-RH-1.phs001703v3p1.Homo_Sapiens.H3K27ac.b1	43558527	C5orf34	ENSG00000172244
chr5	43555000	43560000	chr5	43600000	43605000	20.36990045	CD8_Naive_1800-RH-1.phs001703v3p1.Homo_Sapiens.H3K27ac.b1	43559351	NNT-AS1	ENSG00000248092
chr5	65560000	65565000	chr5	65625000	65630000	5.415752326	CD8_Naive_1800-RH-1.phs001703v3p1.Homo_Sapiens.H3K27ac.b1	65561236	TRIM23	ENSG00000113595
chr5	65560000	65565000	chr5	65625000	65630000	5.415752326	CD8_Naive_1800-RH-1.phs001703v3p1.Homo_Sapiens.H3K27ac.b1	65561775	TRIM23	ENSG00000113595
chr5	65560000	65565000	chr5	65625000	65630000	5.415752326	CD8_Naive_1800-RH-1.phs001703v3p1.Homo_Sapiens.H3K27ac.b1	65564057	TRIM23	ENSG00000113595
chr5	65560000	65565000	chr5	65625000	65630000	5.415752326	CD8_Naive_1800-RH-1.phs001703v3p1.Homo_Sapiens.H3K27ac.b1	65564097	TRIM23	ENSG00000113595
chr5	65560000	65565000	chr5	65625000	65630000	5.415752326	CD8_Naive_1800-RH-1.phs001703v3p1.Homo_Sapiens.H3K27ac.b1	65564099	TRIM23	ENSG00000113595
chr5	65560000	65565000	chr5	65625000	65630000	5.415752326	CD8_Naive_1800-RH-1.phs001703v3p1.Homo_Sapiens.H3K27ac.b1	65564275	TRIM23	ENSG00000113595
chr5	65560000	65565000	chr5	65625000	65630000	5.415752326	CD8_Naive_1800-RH-1.phs001703v3p1.Homo_Sapiens.H3K27ac.b1	65628694	CENPK	ENSG00000123219
chr6	31155000	31160000	chr6	31195000	31200000	9.069554165	CD8_Naive_1800-RH-1.phs001703v3p1.Homo_Sapiens.H3K27ac.b1	31196912	TCF19	ENSG00000137310
chr6	31155000	31160000	chr6	31195000	31200000	9.069554165	CD8_Naive_1800-RH-1.phs001703v3p1.Homo_Sapiens.H3K27ac.b1	31198445	TCF19	ENSG00000137310
chr6	31195000	31200000	chr6	31265000	31270000	28.18841438	CD8_Naive_1800-RH-1.phs001703v3p1.Homo_Sapiens.H3K27ac.b1	31265012	HCG27	ENSG00000206344
chr6	31195000	31200000	chr6	31265000	31270000	28.18841438	CD8_Naive_1800-RH-1.phs001703v3p1.Homo_Sapiens.H3K27ac.b1	31265136	HCG27	ENSG00000206344
chr6	31195000	31200000	chr6	31265000	31270000	28.18841438	CD8_Naive_1800-RH-1.phs001703v3p1.Homo_Sapiens.H3K27ac.b1	31265344	HCG27	ENSG00000206344
chr6	31195000	31200000	chr6	31265000	31270000	28.18841438	CD8_Naive_1800-RH-1.phs001703v3p1.Homo_Sapiens.H3K27ac.b1	31265375	HCG27	ENSG00000206344
chr6	31195000	31200000	chr6	31265000	31270000	28.18841438	CD8_Naive_1800-RH-1.phs001703v3p1.Homo_Sapiens.H3K27ac.b1	31265437	HCG27	ENSG00000206344
chr6	31195000	31200000	chr6	31265000	31270000	28.18841438	CD8_Naive_1800-RH-1.phs001703v3p1.Homo_Sapiens.H3K27ac.b1	31265455	HCG27	ENSG00000206344
chr6	31195000	31200000	chr6	31265000	31270000	28.18841438	CD8_Naive_1800-RH-1.phs001703v3p1.Homo_Sapiens.H3K27ac.b1	31265481	HCG27	ENSG00000206344
chr6	31195000	31200000	chr6	31265000	31270000	28.18841438	CD8_Naive_1800-RH-1.phs001703v3p1.Homo_Sapiens.H3K27ac.b1	31265493	HCG27	ENSG00000206344
chr6	31195000	31200000	chr6	31265000	31270000	28.18841438	CD8_Naive_1800-RH-1.phs001703v3p1.Homo_Sapiens.H3K27ac.b1	31265679	HCG27	ENSG00000206344
chr6	31195000	31200000	chr6	31265000	31270000	28.18841438	CD8_Naive_1800-RH-1.phs001703v3p1.Homo_Sapiens.H3K27ac.b1	31265744	HCG27	ENSG00000206344
chr6	31195000	31200000	chr6	31265000	31270000	28.18841438	CD8_Naive_1800-RH-1.phs001703v3p1.Homo_Sapiens.H3K27ac.b1	31265752	HCG27	ENSG00000206344
chr6	31195000	31200000	chr6	31265000	31270000	28.18841438	CD8_Naive_1800-RH-1.phs001703v3p1.Homo_Sapiens.H3K27ac.b1	31265981	HCG27	ENSG00000206344
chr6	31195000	31200000	chr6	31265000	31270000	28.18841438	CD8_Naive_1800-RH-1.phs001703v3p1.Homo_Sapiens.H3K27ac.b1	31266717	HCG27	ENSG00000206344
chr6	31195000	31200000	chr6	31265000	31270000	28.18841438	CD8_Naive_1800-RH-1.phs001703v3p1.Homo_Sapiens.H3K27ac.b1	31266730	HCG27	ENSG00000206344
chr6	31195000	31200000	chr6	31265000	31270000	28.18841438	CD8_Naive_1800-RH-1.phs001703v3p1.Homo_Sapiens.H3K27ac.b1	31266779	HCG27	ENSG00000206344
chr6	31195000	31200000	chr6	31265000	31270000	28.18841438	CD8_Naive_1800-RH-1.phs001703v3p1.Homo_Sapiens.H3K27ac.b1	31266789	HCG27	ENSG00000206344
chr6	31195000	31200000	chr6	31265000	31270000	28.18841438	CD8_Naive_1800-RH-1.phs001703v3p1.Homo_Sapiens.H3K27ac.b1	31266865	HCG27	ENSG00000206344
chr6	31195000	31200000	chr6	31265000	31270000	28.18841438	CD8_Naive_1800-RH-1.phs001703v3p1.Homo_Sapiens.H3K27ac.b1	31266965	HCG27	ENSG00000206344
chr6	31195000	31200000	chr6	31265000	31270000	28.18841438	CD8_Naive_1800-RH-1.phs001703v3p1.Homo_Sapiens.H3K27ac.b1	31266994	HCG27	ENSG00000206344
chr6	31195000	31200000	chr6	31265000	31270000	28.18841438	CD8_Naive_1800-RH-1.phs001703v3p1.Homo_Sapiens.H3K27ac.b1	31267059	HCG27	ENSG00000206344
chr6	31195000	31200000	chr6	31265000	31270000	28.18841438	CD8_Naive_1800-RH-1.phs001703v3p1.Homo_Sapiens.H3K27ac.b1	31267074	HCG27	ENSG00000206344
chr6	31195000	31200000	chr6	31265000	31270000	28.18841438	CD8_Naive_1800-RH-1.phs001703v3p1.Homo_Sapiens.H3K27ac.b1	31267078	HCG27	ENSG00000206344
chr6	31195000	31200000	chr6	31265000	31270000	28.18841438	CD8_Naive_1800-RH-1.phs001703v3p1.Homo_Sapiens.H3K27ac.b1	31267171	HCG27	ENSG00000206344
chr6	31195000	31200000	chr6	31265000	31270000	28.18841438	CD8_Naive_1800-RH-1.phs001703v3p1.Homo_Sapiens.H3K27ac.b1	31267175	HCG27	ENSG00000206344
chr6	31195000	31200000	chr6	31265000	31270000	28.18841438	CD8_Naive_1800-RH-1.phs001703v3p1.Homo_Sapiens.H3K27ac.b1	31267350	HCG27	ENSG00000206344
chr6	31195000	31200000	chr6	31265000	31270000	28.18841438	CD8_Naive_1800-RH-1.phs001703v3p1.Homo_Sapiens.H3K27ac.b1	31267362	HCG27	ENSG00000206344
chr6	31195000	31200000	chr6	31265000	31270000	28.18841438	CD8_Naive_1800-RH-1.phs001703v3p1.Homo_Sapiens.H3K27ac.b1	31267499	HCG27	ENSG00000206344
chr6	31195000	31200000	chr6	31265000	31270000	28.18841438	CD8_Naive_1800-RH-1.phs001703v3p1.Homo_Sapiens.H3K27ac.b1	31267597	HCG27	ENSG00000206344
chr6	31195000	31200000	chr6	31265000	31270000	28.18841438	CD8_Naive_1800-RH-1.phs001703v3p1.Homo_Sapiens.H3K27ac.b1	31267635	HCG27	ENSG00000206344
chr6	31195000	31200000	chr6	31265000	31270000	28.18841438	CD8_Naive_1800-RH-1.phs001703v3p1.Homo_Sapiens.H3K27ac.b1	31267644	HCG27	ENSG00000206344
chr6	31195000	31200000	chr6	31265000	31270000	28.18841438	CD8_Naive_1800-RH-1.phs001703v3p1.Homo_Sapiens.H3K27ac.b1	31267781	HCG27	ENSG00000206344
chr6	31195000	31200000	chr6	31265000	31270000	28.18841438	CD8_Naive_1800-RH-1.phs001703v3p1.Homo_Sapiens.H3K27ac.b1	31267799	HCG27	ENSG00000206344
chr6	31195000	31200000	chr6	31265000	31270000	28.18841438	CD8_Naive_1800-RH-1.phs001703v3p1.Homo_Sapiens.H3K27ac.b1	31268039	HCG27	ENSG00000206344
chr6	31195000	31200000	chr6	31265000	31270000	28.18841438	CD8_Naive_1800-RH-1.phs001703v3p1.Homo_Sapiens.H3K27ac.b1	31269076	HCG27	ENSG00000206344
chr6	31195000	31200000	chr6	31270000	31275000	31.05140132	CD8_Naive_1800-RH-1.phs001703v3p1.Homo_Sapiens.H3K27ac.b1	31197410	HLA-C	ENSG00000204525
chr6	31195000	31200000	chr6	31270000	31275000	31.05140132	CD8_Naive_1800-RH-1.phs001703v3p1.Homo_Sapiens.H3K27ac.b1	31197410	HLA-C	ENSG00000204525
chr6	31195000	31200000	chr6	31270000	31275000	31.05140132	CD8_Naive_1800-RH-1.phs001703v3p1.Homo_Sapiens.H3K27ac.b1	31272576	HCG27	ENSG00000206344
chr6	31195000	31200000	chr6	31270000	31275000	31.05140132	CD8_Naive_1800-RH-1.phs001703v3p1.Homo_Sapiens.H3K27ac.b1	31272886	HCG27	ENSG00000206344
chr6	31195000	31200000	chr6	31270000	31275000	31.05140132	CD8_Naive_1800-RH-1.phs001703v3p1.Homo_Sapiens.H3K27ac.b1	31274495	HCG27	ENSG00000206344
chr6	31195000	31200000	chr6	31270000	31275000	31.05140132	CD8_Naive_1800-RH-1.phs001703v3p1.Homo_Sapiens.H3K27ac.b1	31274783	HCG27	ENSG00000206344
chr6	32840000	32845000	chr6	32860000	32865000	13.27837444	CD8_Naive_1800-RH-1.phs001703v3p1.Homo_Sapiens.H3K27ac.b1	32860471	PSMB9	ENSG00000240065
chr6	32840000	32845000	chr6	32860000	32865000	13.27837444	CD8_Naive_1800-RH-1.phs001703v3p1.Homo_Sapiens.H3K27ac.b1	32862236	PSMB9	ENSG00000240065
chr6	32840000	32845000	chr6	32860000	32865000	13.27837444	CD8_Naive_1800-RH-1.phs001703v3p1.Homo_Sapiens.H3K27ac.b1	32862640	PSMB9	ENSG00000240065
chr6	32840000	32845000	chr6	32860000	32865000	13.27837444	CD8_Naive_1800-RH-1.phs001703v3p1.Homo_Sapiens.H3K27ac.b1	32862758	PSMB9	ENSG00000240065
chr6	32840000	32845000	chr6	32860000	32865000	13.27837444	CD8_Naive_1800-RH-1.phs001703v3p1.Homo_Sapiens.H3K27ac.b1	32863127	PSMB9	ENSG00000240065
chr6	32840000	32845000	chr6	32860000	32865000	13.27837444	CD8_Naive_1800-RH-1.phs001703v3p1.Homo_Sapiens.H3K27ac.b1	32863470	PSMB9	ENSG00000240065
chr6	32840000	32845000	chr6	32860000	32865000	13.27837444	CD8_Naive_1800-RH-1.phs001703v3p1.Homo_Sapiens.H3K27ac.b1	32863684	PSMB9	ENSG00000240065
chr6	32840000	32845000	chr6	32860000	32865000	13.27837444	CD8_Naive_1800-RH-1.phs001703v3p1.Homo_Sapiens.H3K27ac.b1	32864623	PSMB9	ENSG00000240065
chr6	32840000	32845000	chr6	32865000	32870000	6.315479899	CD8_Naive_1800-RH-1.phs001703v3p1.Homo_Sapiens.H3K27ac.b1	32865040	PSMB9	ENSG00000240065
chr6	32840000	32845000	chr6	32865000	32870000	6.315479899	CD8_Naive_1800-RH-1.phs001703v3p1.Homo_Sapiens.H3K27ac.b1	32865479	PSMB9	ENSG00000240065
chr6	32840000	32845000	chr6	32865000	32870000	6.315479899	CD8_Naive_1800-RH-1.phs001703v3p1.Homo_Sapiens.H3K27ac.b1	32865869	PSMB9	ENSG00000240065
chr6	34755000	34760000	chr6	34790000	34795000	6.915084603	CD8_Naive_1800-RH-1.phs001703v3p1.Homo_Sapiens.H3K27ac.b1	34755125	UHRF1BP1	ENSG00000065060
chr6	34755000	34760000	chr6	34790000	34795000	6.915084603	CD8_Naive_1800-RH-1.phs001703v3p1.Homo_Sapiens.H3K27ac.b1	34755484	UHRF1BP1	ENSG00000065060
chr6	34755000	34760000	chr6	34790000	34795000	6.915084603	CD8_Naive_1800-RH-1.phs001703v3p1.Homo_Sapiens.H3K27ac.b1	34755484	UHRF1BP1	ENSG00000065060
chr6	34755000	34760000	chr6	34790000	34795000	6.915084603	CD8_Naive_1800-RH-1.phs001703v3p1.Homo_Sapiens.H3K27ac.b1	34755484	UHRF1BP1	ENSG00000065060
chr6	34755000	34760000	chr6	34790000	34795000	6.915084603	CD8_Naive_1800-RH-1.phs001703v3p1.Homo_Sapiens.H3K27ac.b1	34757878	UHRF1BP1	ENSG00000065060
chr6	34755000	34760000	chr6	34790000	34795000	6.915084603	CD8_Naive_1800-RH-1.phs001703v3p1.Homo_Sapiens.H3K27ac.b1	34757878	UHRF1BP1	ENSG00000065060
chr6	34755000	34760000	chr6	34790000	34795000	6.915084603	CD8_Naive_1800-RH-1.phs001703v3p1.Homo_Sapiens.H3K27ac.b1	34757881	UHRF1BP1	ENSG00000065060
chr6	34755000	34760000	chr6	34790000	34795000	6.915084603	CD8_Naive_1800-RH-1.phs001703v3p1.Homo_Sapiens.H3K27ac.b1	34758359	UHRF1BP1	ENSG00000065060
chr6	34755000	34760000	chr6	34790000	34795000	6.915084603	CD8_Naive_1800-RH-1.phs001703v3p1.Homo_Sapiens.H3K27ac.b1	34758584	UHRF1BP1	ENSG00000065060
chr6	34755000	34760000	chr6	34790000	34795000	6.915084603	CD8_Naive_1800-RH-1.phs001703v3p1.Homo_Sapiens.H3K27ac.b1	34759061	UHRF1BP1	ENSG00000065060
chr6	34755000	34760000	chr6	34790000	34795000	6.915084603	CD8_Naive_1800-RH-1.phs001703v3p1.Homo_Sapiens.H3K27ac.b1	34759254	UHRF1BP1	ENSG00000065060
chr6	34790000	34795000	chr6	34885000	34890000	19.36492036	CD8_Naive_1800-RH-1.phs001703v3p1.Homo_Sapiens.H3K27ac.b1	34886402	UHRF1BP1	ENSG00000065060
chr6	34790000	34795000	chr6	34885000	34890000	19.36492036	CD8_Naive_1800-RH-1.phs001703v3p1.Homo_Sapiens.H3K27ac.b1	34886402	UHRF1BP1	ENSG00000065060
chr6	37495000	37500000	chr6	37515000	37520000	42.92402971	CD8_Naive_1800-RH-1.phs001703v3p1.Homo_Sapiens.H3K27ac.b1	37518369	CCDC167	ENSG00000198937
chr6	37495000	37500000	chr6	37515000	37520000	42.92402971	CD8_Naive_1800-RH-1.phs001703v3p1.Homo_Sapiens.H3K27ac.b1	37518918	CCDC167	ENSG00000198937
chr6	37495000	37500000	chr6	37515000	37520000	42.92402971	CD8_Naive_1800-RH-1.phs001703v3p1.Homo_Sapiens.H3K27ac.b1	37518919	CCDC167	ENSG00000198937
chr6	37495000	37500000	chr6	37515000	37520000	42.92402971	CD8_Naive_1800-RH-1.phs001703v3p1.Homo_Sapiens.H3K27ac.b1	37519020	CCDC167	ENSG00000198937
chr6	37495000	37500000	chr6	37515000	37520000	42.92402971	CD8_Naive_1800-RH-1.phs001703v3p1.Homo_Sapiens.H3K27ac.b1	37519176	CCDC167	ENSG00000198937
chr6	37495000	37500000	chr6	37515000	37520000	42.92402971	CD8_Naive_1800-RH-1.phs001703v3p1.Homo_Sapiens.H3K27ac.b1	37519268	CCDC167	ENSG00000198937
chr6	37495000	37500000	chr6	37515000	37520000	42.92402971	CD8_Naive_1800-RH-1.phs001703v3p1.Homo_Sapiens.H3K27ac.b1	37519300	CCDC167	ENSG00000198937
chr6	37495000	37500000	chr6	37515000	37520000	42.92402971	CD8_Naive_1800-RH-1.phs001703v3p1.Homo_Sapiens.H3K27ac.b1	37519359	CCDC167	ENSG00000198937
chr6	37495000	37500000	chr6	37515000	37520000	42.92402971	CD8_Naive_1800-RH-1.phs001703v3p1.Homo_Sapiens.H3K27ac.b1	37519385	CCDC167	ENSG00000198937
chr6	37495000	37500000	chr6	37515000	37520000	42.92402971	CD8_Naive_1800-RH-1.phs001703v3p1.Homo_Sapiens.H3K27ac.b1	37519497	CCDC167	ENSG00000198937
chr6	37495000	37500000	chr6	37515000	37520000	42.92402971	CD8_Naive_1800-RH-1.phs001703v3p1.Homo_Sapiens.H3K27ac.b1	37519564	CCDC167	ENSG00000198937
chr6	37495000	37500000	chr6	37515000	37520000	42.92402971	CD8_Naive_1800-RH-1.phs001703v3p1.Homo_Sapiens.H3K27ac.b1	37519898	CCDC167	ENSG00000198937
chr6	37495000	37500000	chr6	37515000	37520000	42.92402971	CD8_Naive_1800-RH-1.phs001703v3p1.Homo_Sapiens.H3K27ac.b1	37519946	CCDC167	ENSG00000198937
chr6	37495000	37500000	chr6	37515000	37520000	42.92402971	CD8_Naive_1800-RH-1.phs001703v3p1.Homo_Sapiens.H3K27ac.b1	37519994	CCDC167	ENSG00000198937
chr6	41785000	41790000	chr6	41920000	41925000	23.06186056	CD8_Naive_1800-RH-1.phs001703v3p1.Homo_Sapiens.H3K27ac.b1	41785642	MED20	ENSG00000124641
chr6	41785000	41790000	chr6	41920000	41925000	23.06186056	CD8_Naive_1800-RH-1.phs001703v3p1.Homo_Sapiens.H3K27ac.b1	41785932	MED20	ENSG00000124641
chr6	41785000	41790000	chr6	41920000	41925000	23.06186056	CD8_Naive_1800-RH-1.phs001703v3p1.Homo_Sapiens.H3K27ac.b1	41786835	MED20	ENSG00000124641
chr6	44920000	44925000	chr6	45375000	45380000	9.566400035	CD8_Naive_1800-RH-1.phs001703v3p1.Homo_Sapiens.H3K27ac.b1	44920727	SUPT3H	ENSG00000196284
chr6	44920000	44925000	chr6	45375000	45380000	9.566400035	CD8_Naive_1800-RH-1.phs001703v3p1.Homo_Sapiens.H3K27ac.b1	44921003	SUPT3H	ENSG00000196284
chr6	44925000	44930000	chr6	45375000	45380000	20.60507648	CD8_Naive_1800-RH-1.phs001703v3p1.Homo_Sapiens.H3K27ac.b1	44928781	SUPT3H	ENSG00000196284
chr6	44930000	44935000	chr6	45375000	45380000	12.64280935	CD8_Naive_1800-RH-1.phs001703v3p1.Homo_Sapiens.H3K27ac.b1	44930050	SUPT3H	ENSG00000196284
chr6	44930000	44935000	chr6	45375000	45380000	12.64280935	CD8_Naive_1800-RH-1.phs001703v3p1.Homo_Sapiens.H3K27ac.b1	44932516	SUPT3H	ENSG00000196284
chr6	45325000	45330000	chr6	45375000	45380000	24.70327329	CD8_Naive_1800-RH-1.phs001703v3p1.Homo_Sapiens.H3K27ac.b1	45327732	SUPT3H	ENSG00000196284
chr6	45325000	45330000	chr6	45375000	45380000	24.70327329	CD8_Naive_1800-RH-1.phs001703v3p1.Homo_Sapiens.H3K27ac.b1	45327732	SUPT3H	ENSG00000196284
chr6	90265000	90270000	chr6	90295000	90300000	27.32045294	CD8_Naive_1800-RH-1.phs001703v3p1.Homo_Sapiens.H3K27ac.b1	90267049	BACH2	ENSG00000112182
chr6	109010000	109015000	chr6	109090000	109095000	4.870376792	CD8_Naive_1800-RH-1.phs001703v3p1.Homo_Sapiens.H3K27ac.b1	109010574	SESN1	ENSG00000080546
chr6	109010000	109015000	chr6	109090000	109095000	4.870376792	CD8_Naive_1800-RH-1.phs001703v3p1.Homo_Sapiens.H3K27ac.b1	109012959	SESN1	ENSG00000080546
chr6	109010000	109015000	chr6	109090000	109095000	4.870376792	CD8_Naive_1800-RH-1.phs001703v3p1.Homo_Sapiens.H3K27ac.b1	109012959	SESN1	ENSG00000080546
chr6	109010000	109015000	chr6	109090000	109095000	4.870376792	CD8_Naive_1800-RH-1.phs001703v3p1.Homo_Sapiens.H3K27ac.b1	109013097	SESN1	ENSG00000080546
chr6	109010000	109015000	chr6	109090000	109095000	4.870376792	CD8_Naive_1800-RH-1.phs001703v3p1.Homo_Sapiens.H3K27ac.b1	109013255	SESN1	ENSG00000080546
chr6	109010000	109015000	chr6	109090000	109095000	4.870376792	CD8_Naive_1800-RH-1.phs001703v3p1.Homo_Sapiens.H3K27ac.b1	109013768	SESN1	ENSG00000080546
chr6	109010000	109015000	chr6	109090000	109095000	4.870376792	CD8_Naive_1800-RH-1.phs001703v3p1.Homo_Sapiens.H3K27ac.b1	109014766	SESN1	ENSG00000080546
chr6	109010000	109015000	chr6	109090000	109095000	4.870376792	CD8_Naive_1800-RH-1.phs001703v3p1.Homo_Sapiens.H3K27ac.b1	109014848	SESN1	ENSG00000080546
chr6	109380000	109385000	chr6	109440000	109445000	9.796420961	CD8_Naive_1800-RH-1.phs001703v3p1.Homo_Sapiens.H3K27ac.b1	109380015	SMPD2	ENSG00000135587
chr6	109380000	109385000	chr6	109440000	109445000	9.796420961	CD8_Naive_1800-RH-1.phs001703v3p1.Homo_Sapiens.H3K27ac.b1	109380457	SMPD2	ENSG00000135587
chr6	109380000	109385000	chr6	109440000	109445000	9.796420961	CD8_Naive_1800-RH-1.phs001703v3p1.Homo_Sapiens.H3K27ac.b1	109380990	SMPD2	ENSG00000135587
chr6	109380000	109385000	chr6	109440000	109445000	9.796420961	CD8_Naive_1800-RH-1.phs001703v3p1.Homo_Sapiens.H3K27ac.b1	109381925	SMPD2	ENSG00000135587
chr6	109380000	109385000	chr6	109440000	109445000	9.796420961	CD8_Naive_1800-RH-1.phs001703v3p1.Homo_Sapiens.H3K27ac.b1	109382524	SMPD2	ENSG00000135587
chr6	109380000	109385000	chr6	109440000	109445000	9.796420961	CD8_Naive_1800-RH-1.phs001703v3p1.Homo_Sapiens.H3K27ac.b1	109384228	SMPD2	ENSG00000135587
chr6	109380000	109385000	chr6	109440000	109445000	9.796420961	CD8_Naive_1800-RH-1.phs001703v3p1.Homo_Sapiens.H3K27ac.b1	109441033	CD164	ENSG00000135535
chr6	109380000	109385000	chr6	109450000	109455000	9.0933466	CD8_Naive_1800-RH-1.phs001703v3p1.Homo_Sapiens.H3K27ac.b1	109451152	CD164	ENSG00000135535
chr6	109380000	109385000	chr6	109450000	109455000	9.0933466	CD8_Naive_1800-RH-1.phs001703v3p1.Homo_Sapiens.H3K27ac.b1	109451152	CD164	ENSG00000135535
chr6	109380000	109385000	chr6	109475000	109480000	6.581625152	CD8_Naive_1800-RH-1.phs001703v3p1.Homo_Sapiens.H3K27ac.b1	109479396	CD164	ENSG00000135535
chr6	109380000	109385000	chr6	109480000	109485000	37.65469794	CD8_Naive_1800-RH-1.phs001703v3p1.Homo_Sapiens.H3K27ac.b1	109480428	CD164	ENSG00000135535
chr6	109380000	109385000	chr6	109480000	109485000	37.65469794	CD8_Naive_1800-RH-1.phs001703v3p1.Homo_Sapiens.H3K27ac.b1	109482392	CD164	ENSG00000135535
chr6	109380000	109385000	chr6	109480000	109485000	37.65469794	CD8_Naive_1800-RH-1.phs001703v3p1.Homo_Sapiens.H3K27ac.b1	109483937	CD164	ENSG00000135535
chr6	109380000	109385000	chr6	109480000	109485000	37.65469794	CD8_Naive_1800-RH-1.phs001703v3p1.Homo_Sapiens.H3K27ac.b1	109483937	CD164	ENSG00000135535
chr6	109380000	109385000	chr6	109690000	109695000	24.57279773	CD8_Naive_1800-RH-1.phs001703v3p1.Homo_Sapiens.H3K27ac.b1	109382859	AK9	ENSG00000155085
chr6	149565000	149570000	chr6	149645000	149650000	13.10807575	CD8_Naive_1800-RH-1.phs001703v3p1.Homo_Sapiens.H3K27ac.b1	149645456	GINM1	ENSG00000055211
chr6	149565000	149570000	chr6	149715000	149720000	10.01206895	CD8_Naive_1800-RH-1.phs001703v3p1.Homo_Sapiens.H3K27ac.b1	149716268	GINM1	ENSG00000055211
chr6	149565000	149570000	chr6	149715000	149720000	10.01206895	CD8_Naive_1800-RH-1.phs001703v3p1.Homo_Sapiens.H3K27ac.b1	149716436	GINM1	ENSG00000055211
chr6	149565000	149570000	chr6	149715000	149720000	10.01206895	CD8_Naive_1800-RH-1.phs001703v3p1.Homo_Sapiens.H3K27ac.b1	149716807	GINM1	ENSG00000055211
chr6	149565000	149570000	chr6	149715000	149720000	10.01206895	CD8_Naive_1800-RH-1.phs001703v3p1.Homo_Sapiens.H3K27ac.b1	149718012	GINM1	ENSG00000055211
chr6	149565000	149570000	chr6	149715000	149720000	10.01206895	CD8_Naive_1800-RH-1.phs001703v3p1.Homo_Sapiens.H3K27ac.b1	149718157	GINM1	ENSG00000055211
chr6	149565000	149570000	chr6	149715000	149720000	10.01206895	CD8_Naive_1800-RH-1.phs001703v3p1.Homo_Sapiens.H3K27ac.b1	149718225	GINM1	ENSG00000055211
chr6	149565000	149570000	chr6	149715000	149720000	10.01206895	CD8_Naive_1800-RH-1.phs001703v3p1.Homo_Sapiens.H3K27ac.b1	149718360	GINM1	ENSG00000055211
chr6	149565000	149570000	chr6	149715000	149720000	10.01206895	CD8_Naive_1800-RH-1.phs001703v3p1.Homo_Sapiens.H3K27ac.b1	149718584	GINM1	ENSG00000055211
chr6	159725000	159730000	chr6	159790000	159795000	25.1250463	CD8_Naive_1800-RH-1.phs001703v3p1.Homo_Sapiens.H3K27ac.b1	159790227	WTAP	ENSG00000146457
chr6	159725000	159730000	chr6	159790000	159795000	25.1250463	CD8_Naive_1800-RH-1.phs001703v3p1.Homo_Sapiens.H3K27ac.b1	159790307	WTAP	ENSG00000146457
chr6	159725000	159730000	chr6	159790000	159795000	25.1250463	CD8_Naive_1800-RH-1.phs001703v3p1.Homo_Sapiens.H3K27ac.b1	159790389	WTAP	ENSG00000146457
chr6	159725000	159730000	chr6	159790000	159795000	25.1250463	CD8_Naive_1800-RH-1.phs001703v3p1.Homo_Sapiens.H3K27ac.b1	159790392	WTAP	ENSG00000146457
chr6	159725000	159730000	chr6	159790000	159795000	25.1250463	CD8_Naive_1800-RH-1.phs001703v3p1.Homo_Sapiens.H3K27ac.b1	159790413	WTAP	ENSG00000146457
chr6	159725000	159730000	chr6	159790000	159795000	25.1250463	CD8_Naive_1800-RH-1.phs001703v3p1.Homo_Sapiens.H3K27ac.b1	159790453	WTAP	ENSG00000146457
chr6	159725000	159730000	chr6	159790000	159795000	25.1250463	CD8_Naive_1800-RH-1.phs001703v3p1.Homo_Sapiens.H3K27ac.b1	159790522	WTAP	ENSG00000146457
chr6	159725000	159730000	chr6	159790000	159795000	25.1250463	CD8_Naive_1800-RH-1.phs001703v3p1.Homo_Sapiens.H3K27ac.b1	159790604	WTAP	ENSG00000146457
chr6	159725000	159730000	chr6	159790000	159795000	25.1250463	CD8_Naive_1800-RH-1.phs001703v3p1.Homo_Sapiens.H3K27ac.b1	159790613	WTAP	ENSG00000146457
chr6	159725000	159730000	chr6	159790000	159795000	25.1250463	CD8_Naive_1800-RH-1.phs001703v3p1.Homo_Sapiens.H3K27ac.b1	159790613	WTAP	ENSG00000146457
chr6	166955000	166960000	chr6	166995000	167000000	7.201571618	CD8_Naive_1800-RH-1.phs001703v3p1.Homo_Sapiens.H3K27ac.b1	166995084	RNASET2	ENSG00000026297
chr6	166955000	166960000	chr6	166995000	167000000	7.201571618	CD8_Naive_1800-RH-1.phs001703v3p1.Homo_Sapiens.H3K27ac.b1	166995084	RNASET2	ENSG00000026297
chr6	166955000	166960000	chr6	166995000	167000000	7.201571618	CD8_Naive_1800-RH-1.phs001703v3p1.Homo_Sapiens.H3K27ac.b1	166995599	RNASET2	ENSG00000026297
chr6	166955000	166960000	chr6	166995000	167000000	7.201571618	CD8_Naive_1800-RH-1.phs001703v3p1.Homo_Sapiens.H3K27ac.b1	166995734	RNASET2	ENSG00000026297
chr6	166955000	166960000	chr6	166995000	167000000	7.201571618	CD8_Naive_1800-RH-1.phs001703v3p1.Homo_Sapiens.H3K27ac.b1	166995753	RNASET2	ENSG00000026297
chr6	166955000	166960000	chr6	166995000	167000000	7.201571618	CD8_Naive_1800-RH-1.phs001703v3p1.Homo_Sapiens.H3K27ac.b1	166995761	RNASET2	ENSG00000026297
chr6	166955000	166960000	chr6	166995000	167000000	7.201571618	CD8_Naive_1800-RH-1.phs001703v3p1.Homo_Sapiens.H3K27ac.b1	166995761	RNASET2	ENSG00000026297
chr6	166955000	166960000	chr6	166995000	167000000	7.201571618	CD8_Naive_1800-RH-1.phs001703v3p1.Homo_Sapiens.H3K27ac.b1	166995886	RNASET2	ENSG00000026297
chr6	166955000	166960000	chr6	166995000	167000000	7.201571618	CD8_Naive_1800-RH-1.phs001703v3p1.Homo_Sapiens.H3K27ac.b1	166996074	RNASET2	ENSG00000026297
chr6	166955000	166960000	chr6	166995000	167000000	7.201571618	CD8_Naive_1800-RH-1.phs001703v3p1.Homo_Sapiens.H3K27ac.b1	166996150	RNASET2	ENSG00000026297
chr6	166955000	166960000	chr6	166995000	167000000	7.201571618	CD8_Naive_1800-RH-1.phs001703v3p1.Homo_Sapiens.H3K27ac.b1	166996174	RNASET2	ENSG00000026297
chr6	166955000	166960000	chr6	166995000	167000000	7.201571618	CD8_Naive_1800-RH-1.phs001703v3p1.Homo_Sapiens.H3K27ac.b1	166996283	RNASET2	ENSG00000026297
chr6	166955000	166960000	chr6	166995000	167000000	7.201571618	CD8_Naive_1800-RH-1.phs001703v3p1.Homo_Sapiens.H3K27ac.b1	166996335	RNASET2	ENSG00000026297
chr6	166955000	166960000	chr6	166995000	167000000	7.201571618	CD8_Naive_1800-RH-1.phs001703v3p1.Homo_Sapiens.H3K27ac.b1	166996335	RNASET2	ENSG00000026297
chr6	166955000	166960000	chr6	166995000	167000000	7.201571618	CD8_Naive_1800-RH-1.phs001703v3p1.Homo_Sapiens.H3K27ac.b1	166996881	RNASET2	ENSG00000026297
chr6	166955000	166960000	chr6	166995000	167000000	7.201571618	CD8_Naive_1800-RH-1.phs001703v3p1.Homo_Sapiens.H3K27ac.b1	166997039	RNASET2	ENSG00000026297
chr6	166955000	166960000	chr6	166995000	167000000	7.201571618	CD8_Naive_1800-RH-1.phs001703v3p1.Homo_Sapiens.H3K27ac.b1	166997219	RNASET2	ENSG00000026297
chr6	166955000	166960000	chr6	166995000	167000000	7.201571618	CD8_Naive_1800-RH-1.phs001703v3p1.Homo_Sapiens.H3K27ac.b1	166997219	RNASET2	ENSG00000026297
chr6	166955000	166960000	chr6	166995000	167000000	7.201571618	CD8_Naive_1800-RH-1.phs001703v3p1.Homo_Sapiens.H3K27ac.b1	166997390	RNASET2	ENSG00000026297
chr6	166955000	166960000	chr6	166995000	167000000	7.201571618	CD8_Naive_1800-RH-1.phs001703v3p1.Homo_Sapiens.H3K27ac.b1	166997419	RNASET2	ENSG00000026297
chr6	166955000	166960000	chr6	166995000	167000000	7.201571618	CD8_Naive_1800-RH-1.phs001703v3p1.Homo_Sapiens.H3K27ac.b1	166997520	RNASET2	ENSG00000026297
chr7	44040000	44045000	chr7	44080000	44085000	15.15581837	CD8_Naive_1800-RH-1.phs001703v3p1.Homo_Sapiens.H3K27ac.b1	44081516	DBNL	ENSG00000136279
chr7	44800000	44805000	chr7	44845000	44850000	14.83516172	CD8_Naive_1800-RH-1.phs001703v3p1.Homo_Sapiens.H3K27ac.b1	44802833	H2AFV	ENSG00000105968
chr7	44845000	44850000	chr7	44885000	44890000	36.57897509	CD8_Naive_1800-RH-1.phs001703v3p1.Homo_Sapiens.H3K27ac.b1	44885901	H2AFV	ENSG00000105968
chr7	66410000	66415000	chr7	66490000	66495000	8.974655023	CD8_Naive_1800-RH-1.phs001703v3p1.Homo_Sapiens.H3K27ac.b1	66413599	AC008267.5	ENSG00000237310
chr7	66410000	66415000	chr7	66490000	66495000	8.974655023	CD8_Naive_1800-RH-1.phs001703v3p1.Homo_Sapiens.H3K27ac.b1	66414197	LINC00174	ENSG00000179406
chr7	66490000	66495000	chr7	66680000	66685000	4.729606582	CD8_Naive_1800-RH-1.phs001703v3p1.Homo_Sapiens.H3K27ac.b1	66680371	AC008267.5	ENSG00000237310
chr7	66490000	66495000	chr7	66680000	66685000	4.729606582	CD8_Naive_1800-RH-1.phs001703v3p1.Homo_Sapiens.H3K27ac.b1	66680547	LINC00174	ENSG00000179406
chr7	66490000	66495000	chr7	66680000	66685000	4.729606582	CD8_Naive_1800-RH-1.phs001703v3p1.Homo_Sapiens.H3K27ac.b1	66680547	LINC00174	ENSG00000179406
chr7	66490000	66495000	chr7	66680000	66685000	4.729606582	CD8_Naive_1800-RH-1.phs001703v3p1.Homo_Sapiens.H3K27ac.b1	66681249	LINC00174	ENSG00000179406
chr7	66490000	66495000	chr7	66680000	66685000	4.729606582	CD8_Naive_1800-RH-1.phs001703v3p1.Homo_Sapiens.H3K27ac.b1	66682602	LINC00174	ENSG00000179406
chr7	66490000	66495000	chr7	66680000	66685000	4.729606582	CD8_Naive_1800-RH-1.phs001703v3p1.Homo_Sapiens.H3K27ac.b1	66682881	LINC00174	ENSG00000179406
chr7	66490000	66495000	chr7	66680000	66685000	4.729606582	CD8_Naive_1800-RH-1.phs001703v3p1.Homo_Sapiens.H3K27ac.b1	66684810	LINC00174	ENSG00000179406
chr7	66490000	66495000	chr7	66740000	66745000	10.17290156	CD8_Naive_1800-RH-1.phs001703v3p1.Homo_Sapiens.H3K27ac.b1	66491297	AC027644.3	ENSG00000272831
chr7	66490000	66495000	chr7	66740000	66745000	10.17290156	CD8_Naive_1800-RH-1.phs001703v3p1.Homo_Sapiens.H3K27ac.b1	66491426	AC027644.3	ENSG00000272831
chr7	66490000	66495000	chr7	66740000	66745000	10.17290156	CD8_Naive_1800-RH-1.phs001703v3p1.Homo_Sapiens.H3K27ac.b1	66493276	AC027644.3	ENSG00000272831
chr7	66490000	66495000	chr7	66740000	66745000	10.17290156	CD8_Naive_1800-RH-1.phs001703v3p1.Homo_Sapiens.H3K27ac.b1	66740233	LINC00174	ENSG00000179406
chr7	66490000	66495000	chr7	66740000	66745000	10.17290156	CD8_Naive_1800-RH-1.phs001703v3p1.Homo_Sapiens.H3K27ac.b1	66740563	LINC00174	ENSG00000179406
chr7	66490000	66495000	chr7	66740000	66745000	10.17290156	CD8_Naive_1800-RH-1.phs001703v3p1.Homo_Sapiens.H3K27ac.b1	66740949	LINC00174	ENSG00000179406
chr7	66490000	66495000	chr7	66740000	66745000	10.17290156	CD8_Naive_1800-RH-1.phs001703v3p1.Homo_Sapiens.H3K27ac.b1	66741130	LINC00174	ENSG00000179406
chr7	66490000	66495000	chr7	66740000	66745000	10.17290156	CD8_Naive_1800-RH-1.phs001703v3p1.Homo_Sapiens.H3K27ac.b1	66741769	LINC00174	ENSG00000179406
chr7	66490000	66495000	chr7	66740000	66745000	10.17290156	CD8_Naive_1800-RH-1.phs001703v3p1.Homo_Sapiens.H3K27ac.b1	66743359	LINC00174	ENSG00000179406
chr7	66490000	66495000	chr7	66740000	66745000	10.17290156	CD8_Naive_1800-RH-1.phs001703v3p1.Homo_Sapiens.H3K27ac.b1	66743798	LINC00174	ENSG00000179406
chr7	66490000	66495000	chr7	66740000	66745000	10.17290156	CD8_Naive_1800-RH-1.phs001703v3p1.Homo_Sapiens.H3K27ac.b1	66744147	LINC00174	ENSG00000179406
chr7	66490000	66495000	chr7	66845000	66850000	12.89143399	CD8_Naive_1800-RH-1.phs001703v3p1.Homo_Sapiens.H3K27ac.b1	66845403	LINC00174	ENSG00000179406
chr7	66490000	66495000	chr7	66845000	66850000	12.89143399	CD8_Naive_1800-RH-1.phs001703v3p1.Homo_Sapiens.H3K27ac.b1	66845559	LINC00174	ENSG00000179406
chr7	66490000	66495000	chr7	66845000	66850000	12.89143399	CD8_Naive_1800-RH-1.phs001703v3p1.Homo_Sapiens.H3K27ac.b1	66846842	LINC00174	ENSG00000179406
chr7	66490000	66495000	chr7	66845000	66850000	12.89143399	CD8_Naive_1800-RH-1.phs001703v3p1.Homo_Sapiens.H3K27ac.b1	66848390	LINC00174	ENSG00000179406
chr7	66490000	66495000	chr7	66845000	66850000	12.89143399	CD8_Naive_1800-RH-1.phs001703v3p1.Homo_Sapiens.H3K27ac.b1	66849394	LINC00174	ENSG00000179406
chr7	66490000	66495000	chr7	66920000	66925000	5.98271245	CD8_Naive_1800-RH-1.phs001703v3p1.Homo_Sapiens.H3K27ac.b1	66920834	LINC00174	ENSG00000179406
chr7	66490000	66495000	chr7	66920000	66925000	5.98271245	CD8_Naive_1800-RH-1.phs001703v3p1.Homo_Sapiens.H3K27ac.b1	66921904	LINC00174	ENSG00000179406
chr7	66490000	66495000	chr7	66990000	66995000	8.032347793	CD8_Naive_1800-RH-1.phs001703v3p1.Homo_Sapiens.H3K27ac.b1	66990585	LINC00174	ENSG00000179406
chr7	66490000	66495000	chr7	66990000	66995000	8.032347793	CD8_Naive_1800-RH-1.phs001703v3p1.Homo_Sapiens.H3K27ac.b1	66993916	LINC00174	ENSG00000179406
chr7	66490000	66495000	chr7	66990000	66995000	8.032347793	CD8_Naive_1800-RH-1.phs001703v3p1.Homo_Sapiens.H3K27ac.b1	66994412	LINC00174	ENSG00000179406
chr7	66490000	66495000	chr7	66995000	67000000	13.22425099	CD8_Naive_1800-RH-1.phs001703v3p1.Homo_Sapiens.H3K27ac.b1	66996125	LINC00174	ENSG00000179406
chr7	66490000	66495000	chr7	66995000	67000000	13.22425099	CD8_Naive_1800-RH-1.phs001703v3p1.Homo_Sapiens.H3K27ac.b1	66996425	LINC00174	ENSG00000179406
chr7	66490000	66495000	chr7	66995000	67000000	13.22425099	CD8_Naive_1800-RH-1.phs001703v3p1.Homo_Sapiens.H3K27ac.b1	66996763	LINC00174	ENSG00000179406
chr7	66490000	66495000	chr7	66995000	67000000	13.22425099	CD8_Naive_1800-RH-1.phs001703v3p1.Homo_Sapiens.H3K27ac.b1	66997207	LINC00174	ENSG00000179406
chr7	66490000	66495000	chr7	66995000	67000000	13.22425099	CD8_Naive_1800-RH-1.phs001703v3p1.Homo_Sapiens.H3K27ac.b1	66998384	LINC00174	ENSG00000179406
chr7	66590000	66595000	chr7	66740000	66745000	35.86406899	CD8_Naive_1800-RH-1.phs001703v3p1.Homo_Sapiens.H3K27ac.b1	66590467	AC027644.3	ENSG00000272831
chr7	66590000	66595000	chr7	66740000	66745000	35.86406899	CD8_Naive_1800-RH-1.phs001703v3p1.Homo_Sapiens.H3K27ac.b1	66591774	AC027644.3	ENSG00000272831
chr7	66625000	66630000	chr7	66650000	66655000	5.446566518	CD8_Naive_1800-RH-1.phs001703v3p1.Homo_Sapiens.H3K27ac.b1	66651685	KCTD7	ENSG00000243335
chr7	66625000	66630000	chr7	66650000	66655000	5.446566518	CD8_Naive_1800-RH-1.phs001703v3p1.Homo_Sapiens.H3K27ac.b1	66652426	KCTD7	ENSG00000243335
chr7	66625000	66630000	chr7	66650000	66655000	5.446566518	CD8_Naive_1800-RH-1.phs001703v3p1.Homo_Sapiens.H3K27ac.b1	66654067	KCTD7	ENSG00000243335
chr7	66625000	66630000	chr7	66650000	66655000	5.446566518	CD8_Naive_1800-RH-1.phs001703v3p1.Homo_Sapiens.H3K27ac.b1	66654883	KCTD7	ENSG00000243335
chr7	66650000	66655000	chr7	66740000	66745000	30.76371924	CD8_Naive_1800-RH-1.phs001703v3p1.Homo_Sapiens.H3K27ac.b1	66650144	AC027644.3	ENSG00000272831
chr7	66650000	66655000	chr7	66740000	66745000	30.76371924	CD8_Naive_1800-RH-1.phs001703v3p1.Homo_Sapiens.H3K27ac.b1	66650144	AC027644.3	ENSG00000272831
chr7	66650000	66655000	chr7	66740000	66745000	30.76371924	CD8_Naive_1800-RH-1.phs001703v3p1.Homo_Sapiens.H3K27ac.b1	66650144	AC027644.3	ENSG00000272831
chr7	66650000	66655000	chr7	66740000	66745000	30.76371924	CD8_Naive_1800-RH-1.phs001703v3p1.Homo_Sapiens.H3K27ac.b1	66650448	AC027644.3	ENSG00000272831
chr7	66650000	66655000	chr7	66740000	66745000	30.76371924	CD8_Naive_1800-RH-1.phs001703v3p1.Homo_Sapiens.H3K27ac.b1	66651307	AC027644.3	ENSG00000272831
chr7	66650000	66655000	chr7	66740000	66745000	30.76371924	CD8_Naive_1800-RH-1.phs001703v3p1.Homo_Sapiens.H3K27ac.b1	66651835	AC027644.3	ENSG00000272831
chr7	66650000	66655000	chr7	66740000	66745000	30.76371924	CD8_Naive_1800-RH-1.phs001703v3p1.Homo_Sapiens.H3K27ac.b1	66653692	AC027644.3	ENSG00000272831
chr7	66650000	66655000	chr7	66740000	66745000	30.76371924	CD8_Naive_1800-RH-1.phs001703v3p1.Homo_Sapiens.H3K27ac.b1	66654003	AC027644.3	ENSG00000272831
chr7	66650000	66655000	chr7	66740000	66745000	30.76371924	CD8_Naive_1800-RH-1.phs001703v3p1.Homo_Sapiens.H3K27ac.b1	66654830	AC027644.3	ENSG00000272831
chr7	66655000	66660000	chr7	66740000	66745000	12.29196223	CD8_Naive_1800-RH-1.phs001703v3p1.Homo_Sapiens.H3K27ac.b1	66655284	AC027644.3	ENSG00000272831
chr7	66655000	66660000	chr7	66740000	66745000	12.29196223	CD8_Naive_1800-RH-1.phs001703v3p1.Homo_Sapiens.H3K27ac.b1	66655365	AC027644.3	ENSG00000272831
chr7	66655000	66660000	chr7	66740000	66745000	12.29196223	CD8_Naive_1800-RH-1.phs001703v3p1.Homo_Sapiens.H3K27ac.b1	66655965	AC027644.3	ENSG00000272831
chr7	66655000	66660000	chr7	66740000	66745000	12.29196223	CD8_Naive_1800-RH-1.phs001703v3p1.Homo_Sapiens.H3K27ac.b1	66656636	AC027644.3	ENSG00000272831
chr7	66655000	66660000	chr7	66740000	66745000	12.29196223	CD8_Naive_1800-RH-1.phs001703v3p1.Homo_Sapiens.H3K27ac.b1	66656769	AC027644.3	ENSG00000272831
chr7	66655000	66660000	chr7	66740000	66745000	12.29196223	CD8_Naive_1800-RH-1.phs001703v3p1.Homo_Sapiens.H3K27ac.b1	66657347	AC027644.3	ENSG00000272831
chr7	66655000	66660000	chr7	66740000	66745000	12.29196223	CD8_Naive_1800-RH-1.phs001703v3p1.Homo_Sapiens.H3K27ac.b1	66657938	AC027644.3	ENSG00000272831
chr7	66655000	66660000	chr7	66740000	66745000	12.29196223	CD8_Naive_1800-RH-1.phs001703v3p1.Homo_Sapiens.H3K27ac.b1	66658393	AC027644.3	ENSG00000272831
chr7	66655000	66660000	chr7	66740000	66745000	12.29196223	CD8_Naive_1800-RH-1.phs001703v3p1.Homo_Sapiens.H3K27ac.b1	66658574	AC027644.3	ENSG00000272831
chr7	66680000	66685000	chr7	66740000	66745000	43.74118682	CD8_Naive_1800-RH-1.phs001703v3p1.Homo_Sapiens.H3K27ac.b1	66680547	AC027644.3	ENSG00000272831
chr7	66680000	66685000	chr7	66740000	66745000	43.74118682	CD8_Naive_1800-RH-1.phs001703v3p1.Homo_Sapiens.H3K27ac.b1	66680547	AC027644.3	ENSG00000272831
chr7	66680000	66685000	chr7	66740000	66745000	43.74118682	CD8_Naive_1800-RH-1.phs001703v3p1.Homo_Sapiens.H3K27ac.b1	66680910	AC027644.3	ENSG00000272831
chr7	66680000	66685000	chr7	66740000	66745000	43.74118682	CD8_Naive_1800-RH-1.phs001703v3p1.Homo_Sapiens.H3K27ac.b1	66681249	AC027644.3	ENSG00000272831
chr7	66680000	66685000	chr7	66740000	66745000	43.74118682	CD8_Naive_1800-RH-1.phs001703v3p1.Homo_Sapiens.H3K27ac.b1	66682602	AC027644.3	ENSG00000272831
chr7	66680000	66685000	chr7	66740000	66745000	43.74118682	CD8_Naive_1800-RH-1.phs001703v3p1.Homo_Sapiens.H3K27ac.b1	66682881	AC027644.3	ENSG00000272831
chr7	66680000	66685000	chr7	66740000	66745000	43.74118682	CD8_Naive_1800-RH-1.phs001703v3p1.Homo_Sapiens.H3K27ac.b1	66684810	AC027644.3	ENSG00000272831
chr7	101215000	101220000	chr7	101250000	101255000	8.57653694	CD8_Naive_1800-RH-1.phs001703v3p1.Homo_Sapiens.H3K27ac.b1	101250046	ZNHIT1	ENSG00000106400
chr7	101215000	101220000	chr7	101250000	101255000	8.57653694	CD8_Naive_1800-RH-1.phs001703v3p1.Homo_Sapiens.H3K27ac.b1	101250062	ZNHIT1	ENSG00000106400
chr7	101215000	101220000	chr7	101250000	101255000	8.57653694	CD8_Naive_1800-RH-1.phs001703v3p1.Homo_Sapiens.H3K27ac.b1	101250677	ZNHIT1	ENSG00000106400
chr7	101215000	101220000	chr7	101250000	101255000	8.57653694	CD8_Naive_1800-RH-1.phs001703v3p1.Homo_Sapiens.H3K27ac.b1	101250933	ZNHIT1	ENSG00000106400
chr7	101215000	101220000	chr7	101250000	101255000	8.57653694	CD8_Naive_1800-RH-1.phs001703v3p1.Homo_Sapiens.H3K27ac.b1	101250981	ZNHIT1	ENSG00000106400
chr7	101215000	101220000	chr7	101250000	101255000	8.57653694	CD8_Naive_1800-RH-1.phs001703v3p1.Homo_Sapiens.H3K27ac.b1	101251315	ZNHIT1	ENSG00000106400
chr7	101215000	101220000	chr7	101250000	101255000	8.57653694	CD8_Naive_1800-RH-1.phs001703v3p1.Homo_Sapiens.H3K27ac.b1	101251469	ZNHIT1	ENSG00000106400
chr7	101215000	101220000	chr7	101250000	101255000	8.57653694	CD8_Naive_1800-RH-1.phs001703v3p1.Homo_Sapiens.H3K27ac.b1	101251560	ZNHIT1	ENSG00000106400
chr7	101215000	101220000	chr7	101250000	101255000	8.57653694	CD8_Naive_1800-RH-1.phs001703v3p1.Homo_Sapiens.H3K27ac.b1	101251561	ZNHIT1	ENSG00000106400
chr7	101215000	101220000	chr7	101250000	101255000	8.57653694	CD8_Naive_1800-RH-1.phs001703v3p1.Homo_Sapiens.H3K27ac.b1	101251597	ZNHIT1	ENSG00000106400
chr7	101215000	101220000	chr7	101250000	101255000	8.57653694	CD8_Naive_1800-RH-1.phs001703v3p1.Homo_Sapiens.H3K27ac.b1	101251692	ZNHIT1	ENSG00000106400
chr7	101215000	101220000	chr7	101250000	101255000	8.57653694	CD8_Naive_1800-RH-1.phs001703v3p1.Homo_Sapiens.H3K27ac.b1	101251779	ZNHIT1	ENSG00000106400
chr7	101215000	101220000	chr7	101250000	101255000	8.57653694	CD8_Naive_1800-RH-1.phs001703v3p1.Homo_Sapiens.H3K27ac.b1	101252187	ZNHIT1	ENSG00000106400
chr7	101215000	101220000	chr7	101250000	101255000	8.57653694	CD8_Naive_1800-RH-1.phs001703v3p1.Homo_Sapiens.H3K27ac.b1	101252612	ZNHIT1	ENSG00000106400
chr7	101215000	101220000	chr7	101250000	101255000	8.57653694	CD8_Naive_1800-RH-1.phs001703v3p1.Homo_Sapiens.H3K27ac.b1	101252653	ZNHIT1	ENSG00000106400
chr7	101215000	101220000	chr7	101250000	101255000	8.57653694	CD8_Naive_1800-RH-1.phs001703v3p1.Homo_Sapiens.H3K27ac.b1	101252788	ZNHIT1	ENSG00000106400
chr7	101215000	101220000	chr7	101250000	101255000	8.57653694	CD8_Naive_1800-RH-1.phs001703v3p1.Homo_Sapiens.H3K27ac.b1	101252814	ZNHIT1	ENSG00000106400
chr7	101215000	101220000	chr7	101250000	101255000	8.57653694	CD8_Naive_1800-RH-1.phs001703v3p1.Homo_Sapiens.H3K27ac.b1	101252815	ZNHIT1	ENSG00000106400
chr7	101215000	101220000	chr7	101250000	101255000	8.57653694	CD8_Naive_1800-RH-1.phs001703v3p1.Homo_Sapiens.H3K27ac.b1	101253072	ZNHIT1	ENSG00000106400
chr7	101215000	101220000	chr7	101250000	101255000	8.57653694	CD8_Naive_1800-RH-1.phs001703v3p1.Homo_Sapiens.H3K27ac.b1	101253225	ZNHIT1	ENSG00000106400
chr7	101215000	101220000	chr7	101250000	101255000	8.57653694	CD8_Naive_1800-RH-1.phs001703v3p1.Homo_Sapiens.H3K27ac.b1	101253325	ZNHIT1	ENSG00000106400
chr7	101215000	101220000	chr7	101250000	101255000	8.57653694	CD8_Naive_1800-RH-1.phs001703v3p1.Homo_Sapiens.H3K27ac.b1	101254033	ZNHIT1	ENSG00000106400
chr7	101215000	101220000	chr7	101250000	101255000	8.57653694	CD8_Naive_1800-RH-1.phs001703v3p1.Homo_Sapiens.H3K27ac.b1	101254033	ZNHIT1	ENSG00000106400
chr7	101215000	101220000	chr7	101250000	101255000	8.57653694	CD8_Naive_1800-RH-1.phs001703v3p1.Homo_Sapiens.H3K27ac.b1	101254060	ZNHIT1	ENSG00000106400
chr7	101215000	101220000	chr7	101250000	101255000	8.57653694	CD8_Naive_1800-RH-1.phs001703v3p1.Homo_Sapiens.H3K27ac.b1	101254069	ZNHIT1	ENSG00000106400
chr7	101215000	101220000	chr7	101250000	101255000	8.57653694	CD8_Naive_1800-RH-1.phs001703v3p1.Homo_Sapiens.H3K27ac.b1	101254099	ZNHIT1	ENSG00000106400
chr7	101215000	101220000	chr7	101250000	101255000	8.57653694	CD8_Naive_1800-RH-1.phs001703v3p1.Homo_Sapiens.H3K27ac.b1	101254172	ZNHIT1	ENSG00000106400
chr7	101215000	101220000	chr7	101250000	101255000	8.57653694	CD8_Naive_1800-RH-1.phs001703v3p1.Homo_Sapiens.H3K27ac.b1	101254362	ZNHIT1	ENSG00000106400
chr7	101215000	101220000	chr7	101250000	101255000	8.57653694	CD8_Naive_1800-RH-1.phs001703v3p1.Homo_Sapiens.H3K27ac.b1	101254398	ZNHIT1	ENSG00000106400
chr7	101215000	101220000	chr7	101250000	101255000	8.57653694	CD8_Naive_1800-RH-1.phs001703v3p1.Homo_Sapiens.H3K27ac.b1	101254531	ZNHIT1	ENSG00000106400
chr7	101215000	101220000	chr7	101250000	101255000	8.57653694	CD8_Naive_1800-RH-1.phs001703v3p1.Homo_Sapiens.H3K27ac.b1	101254590	ZNHIT1	ENSG00000106400
chr7	101215000	101220000	chr7	101250000	101255000	8.57653694	CD8_Naive_1800-RH-1.phs001703v3p1.Homo_Sapiens.H3K27ac.b1	101254938	ZNHIT1	ENSG00000106400
chr7	149090000	149095000	chr7	149125000	149130000	5.992706289	CD8_Naive_1800-RH-1.phs001703v3p1.Homo_Sapiens.H3K27ac.b1	149127297	ZNF786	ENSG00000197362
chr7	149090000	149095000	chr7	149125000	149130000	5.992706289	CD8_Naive_1800-RH-1.phs001703v3p1.Homo_Sapiens.H3K27ac.b1	149127297	ZNF786	ENSG00000197362
chr7	149090000	149095000	chr7	149125000	149130000	5.992706289	CD8_Naive_1800-RH-1.phs001703v3p1.Homo_Sapiens.H3K27ac.b1	149128734	ZNF786	ENSG00000197362
chr7	149090000	149095000	chr7	149125000	149130000	5.992706289	CD8_Naive_1800-RH-1.phs001703v3p1.Homo_Sapiens.H3K27ac.b1	149128826	ZNF786	ENSG00000197362
chr7	149090000	149095000	chr7	149125000	149130000	5.992706289	CD8_Naive_1800-RH-1.phs001703v3p1.Homo_Sapiens.H3K27ac.b1	149129217	ZNF786	ENSG00000197362
chr7	149090000	149095000	chr7	149125000	149130000	5.992706289	CD8_Naive_1800-RH-1.phs001703v3p1.Homo_Sapiens.H3K27ac.b1	149129276	ZNF786	ENSG00000197362
chr8	22620000	22625000	chr8	22665000	22670000	5.9957167	CD8_Naive_1800-RH-1.phs001703v3p1.Homo_Sapiens.H3K27ac.b1	22620294	BIN3	ENSG00000147439
chr8	22620000	22625000	chr8	22665000	22670000	5.9957167	CD8_Naive_1800-RH-1.phs001703v3p1.Homo_Sapiens.H3K27ac.b1	22620417	BIN3	ENSG00000147439
chr8	22620000	22625000	chr8	22665000	22670000	5.9957167	CD8_Naive_1800-RH-1.phs001703v3p1.Homo_Sapiens.H3K27ac.b1	22620417	BIN3	ENSG00000147439
chr8	22620000	22625000	chr8	22665000	22670000	5.9957167	CD8_Naive_1800-RH-1.phs001703v3p1.Homo_Sapiens.H3K27ac.b1	22622475	BIN3	ENSG00000147439
chr8	22620000	22625000	chr8	22665000	22670000	5.9957167	CD8_Naive_1800-RH-1.phs001703v3p1.Homo_Sapiens.H3K27ac.b1	22623006	BIN3	ENSG00000147439
chr8	22620000	22625000	chr8	22665000	22670000	5.9957167	CD8_Naive_1800-RH-1.phs001703v3p1.Homo_Sapiens.H3K27ac.b1	22623936	BIN3	ENSG00000147439
chr8	22625000	22630000	chr8	22665000	22670000	5.901501391	CD8_Naive_1800-RH-1.phs001703v3p1.Homo_Sapiens.H3K27ac.b1	22625286	BIN3	ENSG00000147439
chr8	22625000	22630000	chr8	22665000	22670000	5.901501391	CD8_Naive_1800-RH-1.phs001703v3p1.Homo_Sapiens.H3K27ac.b1	22625870	BIN3	ENSG00000147439
chr8	22625000	22630000	chr8	22665000	22670000	5.901501391	CD8_Naive_1800-RH-1.phs001703v3p1.Homo_Sapiens.H3K27ac.b1	22625878	BIN3	ENSG00000147439
chr8	22625000	22630000	chr8	22665000	22670000	5.901501391	CD8_Naive_1800-RH-1.phs001703v3p1.Homo_Sapiens.H3K27ac.b1	22625879	BIN3	ENSG00000147439
chr8	22625000	22630000	chr8	22665000	22670000	5.901501391	CD8_Naive_1800-RH-1.phs001703v3p1.Homo_Sapiens.H3K27ac.b1	22627344	BIN3	ENSG00000147439
chr8	22625000	22630000	chr8	22665000	22670000	5.901501391	CD8_Naive_1800-RH-1.phs001703v3p1.Homo_Sapiens.H3K27ac.b1	22627344	BIN3	ENSG00000147439
chr8	22625000	22630000	chr8	22665000	22670000	5.901501391	CD8_Naive_1800-RH-1.phs001703v3p1.Homo_Sapiens.H3K27ac.b1	22627862	BIN3	ENSG00000147439
chr8	22625000	22630000	chr8	22665000	22670000	5.901501391	CD8_Naive_1800-RH-1.phs001703v3p1.Homo_Sapiens.H3K27ac.b1	22628421	BIN3	ENSG00000147439
chr8	22635000	22640000	chr8	22665000	22670000	7.748345565	CD8_Naive_1800-RH-1.phs001703v3p1.Homo_Sapiens.H3K27ac.b1	22638070	BIN3	ENSG00000147439
chr8	22635000	22640000	chr8	22665000	22670000	7.748345565	CD8_Naive_1800-RH-1.phs001703v3p1.Homo_Sapiens.H3K27ac.b1	22638070	BIN3	ENSG00000147439
chr8	22635000	22640000	chr8	22665000	22670000	7.748345565	CD8_Naive_1800-RH-1.phs001703v3p1.Homo_Sapiens.H3K27ac.b1	22638535	BIN3	ENSG00000147439
chr8	100925000	100930000	chr8	100950000	100955000	71.05726867	CD8_Naive_1800-RH-1.phs001703v3p1.Homo_Sapiens.H3K27ac.b1	100925146	YWHAZ	ENSG00000164924
chr8	100925000	100930000	chr8	100950000	100955000	71.05726867	CD8_Naive_1800-RH-1.phs001703v3p1.Homo_Sapiens.H3K27ac.b1	100926198	YWHAZ	ENSG00000164924
chr8	100925000	100930000	chr8	100950000	100955000	71.05726867	CD8_Naive_1800-RH-1.phs001703v3p1.Homo_Sapiens.H3K27ac.b1	100926198	YWHAZ	ENSG00000164924
chr8	100925000	100930000	chr8	100950000	100955000	71.05726867	CD8_Naive_1800-RH-1.phs001703v3p1.Homo_Sapiens.H3K27ac.b1	100926198	YWHAZ	ENSG00000164924
chr8	127735000	127740000	chr8	127975000	127980000	19.26623029	CD8_Naive_1800-RH-1.phs001703v3p1.Homo_Sapiens.H3K27ac.b1	127975221	MYC	ENSG00000136997
chr8	127735000	127740000	chr8	127975000	127980000	19.26623029	CD8_Naive_1800-RH-1.phs001703v3p1.Homo_Sapiens.H3K27ac.b1	127975799	MYC	ENSG00000136997
chr8	127735000	127740000	chr8	127975000	127980000	19.26623029	CD8_Naive_1800-RH-1.phs001703v3p1.Homo_Sapiens.H3K27ac.b1	127976894	MYC	ENSG00000136997
chr8	127735000	127740000	chr8	127975000	127980000	19.26623029	CD8_Naive_1800-RH-1.phs001703v3p1.Homo_Sapiens.H3K27ac.b1	127978074	MYC	ENSG00000136997
chr8	127735000	127740000	chr8	127975000	127980000	19.26623029	CD8_Naive_1800-RH-1.phs001703v3p1.Homo_Sapiens.H3K27ac.b1	127978386	MYC	ENSG00000136997
chr8	127735000	127740000	chr8	127975000	127980000	19.26623029	CD8_Naive_1800-RH-1.phs001703v3p1.Homo_Sapiens.H3K27ac.b1	127978488	MYC	ENSG00000136997
chr8	127735000	127740000	chr8	127975000	127980000	19.26623029	CD8_Naive_1800-RH-1.phs001703v3p1.Homo_Sapiens.H3K27ac.b1	127978906	MYC	ENSG00000136997
chr8	132755000	132760000	chr8	132775000	132780000	6.24120754	CD8_Naive_1800-RH-1.phs001703v3p1.Homo_Sapiens.H3K27ac.b1	132755378	PHF20L1	ENSG00000129292
chr8	132755000	132760000	chr8	132775000	132780000	6.24120754	CD8_Naive_1800-RH-1.phs001703v3p1.Homo_Sapiens.H3K27ac.b1	132757308	PHF20L1	ENSG00000129292
chr8	132755000	132760000	chr8	132775000	132780000	6.24120754	CD8_Naive_1800-RH-1.phs001703v3p1.Homo_Sapiens.H3K27ac.b1	132757308	PHF20L1	ENSG00000129292
chr8	132755000	132760000	chr8	132775000	132780000	6.24120754	CD8_Naive_1800-RH-1.phs001703v3p1.Homo_Sapiens.H3K27ac.b1	132757825	PHF20L1	ENSG00000129292
chr8	132755000	132760000	chr8	132775000	132780000	6.24120754	CD8_Naive_1800-RH-1.phs001703v3p1.Homo_Sapiens.H3K27ac.b1	132757825	PHF20L1	ENSG00000129292
chr8	132755000	132760000	chr8	132775000	132780000	6.24120754	CD8_Naive_1800-RH-1.phs001703v3p1.Homo_Sapiens.H3K27ac.b1	132757825	PHF20L1	ENSG00000129292
chr8	132755000	132760000	chr8	132775000	132780000	6.24120754	CD8_Naive_1800-RH-1.phs001703v3p1.Homo_Sapiens.H3K27ac.b1	132757975	PHF20L1	ENSG00000129292
chr8	143950000	143955000	chr8	143975000	143980000	20.43569315	CD8_Naive_1800-RH-1.phs001703v3p1.Homo_Sapiens.H3K27ac.b1	143952414	PLEC	ENSG00000178209
chr8	143950000	143955000	chr8	143975000	143980000	20.43569315	CD8_Naive_1800-RH-1.phs001703v3p1.Homo_Sapiens.H3K27ac.b1	143952994	PLEC	ENSG00000178209
chr9	27525000	27530000	chr9	27570000	27575000	14.00462811	CD8_Naive_1800-RH-1.phs001703v3p1.Homo_Sapiens.H3K27ac.b1	27527045	C9orf72	ENSG00000147894
chr9	27525000	27530000	chr9	27570000	27575000	14.00462811	CD8_Naive_1800-RH-1.phs001703v3p1.Homo_Sapiens.H3K27ac.b1	27527045	C9orf72	ENSG00000147894
chr9	27525000	27530000	chr9	27570000	27575000	14.00462811	CD8_Naive_1800-RH-1.phs001703v3p1.Homo_Sapiens.H3K27ac.b1	27527514	C9orf72	ENSG00000147894
chr9	27525000	27530000	chr9	27570000	27575000	14.00462811	CD8_Naive_1800-RH-1.phs001703v3p1.Homo_Sapiens.H3K27ac.b1	27528779	C9orf72	ENSG00000147894
chr9	33260000	33265000	chr9	33290000	33295000	6.576674514	CD8_Naive_1800-RH-1.phs001703v3p1.Homo_Sapiens.H3K27ac.b1	33260386	NFX1	ENSG00000086102
chr9	33260000	33265000	chr9	33290000	33295000	6.576674514	CD8_Naive_1800-RH-1.phs001703v3p1.Homo_Sapiens.H3K27ac.b1	33260634	NFX1	ENSG00000086102
chr9	33260000	33265000	chr9	33290000	33295000	6.576674514	CD8_Naive_1800-RH-1.phs001703v3p1.Homo_Sapiens.H3K27ac.b1	33263783	NFX1	ENSG00000086102
chr9	33265000	33270000	chr9	33290000	33295000	19.57558929	CD8_Naive_1800-RH-1.phs001703v3p1.Homo_Sapiens.H3K27ac.b1	33266432	NFX1	ENSG00000086102
chr9	128725000	128730000	chr9	128770000	128775000	8.345571137	CD8_Naive_1800-RH-1.phs001703v3p1.Homo_Sapiens.H3K27ac.b1	128727341	ZER1	ENSG00000160445
chr9	136435000	136440000	chr9	136480000	136485000	8.086402153	CD8_Naive_1800-RH-1.phs001703v3p1.Homo_Sapiens.H3K27ac.b1	136481510	INPP5E	ENSG00000148384
chr10	18625000	18630000	chr10	18655000	18660000	6.156566692	CD8_Naive_1800-RH-1.phs001703v3p1.Homo_Sapiens.H3K27ac.b1	18625167	NSUN6	ENSG00000241058
chr10	18625000	18630000	chr10	18655000	18660000	6.156566692	CD8_Naive_1800-RH-1.phs001703v3p1.Homo_Sapiens.H3K27ac.b1	18625246	NSUN6	ENSG00000241058
chr10	18625000	18630000	chr10	18655000	18660000	6.156566692	CD8_Naive_1800-RH-1.phs001703v3p1.Homo_Sapiens.H3K27ac.b1	18625790	NSUN6	ENSG00000241058
chr10	18625000	18630000	chr10	18655000	18660000	6.156566692	CD8_Naive_1800-RH-1.phs001703v3p1.Homo_Sapiens.H3K27ac.b1	18626002	NSUN6	ENSG00000241058
chr10	18625000	18630000	chr10	18655000	18660000	6.156566692	CD8_Naive_1800-RH-1.phs001703v3p1.Homo_Sapiens.H3K27ac.b1	18626230	NSUN6	ENSG00000241058
chr10	18625000	18630000	chr10	18655000	18660000	6.156566692	CD8_Naive_1800-RH-1.phs001703v3p1.Homo_Sapiens.H3K27ac.b1	18626378	NSUN6	ENSG00000241058
chr10	18625000	18630000	chr10	18655000	18660000	6.156566692	CD8_Naive_1800-RH-1.phs001703v3p1.Homo_Sapiens.H3K27ac.b1	18626831	NSUN6	ENSG00000241058
chr10	18625000	18630000	chr10	18655000	18660000	6.156566692	CD8_Naive_1800-RH-1.phs001703v3p1.Homo_Sapiens.H3K27ac.b1	18628118	NSUN6	ENSG00000241058
chr10	18625000	18630000	chr10	18655000	18660000	6.156566692	CD8_Naive_1800-RH-1.phs001703v3p1.Homo_Sapiens.H3K27ac.b1	18628133	NSUN6	ENSG00000241058
chr10	18625000	18630000	chr10	18655000	18660000	6.156566692	CD8_Naive_1800-RH-1.phs001703v3p1.Homo_Sapiens.H3K27ac.b1	18628159	NSUN6	ENSG00000241058
chr10	18625000	18630000	chr10	18655000	18660000	6.156566692	CD8_Naive_1800-RH-1.phs001703v3p1.Homo_Sapiens.H3K27ac.b1	18629503	NSUN6	ENSG00000241058
chr10	18625000	18630000	chr10	18655000	18660000	6.156566692	CD8_Naive_1800-RH-1.phs001703v3p1.Homo_Sapiens.H3K27ac.b1	18629571	NSUN6	ENSG00000241058
chr10	18625000	18630000	chr10	18655000	18660000	6.156566692	CD8_Naive_1800-RH-1.phs001703v3p1.Homo_Sapiens.H3K27ac.b1	18629576	NSUN6	ENSG00000241058
chr10	18625000	18630000	chr10	18655000	18660000	6.156566692	CD8_Naive_1800-RH-1.phs001703v3p1.Homo_Sapiens.H3K27ac.b1	18629581	NSUN6	ENSG00000241058
chr10	70145000	70150000	chr10	70170000	70175000	6.290673861	CD8_Naive_1800-RH-1.phs001703v3p1.Homo_Sapiens.H3K27ac.b1	70171256	TYSND1	ENSG00000156521
chr10	70145000	70150000	chr10	70170000	70175000	6.290673861	CD8_Naive_1800-RH-1.phs001703v3p1.Homo_Sapiens.H3K27ac.b1	70172686	TYSND1	ENSG00000156521
chr10	73250000	73255000	chr10	73355000	73360000	5.825003551	CD8_Naive_1800-RH-1.phs001703v3p1.Homo_Sapiens.H3K27ac.b1	73251238	CFAP70	ENSG00000156042
chr10	73250000	73255000	chr10	73355000	73360000	5.825003551	CD8_Naive_1800-RH-1.phs001703v3p1.Homo_Sapiens.H3K27ac.b1	73254555	CFAP70	ENSG00000156042
chr10	73355000	73360000	chr10	73410000	73415000	6.099002903	CD8_Naive_1800-RH-1.phs001703v3p1.Homo_Sapiens.H3K27ac.b1	73411567	CFAP70	ENSG00000156042
chr10	73355000	73360000	chr10	73410000	73415000	6.099002903	CD8_Naive_1800-RH-1.phs001703v3p1.Homo_Sapiens.H3K27ac.b1	73412098	CFAP70	ENSG00000156042
chr10	73355000	73360000	chr10	73410000	73415000	6.099002903	CD8_Naive_1800-RH-1.phs001703v3p1.Homo_Sapiens.H3K27ac.b1	73414131	CFAP70	ENSG00000156042
chr10	131900000	131905000	chr10	131980000	131985000	4.860651836	CD8_Naive_1800-RH-1.phs001703v3p1.Homo_Sapiens.H3K27ac.b1	131983530	PPP2R2D	ENSG00000175470
chr11	205000	210000	chr11	230000	235000	9.325398291	CD8_Naive_1800-RH-1.phs001703v3p1.Homo_Sapiens.H3K27ac.b1	230751	RIC8A	ENSG00000177963
chr11	205000	210000	chr11	230000	235000	9.325398291	CD8_Naive_1800-RH-1.phs001703v3p1.Homo_Sapiens.H3K27ac.b1	230862	RIC8A	ENSG00000177963
chr11	205000	210000	chr11	230000	235000	9.325398291	CD8_Naive_1800-RH-1.phs001703v3p1.Homo_Sapiens.H3K27ac.b1	231758	RIC8A	ENSG00000177963
chr11	205000	210000	chr11	230000	235000	9.325398291	CD8_Naive_1800-RH-1.phs001703v3p1.Homo_Sapiens.H3K27ac.b1	231870	RIC8A	ENSG00000177963
chr11	205000	210000	chr11	230000	235000	9.325398291	CD8_Naive_1800-RH-1.phs001703v3p1.Homo_Sapiens.H3K27ac.b1	234102	RIC8A	ENSG00000177963
chr11	205000	210000	chr11	235000	240000	88.20377955	CD8_Naive_1800-RH-1.phs001703v3p1.Homo_Sapiens.H3K27ac.b1	235894	RIC8A	ENSG00000177963
chr11	205000	210000	chr11	235000	240000	88.20377955	CD8_Naive_1800-RH-1.phs001703v3p1.Homo_Sapiens.H3K27ac.b1	236473	RIC8A	ENSG00000177963
chr11	205000	210000	chr11	235000	240000	88.20377955	CD8_Naive_1800-RH-1.phs001703v3p1.Homo_Sapiens.H3K27ac.b1	236871	RIC8A	ENSG00000177963
chr11	205000	210000	chr11	235000	240000	88.20377955	CD8_Naive_1800-RH-1.phs001703v3p1.Homo_Sapiens.H3K27ac.b1	237087	RIC8A	ENSG00000177963
chr11	205000	210000	chr11	235000	240000	88.20377955	CD8_Naive_1800-RH-1.phs001703v3p1.Homo_Sapiens.H3K27ac.b1	237312	RIC8A	ENSG00000177963
chr11	205000	210000	chr11	235000	240000	88.20377955	CD8_Naive_1800-RH-1.phs001703v3p1.Homo_Sapiens.H3K27ac.b1	237648	RIC8A	ENSG00000177963
chr11	205000	210000	chr11	235000	240000	88.20377955	CD8_Naive_1800-RH-1.phs001703v3p1.Homo_Sapiens.H3K27ac.b1	237875	RIC8A	ENSG00000177963
chr11	205000	210000	chr11	240000	245000	10.04447752	CD8_Naive_1800-RH-1.phs001703v3p1.Homo_Sapiens.H3K27ac.b1	240664	RIC8A	ENSG00000177963
chr11	205000	210000	chr11	240000	245000	10.04447752	CD8_Naive_1800-RH-1.phs001703v3p1.Homo_Sapiens.H3K27ac.b1	240867	RIC8A	ENSG00000177963
chr11	205000	210000	chr11	240000	245000	10.04447752	CD8_Naive_1800-RH-1.phs001703v3p1.Homo_Sapiens.H3K27ac.b1	242624	RIC8A	ENSG00000177963
chr11	205000	210000	chr11	240000	245000	10.04447752	CD8_Naive_1800-RH-1.phs001703v3p1.Homo_Sapiens.H3K27ac.b1	243017	RIC8A	ENSG00000177963
chr11	205000	210000	chr11	240000	245000	10.04447752	CD8_Naive_1800-RH-1.phs001703v3p1.Homo_Sapiens.H3K27ac.b1	243017	RIC8A	ENSG00000177963
chr11	205000	210000	chr11	240000	245000	10.04447752	CD8_Naive_1800-RH-1.phs001703v3p1.Homo_Sapiens.H3K27ac.b1	243092	RIC8A	ENSG00000177963
chr11	205000	210000	chr11	240000	245000	10.04447752	CD8_Naive_1800-RH-1.phs001703v3p1.Homo_Sapiens.H3K27ac.b1	243093	RIC8A	ENSG00000177963
chr11	205000	210000	chr11	240000	245000	10.04447752	CD8_Naive_1800-RH-1.phs001703v3p1.Homo_Sapiens.H3K27ac.b1	243211	RIC8A	ENSG00000177963
chr11	205000	210000	chr11	240000	245000	10.04447752	CD8_Naive_1800-RH-1.phs001703v3p1.Homo_Sapiens.H3K27ac.b1	243557	RIC8A	ENSG00000177963
chr11	205000	210000	chr11	240000	245000	10.04447752	CD8_Naive_1800-RH-1.phs001703v3p1.Homo_Sapiens.H3K27ac.b1	243672	RIC8A	ENSG00000177963
chr11	205000	210000	chr11	240000	245000	10.04447752	CD8_Naive_1800-RH-1.phs001703v3p1.Homo_Sapiens.H3K27ac.b1	243712	RIC8A	ENSG00000177963
chr11	205000	210000	chr11	240000	245000	10.04447752	CD8_Naive_1800-RH-1.phs001703v3p1.Homo_Sapiens.H3K27ac.b1	243853	RIC8A	ENSG00000177963
chr11	205000	210000	chr11	240000	245000	10.04447752	CD8_Naive_1800-RH-1.phs001703v3p1.Homo_Sapiens.H3K27ac.b1	244106	RIC8A	ENSG00000177963
chr11	205000	210000	chr11	240000	245000	10.04447752	CD8_Naive_1800-RH-1.phs001703v3p1.Homo_Sapiens.H3K27ac.b1	244108	RIC8A	ENSG00000177963
chr11	205000	210000	chr11	240000	245000	10.04447752	CD8_Naive_1800-RH-1.phs001703v3p1.Homo_Sapiens.H3K27ac.b1	244115	RIC8A	ENSG00000177963
chr11	205000	210000	chr11	240000	245000	10.04447752	CD8_Naive_1800-RH-1.phs001703v3p1.Homo_Sapiens.H3K27ac.b1	244129	RIC8A	ENSG00000177963
chr11	205000	210000	chr11	240000	245000	10.04447752	CD8_Naive_1800-RH-1.phs001703v3p1.Homo_Sapiens.H3K27ac.b1	244141	RIC8A	ENSG00000177963
chr11	8910000	8915000	chr11	8960000	8965000	11.50824242	CD8_Naive_1800-RH-1.phs001703v3p1.Homo_Sapiens.H3K27ac.b1	8911517	TMEM9B-AS1	ENSG00000254860
chr11	61025000	61030000	chr11	61100000	61105000	5.027642578	CD8_Naive_1800-RH-1.phs001703v3p1.Homo_Sapiens.H3K27ac.b1	61025858	CD5	ENSG00000110448
chr11	61025000	61030000	chr11	61100000	61105000	5.027642578	CD8_Naive_1800-RH-1.phs001703v3p1.Homo_Sapiens.H3K27ac.b1	61026176	CD5	ENSG00000110448
chr11	61025000	61030000	chr11	61100000	61105000	5.027642578	CD8_Naive_1800-RH-1.phs001703v3p1.Homo_Sapiens.H3K27ac.b1	61026179	CD5	ENSG00000110448
chr11	61025000	61030000	chr11	61100000	61105000	5.027642578	CD8_Naive_1800-RH-1.phs001703v3p1.Homo_Sapiens.H3K27ac.b1	61026250	CD5	ENSG00000110448
chr11	62800000	62805000	chr11	62840000	62845000	87.73851445	CD8_Naive_1800-RH-1.phs001703v3p1.Homo_Sapiens.H3K27ac.b1	62801633	WDR74	ENSG00000133316
chr11	62800000	62805000	chr11	62840000	62845000	87.73851445	CD8_Naive_1800-RH-1.phs001703v3p1.Homo_Sapiens.H3K27ac.b1	62801633	WDR74	ENSG00000133316
chr11	62805000	62810000	chr11	62840000	62845000	23.6670966	CD8_Naive_1800-RH-1.phs001703v3p1.Homo_Sapiens.H3K27ac.b1	62806406	WDR74	ENSG00000133316
chr11	62805000	62810000	chr11	62840000	62845000	23.6670966	CD8_Naive_1800-RH-1.phs001703v3p1.Homo_Sapiens.H3K27ac.b1	62807553	WDR74	ENSG00000133316
chr11	62805000	62810000	chr11	62840000	62845000	23.6670966	CD8_Naive_1800-RH-1.phs001703v3p1.Homo_Sapiens.H3K27ac.b1	62807916	WDR74	ENSG00000133316
chr11	62805000	62810000	chr11	62840000	62845000	23.6670966	CD8_Naive_1800-RH-1.phs001703v3p1.Homo_Sapiens.H3K27ac.b1	62807916	WDR74	ENSG00000133316
chr11	62805000	62810000	chr11	62840000	62845000	23.6670966	CD8_Naive_1800-RH-1.phs001703v3p1.Homo_Sapiens.H3K27ac.b1	62808433	WDR74	ENSG00000133316
chr11	62805000	62810000	chr11	62840000	62845000	23.6670966	CD8_Naive_1800-RH-1.phs001703v3p1.Homo_Sapiens.H3K27ac.b1	62808433	WDR74	ENSG00000133316
chr11	62805000	62810000	chr11	62840000	62845000	23.6670966	CD8_Naive_1800-RH-1.phs001703v3p1.Homo_Sapiens.H3K27ac.b1	62808436	WDR74	ENSG00000133316
chr11	62805000	62810000	chr11	62840000	62845000	23.6670966	CD8_Naive_1800-RH-1.phs001703v3p1.Homo_Sapiens.H3K27ac.b1	62809113	WDR74	ENSG00000133316
chr11	62805000	62810000	chr11	62840000	62845000	23.6670966	CD8_Naive_1800-RH-1.phs001703v3p1.Homo_Sapiens.H3K27ac.b1	62809118	WDR74	ENSG00000133316
chr11	62805000	62810000	chr11	62840000	62845000	23.6670966	CD8_Naive_1800-RH-1.phs001703v3p1.Homo_Sapiens.H3K27ac.b1	62809375	WDR74	ENSG00000133316
chr11	62810000	62815000	chr11	62840000	62845000	9.164450797	CD8_Naive_1800-RH-1.phs001703v3p1.Homo_Sapiens.H3K27ac.b1	62810098	WDR74	ENSG00000133316
chr11	62810000	62815000	chr11	62840000	62845000	9.164450797	CD8_Naive_1800-RH-1.phs001703v3p1.Homo_Sapiens.H3K27ac.b1	62810262	WDR74	ENSG00000133316
chr11	62810000	62815000	chr11	62840000	62845000	9.164450797	CD8_Naive_1800-RH-1.phs001703v3p1.Homo_Sapiens.H3K27ac.b1	62814866	WDR74	ENSG00000133316
chr11	62820000	62825000	chr11	62840000	62845000	14.75498158	CD8_Naive_1800-RH-1.phs001703v3p1.Homo_Sapiens.H3K27ac.b1	62820548	WDR74	ENSG00000133316
chr11	62820000	62825000	chr11	62840000	62845000	14.75498158	CD8_Naive_1800-RH-1.phs001703v3p1.Homo_Sapiens.H3K27ac.b1	62820656	WDR74	ENSG00000133316
chr11	62820000	62825000	chr11	62840000	62845000	14.75498158	CD8_Naive_1800-RH-1.phs001703v3p1.Homo_Sapiens.H3K27ac.b1	62820799	WDR74	ENSG00000133316
chr11	62820000	62825000	chr11	62840000	62845000	14.75498158	CD8_Naive_1800-RH-1.phs001703v3p1.Homo_Sapiens.H3K27ac.b1	62821194	WDR74	ENSG00000133316
chr11	62820000	62825000	chr11	62840000	62845000	14.75498158	CD8_Naive_1800-RH-1.phs001703v3p1.Homo_Sapiens.H3K27ac.b1	62821315	WDR74	ENSG00000133316
chr11	62820000	62825000	chr11	62840000	62845000	14.75498158	CD8_Naive_1800-RH-1.phs001703v3p1.Homo_Sapiens.H3K27ac.b1	62821379	WDR74	ENSG00000133316
chr11	62820000	62825000	chr11	62840000	62845000	14.75498158	CD8_Naive_1800-RH-1.phs001703v3p1.Homo_Sapiens.H3K27ac.b1	62822212	WDR74	ENSG00000133316
chr11	62820000	62825000	chr11	62840000	62845000	14.75498158	CD8_Naive_1800-RH-1.phs001703v3p1.Homo_Sapiens.H3K27ac.b1	62822212	WDR74	ENSG00000133316
chr11	62820000	62825000	chr11	62840000	62845000	14.75498158	CD8_Naive_1800-RH-1.phs001703v3p1.Homo_Sapiens.H3K27ac.b1	62822675	WDR74	ENSG00000133316
chr11	62820000	62825000	chr11	62840000	62845000	14.75498158	CD8_Naive_1800-RH-1.phs001703v3p1.Homo_Sapiens.H3K27ac.b1	62822675	WDR74	ENSG00000133316
chr11	62820000	62825000	chr11	62840000	62845000	14.75498158	CD8_Naive_1800-RH-1.phs001703v3p1.Homo_Sapiens.H3K27ac.b1	62823152	WDR74	ENSG00000133316
chr11	65960000	65965000	chr11	66000000	66005000	5.708033834	CD8_Naive_1800-RH-1.phs001703v3p1.Homo_Sapiens.H3K27ac.b1	65961205	BANF1	ENSG00000175334
chr11	65960000	65965000	chr11	66000000	66005000	5.708033834	CD8_Naive_1800-RH-1.phs001703v3p1.Homo_Sapiens.H3K27ac.b1	65961205	BANF1	ENSG00000175334
chr11	65960000	65965000	chr11	66000000	66005000	5.708033834	CD8_Naive_1800-RH-1.phs001703v3p1.Homo_Sapiens.H3K27ac.b1	65962531	BANF1	ENSG00000175334
chr11	65960000	65965000	chr11	66000000	66005000	5.708033834	CD8_Naive_1800-RH-1.phs001703v3p1.Homo_Sapiens.H3K27ac.b1	65962531	EIF1AD	ENSG00000175376
chr11	65960000	65965000	chr11	66000000	66005000	5.708033834	CD8_Naive_1800-RH-1.phs001703v3p1.Homo_Sapiens.H3K27ac.b1	65962532	BANF1	ENSG00000175334
chr11	65960000	65965000	chr11	66000000	66005000	5.708033834	CD8_Naive_1800-RH-1.phs001703v3p1.Homo_Sapiens.H3K27ac.b1	65962532	EIF1AD	ENSG00000175376
chr11	65960000	65965000	chr11	66000000	66005000	5.708033834	CD8_Naive_1800-RH-1.phs001703v3p1.Homo_Sapiens.H3K27ac.b1	65962746	BANF1	ENSG00000175334
chr11	66590000	66595000	chr11	66615000	66620000	22.2190827	CD8_Naive_1800-RH-1.phs001703v3p1.Homo_Sapiens.H3K27ac.b1	66615598	CCS	ENSG00000173992
chr11	66590000	66595000	chr11	66615000	66620000	22.2190827	CD8_Naive_1800-RH-1.phs001703v3p1.Homo_Sapiens.H3K27ac.b1	66619623	CCS	ENSG00000173992
chr11	66590000	66595000	chr11	66635000	66640000	9.738492277	CD8_Naive_1800-RH-1.phs001703v3p1.Homo_Sapiens.H3K27ac.b1	66636739	CCS	ENSG00000173992
chr11	66590000	66595000	chr11	66635000	66640000	9.738492277	CD8_Naive_1800-RH-1.phs001703v3p1.Homo_Sapiens.H3K27ac.b1	66636739	CCS	ENSG00000173992
chr11	73760000	73765000	chr11	73785000	73790000	5.371844911	CD8_Naive_1800-RH-1.phs001703v3p1.Homo_Sapiens.H3K27ac.b1	73787888	RAB6A	ENSG00000175582
chr11	73760000	73765000	chr11	73785000	73790000	5.371844911	CD8_Naive_1800-RH-1.phs001703v3p1.Homo_Sapiens.H3K27ac.b1	73788522	RAB6A	ENSG00000175582
chr11	73760000	73765000	chr11	73785000	73790000	5.371844911	CD8_Naive_1800-RH-1.phs001703v3p1.Homo_Sapiens.H3K27ac.b1	73789168	RAB6A	ENSG00000175582
chr11	73760000	73765000	chr11	73785000	73790000	5.371844911	CD8_Naive_1800-RH-1.phs001703v3p1.Homo_Sapiens.H3K27ac.b1	73789168	RAB6A	ENSG00000175582
chr11	73760000	73765000	chr11	73785000	73790000	5.371844911	CD8_Naive_1800-RH-1.phs001703v3p1.Homo_Sapiens.H3K27ac.b1	73789680	RAB6A	ENSG00000175582
chr11	108220000	108225000	chr11	108245000	108250000	50.65345358	CD8_Naive_1800-RH-1.phs001703v3p1.Homo_Sapiens.H3K27ac.b1	108246608	NPAT	ENSG00000149308
chr11	108220000	108225000	chr11	108245000	108250000	50.65345358	CD8_Naive_1800-RH-1.phs001703v3p1.Homo_Sapiens.H3K27ac.b1	108247507	NPAT	ENSG00000149308
chr11	108220000	108225000	chr11	108245000	108250000	50.65345358	CD8_Naive_1800-RH-1.phs001703v3p1.Homo_Sapiens.H3K27ac.b1	108247752	NPAT	ENSG00000149308
chr11	108220000	108225000	chr11	108245000	108250000	50.65345358	CD8_Naive_1800-RH-1.phs001703v3p1.Homo_Sapiens.H3K27ac.b1	108248639	NPAT	ENSG00000149308
chr11	108220000	108225000	chr11	108275000	108280000	5.910616569	CD8_Naive_1800-RH-1.phs001703v3p1.Homo_Sapiens.H3K27ac.b1	108279937	NPAT	ENSG00000149308
chr11	108220000	108225000	chr11	108275000	108280000	5.910616569	CD8_Naive_1800-RH-1.phs001703v3p1.Homo_Sapiens.H3K27ac.b1	108279937	ATM	ENSG00000149311
chr11	116930000	116935000	chr11	117095000	117100000	11.62599331	CD8_Naive_1800-RH-1.phs001703v3p1.Homo_Sapiens.H3K27ac.b1	116933428	SIK3	ENSG00000160584
chr11	117035000	117040000	chr11	117095000	117100000	8.800371456	CD8_Naive_1800-RH-1.phs001703v3p1.Homo_Sapiens.H3K27ac.b1	117036012	SIK3	ENSG00000160584
chr11	117035000	117040000	chr11	117095000	117100000	8.800371456	CD8_Naive_1800-RH-1.phs001703v3p1.Homo_Sapiens.H3K27ac.b1	117036327	SIK3	ENSG00000160584
chr11	117035000	117040000	chr11	117095000	117100000	8.800371456	CD8_Naive_1800-RH-1.phs001703v3p1.Homo_Sapiens.H3K27ac.b1	117036733	SIK3	ENSG00000160584
chr11	117035000	117040000	chr11	117095000	117100000	8.800371456	CD8_Naive_1800-RH-1.phs001703v3p1.Homo_Sapiens.H3K27ac.b1	117037741	SIK3	ENSG00000160584
[truncated: 7,060 more rows]

## Sheet: B cell
ChrA	StartA	EndA	ChrB	StartB	EndB	-log10(Q values)	Sample Name	SNP Pos	Gene Name	Gene ID
[truncated: 7,322 more rows]

## Sheet: NK cell
ChrA	StartA	EndA	ChrB	StartB	EndB	-log10(Q values)	Sample Name	SNP Pos	Gene Name	Gene ID
[truncated: 11,969 more rows]

[truncated: 3 more sheets: Monocyte, CD16+ Monocyte, LCL]
